# Supplementary material for: Master transcription-factor binding sites constitute the core of early replication control elements
Source: EMBO J. 2025 Jul 17;44(16):4499–524. doi: 10.1038/s44318-025-00501-5 (PMC12361434; doi:10.1038/s44318-025-00501-5)
Supplement: Supplementary file 3 — Table EV3 [file 44318_2025_501_MOESM3_ESM.xlsx]

## Sheet: Table EV3
cell line	clone	allele	genotype by deletions present						additional information
			∆1	∆2	∆3	∆4	∆5	∆6
∆A-∆BOSN12-∆COSN123	A6	129SvImJ	∆A	∆B-OSN-1	∆B-OSN-2	∆C-OSN-1	∆C-OSN-2	∆C-OSN-3
		CAST EiJ	WT	WT	WT	WT	WT	WT
∆A-∆BOSN12-∆COSN123	C11	129SvImJ	∆A	∆B-OSN-1	∆B-OSN-2	∆C-OSN-1	∆C-OSN-2	∆C-OSN-3
		CAST EiJ	WT	WT	WT	WT	WT	WT
∆AOSN1-∆BOSN12-∆COSN123	D6	129SvImJ	∆A-OSN-1	∆B-OSN-1	∆B-OSN-2	∆C-OSN-1	∆C-OSN-2	∆C-OSN-3	only 1 clone
		CAST EiJ	WT	WT	WT	WT	WT	WT
∆A-∆BTSS-∆C	B10	129SvImJ	∆A	∆BTSS	∆C	∆C-OSN-2	∆C-OSN-3
		CAST EiJ	WT	WT	WT	WT	WT
∆A-∆BTSS-∆C	B12	129SvImJ	∆A	∆BTSS	∆C	∆C-OSN-2	∆C-OSN-3
		CAST EiJ	WT	WT	WT	WT	WT
∆A-∆COSN123	B7	129SvImJ	∆A	∆C-OSN-1	∆C-OSN-2	∆C-OSN-3
		CAST EiJ	WT	WT	WT	WT
∆A-∆COSN123	C9	129SvImJ	∆A	∆C-OSN-1	∆C-OSN-2	∆C-OSN-3
		CAST EiJ	WT	WT	WT	WT
∆A-∆COSN123	D8	129SvImJ	∆A	∆C-OSN-1	∆C-OSN-2	∆C-OSN-3
		CAST EiJ	WT	WT	WT	WT
∆A-∆COSN123	H10	129SvImJ	∆A	∆C-OSN-1	∆C-OSN-2	∆C-OSN-3
		CAST EiJ	WT	WT	WT	WT
∆Z-∆AOSN1-∆COSN123	A9	129SvImJ	∆Z-OSN	∆A-OSN-1	∆C-OSN-1	∆C-OSN-2	∆C-OSN-3
		CAST EiJ	WT	WT	WT	WT	WT
∆Z-∆AOSN1-∆COSN123	B4	129SvImJ	∆Z-OSN	∆A-OSN-1	∆C-OSN-1	∆C-OSN-2	∆C-OSN-3
		CAST EiJ	WT	WT	WT	WT	WT
∆AOSN1-∆COSN123	A6	129SvImJ	∆A-OSN-1	∆C-OSN-1	∆C-OSN-2	∆C-OSN-3
		CAST EiJ	WT	WT	WT	WT
∆AOSN1-∆COSN123	B6	129SvImJ	∆A-OSN-1	∆C-OSN-1	∆C-OSN-2	∆C-OSN-3
		CAST EiJ	WT	WT	WT	WT
∆AOSN1-∆COSN123	F4	129SvImJ	∆A-OSN-1	∆C-OSN-1	∆C-OSN-2	∆C-OSN-3
		CAST EiJ	WT	WT	WT	WT
∆Z-∆B-∆C	A6	129SvImJ	∆Z-OSN	∆B	∆C
		CAST EiJ	WT	WT	WT
∆Z-∆B-∆C	E5	129SvImJ	∆Z-OSN	∆B	∆C
		CAST EiJ	WT	WT	WT
∆ATSS-∆BTSS-∆CTSS	A1	129SvImJ	∆ATSS	∆BTSS	∆CTSS
		CAST EiJ	∆ATSS	WT	WT
∆ATSS-∆BTSS-∆CTSS	A8	129SvImJ	∆ATSS	∆BTSS	∆CTSS
		CAST EiJ	∆ATSS	WT	WT
∆ATSS-∆BTSS-∆CTSS	C4	129SvImJ	∆ATSS	∆BTSS	∆CTSS
		CAST EiJ	∆ATSS	WT	WT
∆BOSN12-∆COSN123	A2	129SvImJ	∆B-OSN-1	∆B-OSN-2	∆C-OSN-1	∆C-OSN-2	∆C-OSN-3		only 1 clone
		CAST EiJ	WT	WT	WT	WT	WT
∆BOSN1-∆COSN123	C4	129SvImJ	∆B-OSN-1	∆C-OSN-1	∆C-OSN-2	∆C-OSN-3
		CAST EiJ	WT	WT	WT	WT
∆BOSN1-∆COSN123	E6	129SvImJ	∆B-OSN-1	∆C-OSN-1	∆C-OSN-2	∆C-OSN-3
		CAST EiJ	WT	WT	WT	WT
∆BTSS	A10	129SvImJ	∆BTSS
		CAST EiJ	WT
∆BTSS-∆CTSS	C11	129SvImJ	∆BTSS	∆CTSS
		CAST EiJ	∆BTSS	WT
∆BTSS-∆CTSS	G3	129SvImJ	∆BTSS	∆CTSS
		CAST EiJ	WT	WT
∆BTSS-∆CTSS	H11	129SvImJ	∆BTSS	∆CTSS
		CAST EiJ	WT	WT
∆CTSS	C4	129SvImJ	WT
		CAST EiJ	∆CTSS
∆CTSS	C12	129SvImJ	∆CTSS
		CAST EiJ	WT
∆C-Left-20k	49	129SvImJ	∆C-Left-20k
		CAST EiJ	WT
∆C-Left-20k	85	129SvImJ	∆C-Left-20k
		CAST EiJ	WT
∆COSN1	2-28	129SvImJ	∆C-OSN-1
		CAST EiJ	WT
∆COSN1	2-33	129SvImJ	∆C-OSN-1
		CAST EiJ	WT
∆COSN1	4	129SvImJ	∆C-OSN-1-2.8k
		CAST EiJ	WT
∆COSN1	18	129SvImJ	∆C-OSN-1-2.8k
		CAST EiJ	WT
∆COSN123	A10	129SvImJ	∆C-OSN-1	∆C-OSN-2	∆C-OSN-3				1 biological clone with 4 independent technical replicates - see graph below
		CAST EiJ	WT	WT	WT
∆COSN12	B6	129SvImJ	∆C-OSN-1	∆C-OSN-2
		CAST EiJ	WT	WT
∆COSN12	C6	129SvImJ	∆C-OSN-1	∆C-OSN-2
		CAST EiJ	WT	WT
∆COSN12	D3	129SvImJ	∆C-OSN-1	∆C-OSN-2
		CAST EiJ	WT	WT
∆C-Right-11.8k	50	129SvImJ	WT						only 1 clone, 2 technnical replicates
		CAST EiJ	∆C-Right-11.8k
∆C-Right-13.4k	2-12	129SvImJ	∆C-Right-13.4k						this is what we forgot to show in the manuscript
		CAST EiJ	WT
∆C-Right-13.4k	2-49	129SvImJ	∆C-Right-13.4k
		CAST EiJ	WT
∆C-Right-14.6k	16	129SvImJ	∆C-Right-14.6k
		CAST EiJ
∆C-Right-14.6k	53	129SvImJ	∆C-Right-14.6k
		CAST EiJ
∆A-∆B-∆COSN123	5A-7	129SvImJ	∆A	∆B	∆C-OSN-1	∆C-OSN-2	∆C-OSN-3
		CAST EiJ	WT	∆B	WT	WT	WT
∆A-∆B-∆COSN123	2E-1	129SvImJ	∆A	∆B	∆C-OSN-1	∆C-OSN-2	∆C-OSN-3
		CAST EiJ	WT	WT	WT	WT	WT
∆AOSN1-∆B-∆COSN123	1A-4	129SvImJ	∆A-OSN-1	∆B	∆C-OSN-1	∆C-OSN-2	∆C-OSN-3
		CAST EiJ	WT	WT	WT	WT	WT
∆AOSN1-∆B-∆COSN123	5A-2	129SvImJ	∆A-OSN-1	∆B	∆C-OSN-1	∆C-OSN-2	∆C-OSN-3
		CAST EiJ	WT	WT	WT	WT	WT
∆AOSN1-∆B-∆COSN123	2A-2	129SvImJ	∆A-OSN-1	∆B	∆C-OSN-1	∆C-OSN-2	∆C-OSN-3
		CAST EiJ	WT	∆B	WT	WT	WT
∆AOSN1-∆B-∆COSN123	3C-4	129SvImJ	∆A-OSN-1	∆B	∆C-OSN-1	∆C-OSN-2	∆C-OSN-3
		CAST EiJ	WT	∆B	WT	WT	WT
∆AOSN1-∆B-∆COSN123	5A-6	129SvImJ	∆A-OSN-1	∆B	∆C-OSN-1	∆C-OSN-2	∆C-OSN-3
		CAST EiJ	WT	∆B	WT	WT	WT
∆AOSN1-∆COSN12	F3	129SvImJ	∆A-OSN-1	∆C-OSN-1	∆C-OSN-2
		CAST EiJ	WT	WT	WT
∆AOSN1-∆COSN12	G2	129SvImJ	∆A-OSN-1	∆C-OSN-1	∆C-OSN-2
		CAST EiJ	WT	WT	WT
∆AOSN1-∆BOSN1-∆COSN123	D9	129SvImJ	∆A-OSN-1	∆B-OSN-1	∆C-OSN-1	∆C-OSN-2	∆C-OSN-3
		CAST EiJ	WT	WT	WT	WT	WT
∆AOSN1-∆BOSN1-∆COSN123	F11	129SvImJ	∆A-OSN-1	∆B-OSN-1	∆C-OSN-1	∆C-OSN-2	∆C-OSN-3
		CAST EiJ	WT	WT	WT	WT	WT
∆A-∆COSN12	A3	129SvImJ	∆A	∆C-OSN-1	∆C-OSN-2
		CAST EiJ	WT	WT	WT
∆A-∆COSN12	D6	129SvImJ	∆A	∆C-OSN-1	∆C-OSN-2
		CAST EiJ	WT	WT	WT
∆A-∆BOSN1-∆COSN123	B1	129SvImJ	∆A	∆B-OSN-1	∆C-OSN-1	∆C-OSN-2	∆C-OSN-3		only 1 clone
		CAST EiJ	WT	WT	WT	WT	WT
COSN123 129 allele
COSN123 Cas allele

## Sheet: Legend
Table EV3 – Genotypes of all cell lines generated in this study. Deletion genotypes (coordinates are available in Table EV2) were initially determined by PCR with the primers listed in Table EV1. Deletion PCR amplicons were then sanger sequenced to verify the breakpoints and the parental allele.
