# Supplementary material for: Master transcription-factor binding sites constitute the core of early replication control elements
Source: EMBO J. 2025 Jul 17;44(16):4499–524. doi: 10.1038/s44318-025-00501-5 (PMC12361434; doi:10.1038/s44318-025-00501-5)
Supplement: Supplementary file 7 — Source data Fig. 1 [file 44318_2025_501_MOESM7_ESM.zip]

Archive with 10 entries (6 files):
- Figure1/
- Figure1/1A/
- Figure1/1A/README
- Figure1/1B/
- Figure1/1B/README
- Figure1/1B/remap22_chipSeqPeaks.csv
- Figure1/1C-F/
- Figure1/1C-F/README
- Figure1/1C-F/repli-seq.csv
- Figure1/1C-F/stats.csv
