# Supplementary material for: Master transcription-factor binding sites constitute the core of early replication control elements
Source: EMBO J. 2025 Jul 17;44(16):4499–524. doi: 10.1038/s44318-025-00501-5 (PMC12361434; doi:10.1038/s44318-025-00501-5)
Supplement: Supplementary file 7 — Source data Fig. 1 [file 44318_2025_501_MOESM7_ESM.zip › Figure1/1A/README]

FILE: none
DESCRIPTION: The following datasets are the sources of the data displayed in  Figures 1A, 2A, 3A, and 5. 

Dataset						Accession ID	Reference									Figure(s)
ATAC-seq					GSE87819		(King & Klose, 2017) 						Figures 1-3
Oct4 ChIP-seq				GSE87820		(King & Klose, 2017)						Figures 1-3
Sox2 ChIP-seq				GSE87820		(King & Klose, 2017)						Figures 1-3
Nanog ChIP-seq				GSE87820		(King & Klose, 2017)						Figures 1-3
H3K27ac ChIP-seq			ENCFF646XOT		(He et al, 2020)							Figures 1-3
H3K4me1 ChIP-seq			ENCFF016YZA		(He et al., 2020)							Figures 1-3
H3K4me3 ChIP-seq			ENCFF6116SQ		(He et al., 2020)							Figures 1-3
CAGE						N/A				(Noguchi et al, 2017)						Figures 1-3
SNS-seq (1)					GSE126477		(Prorok et al., 2019)						Figures 1-3, 5
SNS-seq (2)					GSE131699		(Jodkowska et al., 2022)					Figure 5
OriSDS						GES148327		(Pratto et al., 2021)						Figure 5
OK-seq						GSE117274		(Petryk et al., 2018)						Figure 5
High-Res. Repli-seq			GSE137764		(Zhao et al., 2020)							Figure 5
E/L Repli-seq				GSE114139		(Sima et al., 2019) 						Figures 1-3, 5
