# Supplementary material for: Master transcription-factor binding sites constitute the core of early replication control elements
Source: EMBO J. 2025 Jul 17;44(16):4499–524. doi: 10.1038/s44318-025-00501-5 (PMC12361434; doi:10.1038/s44318-025-00501-5)
Supplement: Supplementary file 7 — Source data Fig. 1 [file 44318_2025_501_MOESM7_ESM.zip › Figure1/1B/remap22_chipSeqPeaks.csv]

DeletionSite	OverlappingPeak	SummitCoordinates
COSN1	GSE44286.POU5F1.mESC	chr16:48613981
COSN1	GSE43275.SOX2.mESC	chr16:48613863
COSN1	GSE44286.SOX2.mESC	chr16:48613862
COSN1	GSE43275.POU5F1.mESC	chr16:48613896
COSN1	GSE102517.SOX2.mESC	chr16:48614074
COSN1	GSE71932.NANOG.mESC	chr16:48613962
COSN1	GSE35496.SOX2.mESC	chr16:48613913
COSN1	GSE134669.POU5F1.mESC	chr16:48613970
COSN1	GSE44286.NANOG.mESC	chr16:48613938
COSN1	GSE43229.NANOG.mESC	chr16:48613988
COSN1	GSE90893.SOX2.mESC	chr16:48613975
COSN1	GSE74112.SOX2.mESC	chr16:48613947
COSN1	GSE56312.NANOG.mESC	chr16:48614050
COSN1	GSE59378.NANOG.mESC	chr16:48613989
COSN1	GSE90893.POU5F1.mESC	chr16:48614129
COSN2	GSE71932.NANOG.mESC	chr16:48608509
COSN2	GSE44286.POU5F1.mESC	chr16:48608564
COSN2	GSE44286.NANOG.mESC	chr16:48608516
COSN2	GSE43275.POU5F1.mESC	chr16:48608581
COSN2	GSE44286.SOX2.mESC	chr16:48608557
COSN2	GSE126554.POU5F1.mESC	chr16:48608553
COSN2	GSE90893.SOX2.mESC	chr16:48608589
COSN2	GSE56312.NANOG.mESC	chr16:48608596
COSN2	GSE90893.POU5F1.mESC	chr16:48608608
COSN2	GSE43275.SOX2.mESC	chr16:48608540
COSN2	GSE43229.NANOG.mESC	chr16:48608476
COSN2	GSE55404.NANOG.mESC	chr16:48608546
COSN2	GSE134669.POU5F1.mESC	chr16:48608558
COSN2	GSE35496.SOX2.mESC	chr16:48608580
COSN2	GSE59378.NANOG.mESC	chr16:48608527
COSN2	GSE102517.POU5F1.mESC	chr16:48608604
COSN2	GSE74112.SOX2.mESC	chr16:48608615
COSN2	GSE43229.POU5F1.mESC	chr16:48608569
COSN2	GSE102517.SOX2.mESC	chr16:48608608
COSN2	GSE113913.POU5F1.mESC	chr16:48608487
COSN2	GSE74112.POU5F1.mESC	chr16:48608595
COSN2	GSE59378.SOX2.mESC	chr16:48608603
COSN2	GSE59378.POU5F1.mESC	chr16:48608581
COSN2	GSE85062.POU5F1.mESC	chr16:48608614
COSN3	GSE56312.NANOG.mESC	chr16:48606733
COSN3	GSE71932.NANOG.mESC	chr16:48606225
COSN3	GSE59378.NANOG.mESC	chr16:48606696
COSN3	GSE74112.POU5F1.mESC	chr16:48606499
COSN3	GSE59378.SOX2.mESC	chr16:48606722
COSN3	GSE43229.NANOG.mESC	chr16:48606749
COSN3	GSE90893.POU5F1.mESC	chr16:48606852
COSN3	GSE43229.POU5F1.mESC	chr16:48606573
COSN3	GSE59378.POU5F1.mESC	chr16:48606640
COSN3	GSE71932.NANOG.mESC	chr16:48606836
COSN3	GSE126554.POU5F1.mESC	chr16:48606787
COSN3	GSE43275.POU5F1.mESC	chr16:48606845
COSN3	GSE55404.NANOG.mESC	chr16:48606822
COSN3	GSE35496.SOX2.mESC	chr16:48606933
COSN3	GSE44286.SOX2.mESC	chr16:48606976
COSN3	GSE43275.SOX2.mESC	chr16:48606888
COSN3	GSE90893.SOX2.mESC	chr16:48606909
COSN3	GSE74112.SOX2.mESC	chr16:48606942
COSN3	GSE43275.POU5F1.mESC	chr16:48607206
CTSS	GSE90893.POU5F1.mESC	chr16:48611104
CTSS	GSE43275.SOX2.mESC	chr16:48611015
CTSS	GSE74112.SOX2.mESC	chr16:48611001
CTSS	GSE56312.NANOG.mESC	chr16:48611004
CTSS	GSE43275.POU5F1.mESC	chr16:48611040
CTSS	GSE44286.POU5F1.mESC	chr16:48611668
CTSS	GSE43275.POU5F1.mESC	chr16:48611658
CTSS	GSE43275.SOX2.mESC	chr16:48611793
CTSS	GSE74112.POU5F1.mESC	chr16:48611680
CTSS	GSE90893.POU5F1.mESC	chr16:48611699
CTSS	GSE90893.SOX2.mESC	chr16:48611746
CTSS	GSE43275.POU5F1.mESC	chr16:48612951
CTSS	GSE43275.SOX2.mESC	chr16:48612994
