# Supplementary material for: Master transcription-factor binding sites constitute the core of early replication control elements
Source: EMBO J. 2025 Jul 17;44(16):4499–524. doi: 10.1038/s44318-025-00501-5 (PMC12361434; doi:10.1038/s44318-025-00501-5)
Supplement: Supplementary file 7 — Source data Fig. 1 [file 44318_2025_501_MOESM7_ESM.zip › Figure1/1C-F/README]

FILE: repli-seq.csv
DESCRIPTION: Replication Timing profiles (E/L RepliSeq) for all relevant clones and replicates displayed in figure 1 in 50kb resolution. First three columns contain genomic coordinates (chromosome, start, end) in mm10. Subsequent columns correspond to clones indicated in first line header.

FILE: stats.csv
DESCRIPTION: Data from panels C-D indicating differences between deletion and control alleles for each deletion (see Methods). Columns are: 1.deletion name, 2.delta area, 3.p-value
