# Supplementary material for: Master transcription-factor binding sites constitute the core of early replication control elements
Source: EMBO J. 2025 Jul 17;44(16):4499–524. doi: 10.1038/s44318-025-00501-5 (PMC12361434; doi:10.1038/s44318-025-00501-5)
Supplement: Supplementary file 7 — Source data Fig. 1 [file 44318_2025_501_MOESM7_ESM.zip › Figure1/1C-F/repli-seq.csv]

chr	start	end	A.B.C_cloneA6_JLT_genome1_DEL_scaled_quantile_loess	A.B.C_cloneA6_Sima.et.al_rep1_genome1_DEL_scaled_quantile_loess	A.B.C_cloneA6_Sima.et.al_rep2_genome1_DEL_scaled_quantile_loess	A.B.C_cloneE2_JLT_genome1_DEL_scaled_quantile_loess	A.B.C_cloneE2_Sima.et.al_genome1_DEL_scaled_quantile_loess	A.B.C_cloneA6_JLT_genome2_CON_scaled_quantile_loess	A.B.C_cloneA6_Sima.et.al_rep1_genome2_CON_scaled_quantile_loess	A.B.C_cloneA6_Sima.et.al_rep2_genome2_CON_scaled_quantile_loess	A.B.C_cloneE2_JLT_genome2_CON_scaled_quantile_loess	A.B.C_cloneE2_Sima.et.al_genome2_CON_scaled_quantile_loess	A.B_cloneD10_JLT_genome1_DEL_scaled_quantile_loess	A.B_cloneD10_Sima.et.al_genome1_DEL_scaled_quantile_loess	A.B_cloneD12_JLT_genome1_DEL_scaled_quantile_loess	A.B_cloneD12_Sima.et.al_genome1_DEL_scaled_quantile_loess	A.B_cloneD10_JLT_genome2_CON_scaled_quantile_loess	A.B_cloneD10_Sima.et.al_genome2_CON_scaled_quantile_loess	A.B_cloneD12_JLT_genome2_CON_scaled_quantile_loess	A.B_cloneD12_Sima.et.al_genome2_CON_scaled_quantile_loess	A.B.COSN123_clone2E_1_Rep1_genome1_DEL_scaled_quantile_loess	A.B.COSN123_clone2E_1_Rep2_genome1_DEL_scaled_quantile_loess	A.B.COSN123_clone5A_7_Rep1_genome1_DEL_scaled_quantile_loess	A.B.COSN123_clone5A_7_Rep2_genome1_DEL_scaled_quantile_loess	A.B.COSN123_clone2E_1_Rep1_genome2_CON_scaled_quantile_loess	A.B.COSN123_clone2E_1_Rep2_genome2_CON_scaled_quantile_loess	C_cloneA12_JLT_genome1_DEL_scaled_quantile_loess	C_cloneA12_Sima.et.al_genome1_DEL_scaled_quantile_loess	C_cloneB11_JLT_genome1_DEL_scaled_quantile_loess	C_cloneB11_Sima.et.al_genome1_DEL_scaled_quantile_loess	C_cloneC6_Sima.et.al_genome1_DEL_scaled_quantile_loess	C_cloneC9_Sima.et.al_genome1_DEL_scaled_quantile_loess	C_cloneA12_JLT_genome2_CON_scaled_quantile_loess	C_cloneA12_Sima.et.al_genome2_CON_scaled_quantile_loess	C_cloneB11_JLT_genome2_CON_scaled_quantile_loess	C_cloneB11_Sima.et.al_genome2_CON_scaled_quantile_loess	C_cloneC6_Sima.et.al_genome2_CON_scaled_quantile_loess	C_cloneC9_Sima.et.al_genome2_CON_scaled_quantile_loess	CL20k_clone49_genome1_DEL_scaled_quantile_loess	CL20k_clone85_genome1_DEL_scaled_quantile_loess	CL20k_clone49_genome2_CON_scaled_quantile_loess	CL20k_clone85_genome2_CON_scaled_quantile_loess	COSN123_cloneA10_rep1_genome1_DEL_scaled_quantile_loess	COSN123_cloneA10_rep2_genome1_DEL_scaled_quantile_loess	COSN123_cloneA10_rep3_genome1_DEL_scaled_quantile_loess	COSN123_cloneA10_rep4_genome1_DEL_scaled_quantile_loess	COSN123_cloneA10_rep1_genome2_CON_scaled_quantile_loess	COSN123_cloneA10_rep2_genome2_CON_scaled_quantile_loess	COSN123_cloneA10_rep3_genome2_CON_scaled_quantile_loess
chr1	0	50000	NA	NA	NA	NA	NA	NA	NA	NA	NA	NA	NA	NA	NA	NA	NA	NA	NA	NA	NA	NA	NA	NA	NA	NA	NA	NA	NA	NA	NA	NA	NA	NA	NA	NA	NA	NA	NA	NA	NA	NA	NA	NA	NA	NA	NA	NA	NA
chr1	50000	100000	NA	NA	NA	NA	NA	NA	NA	NA	NA	NA	NA	NA	NA	NA	NA	NA	NA	NA	NA	NA	NA	NA	NA	NA	NA	NA	NA	NA	NA	NA	NA	NA	NA	NA	NA	NA	NA	NA	NA	NA	NA	NA	NA	NA	NA	NA	NA
chr1	100000	150000	NA	NA	NA	NA	NA	NA	NA	NA	NA	NA	NA	NA	NA	NA	NA	NA	NA	NA	NA	NA	NA	NA	NA	NA	NA	NA	NA	NA	NA	NA	NA	NA	NA	NA	NA	NA	NA	NA	NA	NA	NA	NA	NA	NA	NA	NA	NA
chr1	150000	200000	NA	NA	NA	NA	NA	NA	NA	NA	NA	NA	NA	NA	NA	NA	NA	NA	NA	NA	NA	NA	NA	NA	NA	NA	NA	NA	NA	NA	NA	NA	NA	NA	NA	NA	NA	NA	NA	NA	NA	NA	NA	NA	NA	NA	NA	NA	NA
chr1	200000	250000	NA	NA	NA	NA	NA	NA	NA	NA	NA	NA	NA	NA	NA	NA	NA	NA	NA	NA	NA	NA	NA	NA	NA	NA	NA	NA	NA	NA	NA	NA	NA	NA	NA	NA	NA	NA	NA	NA	NA	NA	NA	NA	NA	NA	NA	NA	NA
chr1	250000	300000	NA	NA	NA	NA	NA	NA	NA	NA	NA	NA	NA	NA	NA	NA	NA	NA	NA	NA	NA	NA	NA	NA	NA	NA	NA	NA	NA	NA	NA	NA	NA	NA	NA	NA	NA	NA	NA	NA	NA	NA	NA	NA	NA	NA	NA	NA	NA
chr1	300000	350000	NA	NA	NA	NA	NA	NA	NA	NA	NA	NA	NA	NA	NA	NA	NA	NA	NA	NA	NA	NA	NA	NA	NA	NA	NA	NA	NA	NA	NA	NA	NA	NA	NA	NA	NA	NA	NA	NA	NA	NA	NA	NA	NA	NA	NA	NA	NA
chr1	350000	400000	NA	NA	NA	NA	NA	NA	NA	NA	NA	NA	NA	NA	NA	NA	NA	NA	NA	NA	NA	NA	NA	NA	NA	NA	NA	NA	NA	NA	NA	NA	NA	NA	NA	NA	NA	NA	NA	NA	NA	NA	NA	NA	NA	NA	NA	NA	NA
chr1	400000	450000	NA	NA	NA	NA	NA	NA	NA	NA	NA	NA	NA	NA	NA	NA	NA	NA	NA	NA	NA	NA	NA	NA	NA	NA	NA	NA	NA	NA	NA	NA	NA	NA	NA	NA	NA	NA	NA	NA	NA	NA	NA	NA	NA	NA	NA	NA	NA
chr1	450000	500000	NA	NA	NA	NA	NA	NA	NA	NA	NA	NA	NA	NA	NA	NA	NA	NA	NA	NA	NA	NA	NA	NA	NA	NA	NA	NA	NA	NA	NA	NA	NA	NA	NA	NA	NA	NA	NA	NA	NA	NA	NA	NA	NA	NA	NA	NA	NA
chr1	500000	550000	NA	NA	NA	NA	NA	NA	NA	NA	NA	NA	NA	NA	NA	NA	NA	NA	NA	NA	NA	NA	NA	NA	NA	NA	NA	NA	NA	NA	NA	NA	NA	NA	NA	NA	NA	NA	NA	NA	NA	NA	NA	NA	NA	NA	NA	NA	NA
chr1	550000	600000	NA	NA	NA	NA	NA	NA	NA	NA	NA	NA	NA	NA	NA	NA	NA	NA	NA	NA	NA	NA	NA	NA	NA	NA	NA	NA	NA	NA	NA	NA	NA	NA	NA	NA	NA	NA	NA	NA	NA	NA	NA	NA	NA	NA	NA	NA	NA
chr1	600000	650000	NA	NA	NA	NA	NA	NA	NA	NA	NA	NA	NA	NA	NA	NA	NA	NA	NA	NA	NA	NA	NA	NA	NA	NA	NA	NA	NA	NA	NA	NA	NA	NA	NA	NA	NA	NA	NA	NA	NA	NA	NA	NA	NA	NA	NA	NA	NA
chr1	650000	700000	NA	NA	NA	NA	NA	NA	NA	NA	NA	NA	NA	NA	NA	NA	NA	NA	NA	NA	NA	NA	NA	NA	NA	NA	NA	NA	NA	NA	NA	NA	NA	NA	NA	NA	NA	NA	NA	NA	NA	NA	NA	NA	NA	NA	NA	NA	NA
chr1	700000	750000	NA	NA	NA	NA	NA	NA	NA	NA	NA	NA	NA	NA	NA	NA	NA	NA	NA	NA	NA	NA	NA	NA	NA	NA	NA	NA	NA	NA	NA	NA	NA	NA	NA	NA	NA	NA	NA	NA	NA	NA	NA	NA	NA	NA	NA	NA	NA
chr1	750000	800000	NA	NA	NA	NA	NA	NA	NA	NA	NA	NA	NA	NA	NA	NA	NA	NA	NA	NA	NA	NA	NA	NA	NA	NA	NA	NA	NA	NA	NA	NA	NA	NA	NA	NA	NA	NA	NA	NA	NA	NA	NA	NA	NA	NA	NA	NA	NA
chr1	800000	850000	NA	NA	NA	NA	NA	NA	NA	NA	NA	NA	NA	NA	NA	NA	NA	NA	NA	NA	NA	NA	NA	NA	NA	NA	NA	NA	NA	NA	NA	NA	NA	NA	NA	NA	NA	NA	NA	NA	NA	NA	NA	NA	NA	NA	NA	NA	NA
chr1	850000	900000	NA	NA	NA	NA	NA	NA	NA	NA	NA	NA	NA	NA	NA	NA	NA	NA	NA	NA	NA	NA	NA	NA	NA	NA	NA	NA	NA	NA	NA	NA	NA	NA	NA	NA	NA	NA	NA	NA	NA	NA	NA	NA	NA	NA	NA	NA	NA
chr1	900000	950000	NA	NA	NA	NA	NA	NA	NA	NA	NA	NA	NA	NA	NA	NA	NA	NA	NA	NA	NA	NA	NA	NA	NA	NA	NA	NA	NA	NA	NA	NA	NA	NA	NA	NA	NA	NA	NA	NA	NA	NA	NA	NA	NA	NA	NA	NA	NA
chr1	950000	1000000	NA	NA	NA	NA	NA	NA	NA	NA	NA	NA	NA	NA	NA	NA	NA	NA	NA	NA	NA	NA	NA	NA	NA	NA	NA	NA	NA	NA	NA	NA	NA	NA	NA	NA	NA	NA	NA	NA	NA	NA	NA	NA	NA	NA	NA	NA	NA
chr1	1000000	1050000	NA	NA	NA	NA	NA	NA	NA	NA	NA	NA	NA	NA	NA	NA	NA	NA	NA	NA	NA	NA	NA	NA	NA	NA	NA	NA	NA	NA	NA	NA	NA	NA	NA	NA	NA	NA	NA	NA	NA	NA	NA	NA	NA	NA	NA	NA	NA
chr1	1050000	1100000	NA	NA	NA	NA	NA	NA	NA	NA	NA	NA	NA	NA	NA	NA	NA	NA	NA	NA	NA	NA	NA	NA	NA	NA	NA	NA	NA	NA	NA	NA	NA	NA	NA	NA	NA	NA	NA	NA	NA	NA	NA	NA	NA	NA	NA	NA	NA
chr1	1100000	1150000	NA	NA	NA	NA	NA	NA	NA	NA	NA	NA	NA	NA	NA	NA	NA	NA	NA	NA	NA	NA	NA	NA	NA	NA	NA	NA	NA	NA	NA	NA	NA	NA	NA	NA	NA	NA	NA	NA	NA	NA	NA	NA	NA	NA	NA	NA	NA
chr1	1150000	1200000	NA	NA	NA	NA	NA	NA	NA	NA	NA	NA	NA	NA	NA	NA	NA	NA	NA	NA	NA	NA	NA	NA	NA	NA	NA	NA	NA	NA	NA	NA	NA	NA	NA	NA	NA	NA	NA	NA	NA	NA	NA	NA	NA	NA	NA	NA	NA
chr1	1200000	1250000	NA	NA	NA	NA	NA	NA	NA	NA	NA	NA	NA	NA	NA	NA	NA	NA	NA	NA	NA	NA	NA	NA	NA	NA	NA	NA	NA	NA	NA	NA	NA	NA	NA	NA	NA	NA	NA	NA	NA	NA	NA	NA	NA	NA	NA	NA	NA
chr1	1250000	1300000	NA	NA	NA	NA	NA	NA	NA	NA	NA	NA	NA	NA	NA	NA	NA	NA	NA	NA	NA	NA	NA	NA	NA	NA	NA	NA	NA	NA	NA	NA	NA	NA	NA	NA	NA	NA	NA	NA	NA	NA	NA	NA	NA	NA	NA	NA	NA
chr1	1300000	1350000	NA	NA	NA	NA	NA	NA	NA	NA	NA	NA	NA	NA	NA	NA	NA	NA	NA	NA	NA	NA	NA	NA	NA	NA	NA	NA	NA	NA	NA	NA	NA	NA	NA	NA	NA	NA	NA	NA	NA	NA	NA	NA	NA	NA	NA	NA	NA
chr1	1350000	1400000	NA	NA	NA	NA	NA	NA	NA	NA	NA	NA	NA	NA	NA	NA	NA	NA	NA	NA	NA	NA	NA	NA	NA	NA	NA	NA	NA	NA	NA	NA	NA	NA	NA	NA	NA	NA	NA	NA	NA	NA	NA	NA	NA	NA	NA	NA	NA
chr1	1400000	1450000	NA	NA	NA	NA	NA	NA	NA	NA	NA	NA	NA	NA	NA	NA	NA	NA	NA	NA	NA	NA	NA	NA	NA	NA	NA	NA	NA	NA	NA	NA	NA	NA	NA	NA	NA	NA	NA	NA	NA	NA	NA	NA	NA	NA	NA	NA	NA
chr1	1450000	1500000	NA	NA	NA	NA	NA	NA	NA	NA	NA	NA	NA	NA	NA	NA	NA	NA	NA	NA	NA	NA	NA	NA	NA	NA	NA	NA	NA	NA	NA	NA	NA	NA	NA	NA	NA	NA	NA	NA	NA	NA	NA	NA	NA	NA	NA	NA	NA
chr1	1500000	1550000	NA	NA	NA	NA	NA	NA	NA	NA	NA	NA	NA	NA	NA	NA	NA	NA	NA	NA	NA	NA	NA	NA	NA	NA	NA	NA	NA	NA	NA	NA	NA	NA	NA	NA	NA	NA	NA	NA	NA	NA	NA	NA	NA	NA	NA	NA	NA
chr1	1550000	1600000	NA	NA	NA	NA	NA	NA	NA	NA	NA	NA	NA	NA	NA	NA	NA	NA	NA	NA	NA	NA	NA	NA	NA	NA	NA	NA	NA	NA	NA	NA	NA	NA	NA	NA	NA	NA	NA	NA	NA	NA	NA	NA	NA	NA	NA	NA	NA
chr1	1600000	1650000	NA	NA	NA	NA	NA	NA	NA	NA	NA	NA	NA	NA	NA	NA	NA	NA	NA	NA	NA	NA	NA	NA	NA	NA	NA	NA	NA	NA	NA	NA	NA	NA	NA	NA	NA	NA	NA	NA	NA	NA	NA	NA	NA	NA	NA	NA	NA
chr1	1650000	1700000	NA	NA	NA	NA	NA	NA	NA	NA	NA	NA	NA	NA	NA	NA	NA	NA	NA	NA	NA	NA	NA	NA	NA	NA	NA	NA	NA	NA	NA	NA	NA	NA	NA	NA	NA	NA	NA	NA	NA	NA	NA	NA	NA	NA	NA	NA	NA
chr1	1700000	1750000	NA	NA	NA	NA	NA	NA	NA	NA	NA	NA	NA	NA	NA	NA	NA	NA	NA	NA	NA	NA	NA	NA	NA	NA	NA	NA	NA	NA	NA	NA	NA	NA	NA	NA	NA	NA	NA	NA	NA	NA	NA	NA	NA	NA	NA	NA	NA
chr1	1750000	1800000	NA	NA	NA	NA	NA	NA	NA	NA	NA	NA	NA	NA	NA	NA	NA	NA	NA	NA	NA	NA	NA	NA	NA	NA	NA	NA	NA	NA	NA	NA	NA	NA	NA	NA	NA	NA	NA	NA	NA	NA	NA	NA	NA	NA	NA	NA	NA
chr1	1800000	1850000	NA	NA	NA	NA	NA	NA	NA	NA	NA	NA	NA	NA	NA	NA	NA	NA	NA	NA	NA	NA	NA	NA	NA	NA	NA	NA	NA	NA	NA	NA	NA	NA	NA	NA	NA	NA	NA	NA	NA	NA	NA	NA	NA	NA	NA	NA	NA
chr1	1850000	1900000	NA	NA	NA	NA	NA	NA	NA	NA	NA	NA	NA	NA	NA	NA	NA	NA	NA	NA	NA	NA	NA	NA	NA	NA	NA	NA	NA	NA	NA	NA	NA	NA	NA	NA	NA	NA	NA	NA	NA	NA	NA	NA	NA	NA	NA	NA	NA
chr1	1900000	1950000	NA	NA	NA	NA	NA	NA	NA	NA	NA	NA	NA	NA	NA	NA	NA	NA	NA	NA	NA	NA	NA	NA	NA	NA	NA	NA	NA	NA	NA	NA	NA	NA	NA	NA	NA	NA	NA	NA	NA	NA	NA	NA	NA	NA	NA	NA	NA
chr1	1950000	2000000	NA	NA	NA	NA	NA	NA	NA	NA	NA	NA	NA	NA	NA	NA	NA	NA	NA	NA	NA	NA	NA	NA	NA	NA	NA	NA	NA	NA	NA	NA	NA	NA	NA	NA	NA	NA	NA	NA	NA	NA	NA	NA	NA	NA	NA	NA	NA
chr1	2000000	2050000	NA	NA	NA	NA	NA	NA	NA	NA	NA	NA	NA	NA	NA	NA	NA	NA	NA	NA	NA	NA	NA	NA	NA	NA	NA	NA	NA	NA	NA	NA	NA	NA	NA	NA	NA	NA	NA	NA	NA	NA	NA	NA	NA	NA	NA	NA	NA
chr1	2050000	2100000	NA	NA	NA	NA	NA	NA	NA	NA	NA	NA	NA	NA	NA	NA	NA	NA	NA	NA	NA	NA	NA	NA	NA	NA	NA	NA	NA	NA	NA	NA	NA	NA	NA	NA	NA	NA	NA	NA	NA	NA	NA	NA	NA	NA	NA	NA	NA
chr1	2100000	2150000	NA	NA	NA	NA	NA	NA	NA	NA	NA	NA	NA	NA	NA	NA	NA	NA	NA	NA	NA	NA	NA	NA	NA	NA	NA	NA	NA	NA	NA	NA	NA	NA	NA	NA	NA	NA	NA	NA	NA	NA	NA	NA	NA	NA	NA	NA	NA
chr1	2150000	2200000	NA	NA	NA	NA	NA	NA	NA	NA	NA	NA	NA	NA	NA	NA	NA	NA	NA	NA	NA	NA	NA	NA	NA	NA	NA	NA	NA	NA	NA	NA	NA	NA	NA	NA	NA	NA	NA	NA	NA	NA	NA	NA	NA	NA	NA	NA	NA
chr1	2200000	2250000	NA	NA	NA	NA	NA	NA	NA	NA	NA	NA	NA	NA	NA	NA	NA	NA	NA	NA	NA	NA	NA	NA	NA	NA	NA	NA	NA	NA	NA	NA	NA	NA	NA	NA	NA	NA	NA	NA	NA	NA	NA	NA	NA	NA	NA	NA	NA
chr1	2250000	2300000	NA	NA	NA	NA	NA	NA	NA	NA	NA	NA	NA	NA	NA	NA	NA	NA	NA	NA	NA	NA	NA	NA	NA	NA	NA	NA	NA	NA	NA	NA	NA	NA	NA	NA	NA	NA	NA	NA	NA	NA	NA	NA	NA	NA	NA	NA	NA
chr1	2300000	2350000	NA	NA	NA	NA	NA	NA	NA	NA	NA	NA	NA	NA	NA	NA	NA	NA	NA	NA	NA	NA	NA	NA	NA	NA	NA	NA	NA	NA	NA	NA	NA	NA	NA	NA	NA	NA	NA	NA	NA	NA	NA	NA	NA	NA	NA	NA	NA
chr1	2350000	2400000	NA	NA	NA	NA	NA	NA	NA	NA	NA	NA	NA	NA	NA	NA	NA	NA	NA	NA	NA	NA	NA	NA	NA	NA	NA	NA	NA	NA	NA	NA	NA	NA	NA	NA	NA	NA	NA	NA	NA	NA	NA	NA	NA	NA	NA	NA	NA
chr1	2400000	2450000	NA	NA	NA	NA	NA	NA	NA	NA	NA	NA	NA	NA	NA	NA	NA	NA	NA	NA	NA	NA	NA	NA	NA	NA	NA	NA	NA	NA	NA	NA	NA	NA	NA	NA	NA	NA	NA	NA	NA	NA	NA	NA	NA	NA	NA	NA	NA
chr1	2450000	2500000	NA	NA	NA	NA	NA	NA	NA	NA	NA	NA	NA	NA	NA	NA	NA	NA	NA	NA	NA	NA	NA	NA	NA	NA	NA	NA	NA	NA	NA	NA	NA	NA	NA	NA	NA	NA	NA	NA	NA	NA	NA	NA	NA	NA	NA	NA	NA
chr1	2500000	2550000	NA	NA	NA	NA	NA	NA	NA	NA	NA	NA	NA	NA	NA	NA	NA	NA	NA	NA	NA	NA	NA	NA	NA	NA	NA	NA	NA	NA	NA	NA	NA	NA	NA	NA	NA	NA	NA	NA	NA	NA	NA	NA	NA	NA	NA	NA	NA
chr1	2550000	2600000	NA	NA	NA	NA	NA	NA	NA	NA	NA	NA	NA	NA	NA	NA	NA	NA	NA	NA	NA	NA	NA	NA	NA	NA	NA	NA	NA	NA	NA	NA	NA	NA	NA	NA	NA	NA	NA	NA	NA	NA	NA	NA	NA	NA	NA	NA	NA
chr1	2600000	2650000	NA	NA	NA	NA	NA	NA	NA	NA	NA	NA	NA	NA	NA	NA	NA	NA	NA	NA	NA	NA	NA	NA	NA	NA	NA	NA	NA	NA	NA	NA	NA	NA	NA	NA	NA	NA	NA	NA	NA	NA	NA	NA	NA	NA	NA	NA	NA
chr1	2650000	2700000	NA	NA	NA	NA	NA	NA	NA	NA	NA	NA	NA	NA	NA	NA	NA	NA	NA	NA	NA	NA	NA	NA	NA	NA	NA	NA	NA	NA	NA	NA	NA	NA	NA	NA	NA	NA	NA	NA	NA	NA	NA	NA	NA	NA	NA	NA	NA
chr1	2700000	2750000	NA	NA	NA	NA	NA	NA	NA	NA	NA	NA	NA	NA	NA	NA	NA	NA	NA	NA	NA	NA	NA	NA	NA	NA	NA	NA	NA	NA	NA	NA	NA	NA	NA	NA	NA	NA	NA	NA	NA	NA	NA	NA	NA	NA	NA	NA	NA
chr1	2750000	2800000	NA	NA	NA	NA	NA	NA	NA	NA	NA	NA	NA	NA	NA	NA	NA	NA	NA	NA	NA	NA	NA	NA	NA	NA	NA	NA	NA	NA	NA	NA	NA	NA	NA	NA	NA	NA	NA	NA	NA	NA	NA	NA	NA	NA	NA	NA	NA
chr1	2800000	2850000	NA	NA	NA	NA	NA	NA	NA	NA	NA	NA	NA	NA	NA	NA	NA	NA	NA	NA	NA	NA	NA	NA	NA	NA	NA	NA	NA	NA	NA	NA	NA	NA	NA	NA	NA	NA	NA	NA	NA	NA	NA	NA	NA	NA	NA	NA	NA
chr1	2850000	2900000	NA	NA	NA	NA	NA	NA	NA	NA	NA	NA	NA	NA	NA	NA	NA	NA	NA	NA	NA	NA	NA	NA	NA	NA	NA	NA	NA	NA	NA	NA	NA	NA	NA	NA	NA	NA	NA	NA	NA	NA	NA	NA	NA	NA	NA	NA	NA
chr1	2900000	2950000	NA	NA	NA	NA	NA	NA	NA	NA	NA	NA	NA	NA	NA	NA	NA	NA	NA	NA	NA	NA	NA	NA	NA	NA	NA	NA	NA	NA	NA	NA	NA	NA	NA	NA	NA	NA	NA	NA	NA	NA	NA	NA	NA	NA	NA	NA	NA
chr1	2950000	3000000	NA	NA	NA	NA	NA	NA	NA	NA	NA	NA	NA	NA	NA	NA	NA	NA	NA	NA	NA	NA	NA	NA	NA	NA	NA	NA	NA	NA	NA	NA	NA	NA	NA	NA	NA	NA	NA	NA	NA	NA	NA	NA	NA	NA	NA	NA	NA
chr1	3000000	3050000	-1.86307060867823	-2.37089374511265	-1.9254983073323	-1.29397390192978	-1.47319112228768	-1.26851314702054	0.173775472748614	-0.70461397360369	-1.3115384869994	-2.47180204897972	-0.869808444310391	-2.6510747507156	-1.61691229055403	-1.65702934795638	-1.42507012057939	-0.863561429631017	-1.5898078102072	-1.19545781500941	-0.519686012474014	-1.20819175242775	NA	NA	-0.173309443049876	-0.750292244698172	-0.933965043989339	-1.40216602327534	-1.78577511996915	1.17974742534616	-1.11586842086988	-1.14454976719511	-1.4453055383963	-1.55686467403162	-0.778367785140923	-1.82998569949277	NA	NA	-1.07324135295059	-0.983050825976739	-2.39187316811379	NA	-1.11922291423858	-2.04049019077768	-0.483926852017127	-1.04472713662553	-1.26752617533717	0.258039262597628	-1.56196701389145
chr1	3050000	3100000	NA	NA	NA	-1.02251409031469	NA	NA	NA	NA	-1.30275364308131	NA	NA	NA	NA	NA	NA	NA	NA	NA	NA	NA	NA	NA	NA	NA	NA	-1.53590907687788	NA	NA	-0.708888231253711	-0.549384542071382	NA	-0.740270128211777	NA	NA	NA	NA	NA	NA	NA	NA	NA	NA	NA	NA	NA	NA	NA
chr1	3100000	3150000	NA	NA	NA	-1.04324368503149	NA	NA	NA	NA	NA	NA	NA	NA	NA	NA	NA	NA	NA	NA	NA	NA	NA	NA	NA	NA	NA	NA	NA	NA	-1.045922259611	NA	-0.575285410239246	NA	NA	NA	NA	NA	NA	NA	NA	NA	NA	NA	NA	NA	NA	NA	NA
chr1	3150000	3200000	-1.13300241188433	-1.34406074234405	-1.39787305371211	-1.21541486290415	NA	-1.04975880329532	-0.949043449397934	-1.15159566036728	-1.20690777395571	-1.11736202311999	-1.11109716359392	-1.50199071271142	-1.32719958940207	-1.02268688137525	-1.13074444944975	NA	-1.09766022228167	-1.38459427565598	-1.48101381999645	-1.31740144873611	NA	NA	-0.896534816206009	-1.05216655918625	-1.16613646191829	-1.12482958194095	-1.10240470930051	-1.3394329741614	-1.51179240125952	-1.08341180684371	-0.733310559217213	-0.87389241513563	-1.12507278829719	-1.06691549309468	NA	NA	NA	-1.04833132184498	-1.30980056759603	NA	NA	-1.45859323626379	-1.35837644526105	NA	-1.35748619752191	-1.14661386480334	-1.17136366548039
chr1	3200000	3250000	-0.978547172571405	-1.31220728673075	-1.24890486263213	-1.13099186546533	-1.41975718193905	-1.04008263519992	-1.2977077799126	-1.25121224282756	-1.23795530025418	-1.22716200996013	-1.11287069567242	-1.36299389343054	-1.18276080737535	-1.12615315243	-1.06918941344186	NA	-1.01490324243892	-1.50741973053697	-1.50903094679042	-1.42798138272031	NA	-1.02327829433337	-1.34321054072521	-1.2099626180529	-0.966488137434273	-0.577445890355466	-1.05305413360445	-1.62411895223533	-1.42209153681172	-1.27814600112981	-0.861592959022291	-1.00905080669492	-1.07638965999303	-0.880616598460549	NA	NA	-1.35086580909349	-1.04611115190634	-0.763836956014021	NA	-1.34081211311448	-1.29558394832191	-1.37125457946077	NA	-1.17786159115589	-1.36863442220945	NA
chr1	3250000	3300000	-1.0111301305757	-1.3900272318624	-1.19851334602482	-0.949043449397934	-1.44386763831656	-1.00209197060562	-1.16042407881045	-1.13808582643494	-1.06288612030565	-1.64829432443084	-1.02376679443462	-1.57320797307528	-1.11397940184203	-1.22734449230301	-0.996669678225472	-0.906447920487283	-1.01245576091816	-1.57085647555788	-1.24950287366834	NA	-1.18622943315028	NA	-1.44307069766656	-1.32604285689579	-0.716751419040165	-0.419277279783519	-1.16954531660522	-0.975806002976054	-1.16254652118455	-0.993114240499352	-0.733804804410338	-0.914420432844658	-0.920858226319357	-0.854562122830865	NA	NA	-1.36469566713905	NA	-0.797055387609161	NA	-1.36415033738257	-1.44824749332946	-1.14997244748249	NA	-1.02325925139893	-1.18333618746614	-1.13106571040236
chr1	3300000	3350000	-0.882477691807545	-1.05828970057621	-1.03254896441436	-0.938541170743458	-1.69721952642191	-0.816902229392233	-1.02844365283458	-1.02173085251589	-0.814229703468715	-1.54429964965747	-0.878274610694384	-1.19364523148735	-0.969544974556044	-1.0616010542592	-0.892819870394642	-1.00185473716946	-0.924487655172092	NA	-1.37595322377979	NA	-1.20554894617562	NA	-1.44310943004834	NA	-0.711641896324501	-0.569791385744027	-1.08917514177473	-1.23691095568083	-1.09666315144978	-0.680778691718718	-0.60614659175587	-0.790053043145716	-0.844172957393735	-0.828853391017295	NA	NA	-1.32096965891648	-0.999883976361683	-0.910182827034934	-0.53780262750348	-1.38505690146061	-1.49055375964245	-1.23773603134607	-1.04377003525149	-1.06136549350889	-1.21684970783457	-1.10082077442453
chr1	3350000	3400000	-0.84579572242985	-0.871874234470114	-0.982450297347889	-0.981096859215204	-1.37165563971569	-0.767917241484147	-1.09518488406782	-1.0540133337094	-0.808291168632655	-1.21255946733222	-0.765439911174484	-0.893465491148526	-0.928425305959444	-1.03297371910139	-0.804856732571951	-0.973595457810489	-0.930877567084896	-1.28842593642991	-1.51074002998769	-1.56892930494228	-1.20164778154864	NA	-1.34329970678002	-1.20549084354236	-0.712612632942775	-0.44480582291969	-0.994808594913274	-1.80096708297171	-1.07552697091425	-0.709058679626984	-0.721312543506225	-0.690172788085759	-0.891003900585871	-0.77189542398415	NA	NA	-1.14998500365478	NA	-1.12223807682437	-1.20571776879405	-1.29710321559816	-1.3606187743926	-1.35741629931065	-1.07998001453834	-1.08599921318758	-1.21625932133011	-0.968331274349381
chr1	3400000	3450000	-0.857670081525017	-0.929832082690673	-0.935446354940183	-0.919576132446505	-0.936509269568002	-1.06912674556264	-1.09852947795786	-1.05461242364399	-0.88167941975755	-1.2199822757158	-0.954735721424944	-0.861364068193495	-0.933068095796199	-1.23621816114508	-0.884272453248086	-0.910112951544638	-0.99497216565413	-1.06402783096193	-1.44500791396546	-1.52422223495787	NA	NA	-1.27647123133459	-1.21215943954984	-0.673934516135034	-0.506524330985824	-0.978564723758991	-1.5291079470282	-0.900419342387431	-0.730885758570459	-0.933012114222541	-0.749798340305372	-1.16211216211689	-1.06187993673417	NA	NA	-1.14394081118436	NA	-1.16251178667874	-1.32334790359149	-1.23761347281528	-1.37498164301253	-1.50209348150519	NA	-1.08103819919678	-1.17771728702065	-0.840450136429066
chr1	3450000	3500000	-0.896246492339938	-1.02890170820594	-0.812317577484532	-0.89612445865561	-1.25337391694342	-1.09388610035193	-1.06448868855948	-1.04088067653684	-0.929609817226527	-1.18516160330116	-0.895253542469247	-0.807852975261319	-0.950050744996394	-1.396022336856	-0.92027994345813	-0.939031921936658	-1.04140862911151	-1.08479718308006	-1.51445797158479	-1.53762004926541	-1.36506853950367	NA	-1.3531921661548	-1.23232558140186	-0.797099193174166	-0.932512100849527	-1.02050723561137	-1.28034160384849	-0.896757251232468	-0.579186413687906	-1.04369569068109	-1.19922025381276	-1.23324778182536	-1.37106939956567	NA	NA	-1.41325959310505	-1.14007635628606	-1.30049812861413	-1.14447994519802	-0.927932334934646	-1.4076691731122	-1.46983042979876	-1.14771916366589	-1.17029490699797	-1.16616096522906	-1.0103438881085
chr1	3500000	3550000	-1.02285679387051	-1.11912922659859	-1.0560974049579	-1.11789240651626	-1.28914490627223	-1.04172494837524	-1.15438400979943	-1.11067167916949	-1.00668464071034	-1.18880189173396	-0.970723862788072	-0.986345368745312	-1.21668482875014	-1.23845786953361	-0.999514198388201	-1.38430673684975	-1.18795622639644	-0.975968978778897	-1.55687487471834	-1.31352384633285	NA	NA	-1.42461548412038	-1.23197355599868	-1.00782266716469	-1.16711587807615	-1.09817264272901	-1.40740282005712	-1.12023162526979	-0.548817002879336	-1.19106299486764	-1.60268666386655	-1.19535279274434	-1.20853631174826	NA	NA	-1.52330452775668	-1.13681469690608	NA	-1.10781848408108	-1.22818656388103	-1.41119700694116	-1.58287274728603	-1.2552958858542	-1.2617428958851	-1.16716008022786	-1.11708845450487
chr1	3550000	3600000	-1.2649062481504	-1.12486393922909	-1.39787305371211	-1.31899008872584	-1.27854696737814	-1.12540079712157	-1.26779668416947	-1.24926434964602	-1.18328708211422	-1.16736477949197	-1.18305334331994	-1.4159804124714	-1.40358173333558	-1.20954534622832	-1.17682075271871	-1.53274341634316	-1.29800731527104	-0.887124326361027	-1.42891623738859	-1.22009090862036	-1.28222692568109	NA	-1.46927990957414	-1.1942474096634	-1.1481586969621	-1.50176858788374	-1.23624624917173	-1.51060447410584	-1.13574798469602	-0.838137031171324	-1.18782010276774	-1.32454829211759	-1.23435769288688	-1.25943308813883	NA	NA	-1.65839095794729	-1.0275272138777	NA	NA	-1.46635636497486	-1.55181381517414	-1.42961521184449	-1.28133232902802	-1.43802044303682	-1.22775368703175	-1.22309891534966
chr1	3600000	3650000	-1.33402634449103	-1.34450314809183	-1.54628298844015	-1.30720966353523	-1.33786410140228	-1.26073505031093	-1.32284397011141	-1.3410767295346	-1.22250125752715	-1.18179019192161	-1.24223665220619	-1.58261510680623	-1.24441392503179	-1.33109532810153	-1.28432117118307	-1.36649699751028	-1.34835384995068	-1.15853024771285	-1.35756147484086	-1.30532600116528	-1.28545906324896	NA	-1.35150443353863	-1.2365065478488	-1.35888254344624	-1.85701869526564	-1.17604945852732	-1.46946120348958	-1.19220762420408	-1.11747688496529	-1.17803247175892	-1.18507834198269	-1.44085760844362	-1.37427816143298	NA	NA	-1.66003527907617	-1.27932318321174	NA	-1.45669752525908	-1.38447063440837	-1.62703173460092	-1.05353103101899	-1.26534311228929	-1.57229780957304	-1.39524069338203	-1.27508610035731
chr1	3650000	3700000	-1.30170516017864	-1.46797697038828	-1.54303668116685	-1.37056167973038	-1.37487224453392	-1.4486956919431	-1.34987363790707	-1.27918797487977	-1.45204756234316	-1.43092370452966	-1.21500590022697	-1.50318956236918	-1.1284699161328	-1.46679016424174	-1.28573435355398	-1.39684336417945	-1.46616725665086	-1.36544620768201	-1.48018435340299	-1.42178233517971	-1.46124762875413	NA	-1.24196553077557	-1.36764044099098	-1.64448958638429	-1.55813146017606	-1.0850575555406	-1.28855520631877	-1.31151701948345	-1.08756342207872	-1.37090864811783	-1.38425471982962	-1.33637930138234	-1.25592988829835	NA	NA	-1.58199015972931	-1.45781473562896	-1.41457393145004	NA	-1.2943128936458	-1.4618034814094	-1.04355756813996	-1.28528410277973	-1.33561130280579	-1.50193218787806	-1.17523507483208
chr1	3700000	3750000	-1.393145171596	-1.5552192224878	-1.43902282071762	-1.75852913967653	-1.35479860801384	-1.57637421067735	-1.37696589383067	-1.30803453353669	-1.78816715664416	-1.43452700319483	-1.19786904622061	-1.41997531835129	-1.21513159630725	-1.67413671845556	-1.35096449675715	-1.66406649649128	-1.47586967758879	-1.48866425205777	-1.57091285822213	-1.44477165822295	-1.32021777527353	-1.2860518051596	-1.24062855408533	-1.45097769790043	-1.58086327790635	-1.32849558788831	-1.23085461893391	-1.27811075859015	-1.1851738757088	-1.12853323522062	-1.43894569113876	-1.17884167036592	-1.01924069575288	-1.34767427880922	NA	NA	-1.50731282440009	NA	-1.49475217277608	NA	-1.24871028452077	-1.24860711001489	-1.20074082541202	-1.32371019673925	-1.20106653290061	-1.6476445568259	-1.02925132974039
chr1	3750000	3800000	-1.40386321189728	-1.64431133233036	-1.31710181661548	-1.77698054278216	-1.26914211313132	-1.38383647987333	-1.26293234309315	-1.31035676162974	-1.2385213501249	-0.738312633553214	-1.43178800850821	-1.3202859907671	-1.25103363227926	-1.60886017953245	-1.50424129277181	-1.5537290489055	-1.42894042410418	-1.49469954144594	-1.48359767616978	-1.40720557697834	NA	-1.29087061369189	-1.21966202823499	-1.47803165045995	-1.34489657221519	-1.67015473238477	-1.55800257232605	-1.59993446486433	-1.29678977389339	-1.42073089489368	-1.38882680440648	-0.937395407347817	-1.11402988611749	-1.3039330879238	NA	NA	-1.38621548662968	-1.54356858211392	-1.57363134761939	-1.48057728053324	-1.18366591907571	-1.27129749466335	-1.26668739179577	-1.25607829122161	-1.44269895745616	-1.88994395823748	-1.10829789843086
chr1	3800000	3850000	-1.31287566792823	-1.1673354519654	-1.09456581453832	-1.54114156587592	-1.60080662555472	-1.46749963924469	-1.17973740226918	-1.23748530231132	-1.31554400730947	-0.935176576700381	-1.39698678278954	NA	-1.14957582234829	-1.42374212242686	NA	-1.33946632083147	-1.47255466027839	-1.10155363384454	-1.40858079868551	-1.40218252759908	-1.13846089028497	NA	-1.63827516594777	-1.25770261251779	-1.57329412277728	-1.574969510141	-1.53149269991957	-1.70263747041341	-1.26250720196845	-1.35032980515268	-1.49408440394245	-1.35888318001519	-1.33102333984592	-1.17953684540005	NA	NA	-1.27563067207392	-1.40426953812711	NA	-1.43089734677832	-1.36743039827589	-1.54155313797225	-1.25656885303454	-1.22831159726871	NA	-1.79749913806652	-1.50033886523032
chr1	3850000	3900000	-1.11625788599122	-1.00534507089692	-1.06728735918367	-1.34250252391806	-1.59891921980143	-1.66741489297187	-1.36418894940268	-1.22636091884859	-1.39463696110983	-1.16639083660496	-1.27982489289453	-1.07119772404486	-1.16698454059531	-1.53084384484502	-1.5354292154711	-1.64460359382736	-1.50184287851018	-0.985998602845048	-1.51512132967192	-1.45837986133494	-1.3963993660932	NA	-1.60852690457931	-1.36143804401774	-1.30786458306691	-1.30069809760368	-1.25955143413039	-1.06506523334914	-1.15508021388461	-0.973142721660237	-1.46734525836789	-1.46010436938515	-1.39525593598583	-1.02249508287402	NA	NA	-1.44041812925771	-1.54712638468665	-1.55422418775864	-1.44730818434293	-1.22201815025965	-1.39530907562346	-1.11292126458414	-1.170594297224	-1.19582634707463	-1.75327254965026	-1.48484151253687
chr1	3900000	3950000	-1.07053742005926	-0.918965870616962	-0.986315118729301	-1.19743940429777	-1.4247592104827	-1.47725754491908	-1.2824858368379	-1.0758667634203	-1.27040473116206	-1.04006146567822	-1.12022232085103	-0.8173747365678	-1.12838243509009	-1.24091582782966	-1.38143676686714	-1.24459070732163	-1.48611407592551	-0.983325963544923	-1.60936189189528	-1.49584575306649	-1.31605144385067	-1.19250093959011	-1.4887926657629	-1.52304925484688	-1.11640580106733	-1.10218682845271	-1.01481576440619	-0.69198589102006	-1.01203081409652	-0.749313248515862	-1.29622667717135	-1.18967994790173	-1.3375275463078	-0.874289369411982	NA	NA	-1.5231935131424	-1.42512545063917	-1.26983277269816	-1.533357662777	-1.01625976476128	-1.21015938741751	-0.951433552187776	-0.950338520390824	-1.10747199976225	-1.84314267406195	-1.36946294140506
chr1	3950000	4000000	-1.06907461047178	-0.948288787157102	-0.905395619141819	-1.24120825132791	-1.22983664563715	-1.27738538213774	-1.26003650768167	-1.23029254578642	-1.10200353382004	-0.854160717920709	-1.04194712986279	-0.849211556349601	-1.0289093940246	-0.793083612316404	-1.2544111225655	-0.800666218380827	-1.36407384481958	-1.1027046297888	-1.37845086804242	-1.46573774480806	-1.096297337042	-1.16119346494678	-1.36114317489086	-1.41400904050231	-0.992796810618635	-1.07536825792829	-1.04140862911151	-0.916361432414587	-0.872632154042486	-0.723344806138565	-1.12409066407016	-1.1385423931609	-1.33363607549975	-0.988775915750003	NA	NA	-1.39138341201911	-1.25767309435441	-1.30549136417611	-1.46337997839665	-0.974959300028237	-1.13718497385174	-0.93821415150081	-1.13963961917601	-1.09003456829612	-1.55686902485205	-1.31724318703454
chr1	4000000	4050000	-1.0112536151994	-1.04729628252246	-0.948958900457137	-1.40943172107308	-1.23982855890995	-1.34256863431234	-1.51800207531426	-1.51895289774998	-1.14747407860673	-0.914735522956489	-1.07129594044927	-1.11850197423747	-1.07071514064591	-0.792237478694336	-1.27311506371386	-1.10296205793985	-1.23226171916611	-1.19385604270952	-1.14767050045201	-1.41148923516875	-1.13846089028497	-1.28461403179767	-1.13760933474745	-1.26650462588365	-1.04448029992099	-1.01820216535059	-1.43091905327638	-1.17627447227169	-0.94963225725785	-0.823038481368936	-1.07027988933986	-1.61533801432476	-1.47183954342649	-1.16978801123294	NA	NA	-1.28697153542887	-1.15016619825996	-1.6058000474494	-1.42670415120979	-1.0429619854367	-1.11210240545208	-1.04853165550498	-1.36274386101333	-1.12615069410493	-1.2672573434561	-1.27891358543727
chr1	4050000	4100000	-1.08821533087116	-1.07086759709621	-0.927871788706286	-1.28629726433201	-1.23423772420719	-1.33030225685269	-1.44237206817697	-1.36019713891096	-1.36003616853992	-1.06667675018293	-1.06293221008184	-1.02955005087125	-1.11869096710569	-0.887957271676771	-1.32726454092869	-1.51708432336983	-1.16150581740137	-1.17927872405597	-0.998810082502762	-1.31556564690739	-1.24372779296499	NA	-1.01161502439719	-1.14103421027506	-1.23434630005288	-0.951239682666141	-1.57886486656084	-1.35899479227159	-1.072504426955	-0.957311898583076	-1.0995700020866	-1.8839159150815	-1.64590133872874	-1.34410506468041	NA	NA	-1.16331803170462	-1.08688638661566	-1.46708064194204	-1.09004651289076	-1.15859668086186	-1.04905290316448	-1.00356697643608	-1.06210157659542	-1.16209720572177	-1.22668188865598	NA
chr1	4100000	4150000	-1.32592500624185	-1.12195937889284	-0.934122383417172	-1.11595107458967	-1.00152484239637	-1.16802203323494	-1.06024480402739	-1.04814755060098	-1.46796594210869	-1.5233538639434	-1.17813869680039	-0.808322599014211	-1.07019998821461	-0.898937367298002	-1.27660447568514	-1.29058937066803	-1.11343600502504	-1.19518129987856	-0.852820326838611	-1.06559147833222	-1.28666690151242	-1.44451904579642	-0.906534207481873	-1.07140081019999	-1.25888201721206	-1.45805917257164	-1.08888145438441	-1.47078384320292	-1.09391770307958	-1.04455276335857	-1.39208217537688	-1.21626242012209	-1.24996596772153	-1.5347339363062	NA	NA	-0.964244531702781	-0.951826022786956	-1.09423501486679	-0.975843568616777	-1.20046809738278	-1.01025782888332	-0.86634258869057	-0.97271983094467	-1.08178916880547	-1.1678892291031	-1.26110217657793
chr1	4150000	4200000	-1.2728954530362	-1.20561365881439	-1.18705631688933	-0.957194241033965	-1.17423931211072	-1.15560456368039	-0.777388201897872	-0.865890610444558	-1.24319874162215	-1.25390367287585	-1.05269228154886	-0.825356381689536	-1.1447053436938	-1.13645681167127	-1.1167911724566	-0.995765041243581	-1.11495756069556	-1.28539867710883	-0.735749954351933	-0.84960044733695	NA	NA	-0.603977643346178	-0.90038679618311	-1.85890386986405	-1.92235833963589	-1.22114867163662	-1.33078561577987	-0.989622353529707	-1.15545381109026	-1.39029392921553	-0.647114479680245	-1.14849215999305	-1.55389155751891	NA	NA	-0.809897003854275	-0.844775777821288	-0.886954195592982	-0.862389461127394	-1.08293691009911	-1.21015938741751	-0.937991236143809	-1.07081950738402	-1.10548627039896	-0.913194186477181	NA
chr1	4200000	4250000	-1.13300241188433	-1.03541006899272	-1.08683395093722	-0.970531587223538	-0.909590208774251	-1.0455917557155	-0.872538637844332	-0.969191745613347	-1.02750414464459	-0.832003654968841	-0.927932334934646	-0.913371109557502	-1.08806783515364	-1.02307773171677	-1.12786699753188	-1.28987187233836	-1.00808984431161	-1.02598105855201	-0.538835282017515	-0.571642436743372	-1.22855793076128	-1.31229964369608	-0.461255920984363	-0.590045323333001	-1.62355306986799	-1.59481440475489	-1.49504701554844	-1.14982342728909	-0.836285714112755	-1.38938094672313	-1.26144380946347	-0.953626689579902	-1.1709086792071	-1.48910811815506	NA	NA	-0.735094459649727	-0.646247045670411	-0.743874450854106	-0.655225529206382	-1.00536092700853	-0.985801596200234	-0.884311234718503	-1.00808202054287	-0.950222438474477	-0.788519695502947	-1.24315539206961
chr1	4250000	4300000	-0.902713384739112	-0.83648627512023	-0.918422471000333	-0.940136185512568	-0.535228786990617	-1.0529606371355	-0.813996469127858	-0.942218796356295	-0.942482828286504	-0.68118380801923	-0.852623682772862	-0.767875265284054	-0.949832584851488	-0.717611342421238	-1.0766060945683	-1.09638920245257	-0.830789853819072	-0.735112145835988	-0.356495201312283	-0.351928396421886	-1.00411395486438	-0.851471378348797	-0.317896726483727	-0.29076947018209	-1.40787413420097	-1.27298652602396	-1.23012476018086	-0.94699389032537	-0.738950572604311	-1.45334639147461	-0.967206701509285	-1.32148131557242	-1.06406503426648	-1.44884510746385	NA	NA	-0.639832005388165	-0.368500769694835	-0.622014073021012	-0.437270615684743	-0.928362325134178	-0.679920206287516	-1.02252383176674	-0.944192249644301	-0.814640694272296	-0.673688333684634	-1.12483730320563
chr1	4300000	4350000	-0.765597138006727	-0.583247394554561	-0.592053444821459	-0.699480305272405	-0.34163414504064	-0.818497903236248	-0.608754320251079	-0.641923738771088	-0.681930194911074	-0.512175532001287	-0.655473954135399	-0.583602726731026	-0.713904000829635	-0.496613543106509	-0.745280446168456	-0.818246765991802	-0.656035679171299	-0.530966225545398	-0.226044659453291	-0.17347632488764	-0.770804220831478	-0.628409882280856	-0.0705250260306571	-0.0152430410943153	-0.992298503820498	-1.00692169185077	-0.841762753333262	-0.609540391587114	-0.571247271843611	-0.990076881049161	-0.603607614582475	-1.06720200501424	-0.862484779461672	-1.10216560987206	NA	NA	-0.515213460881198	-0.071122754650515	-0.509459657018434	-0.24363616285294	-0.745095724052976	-0.473898682993141	-0.762525270527615	-0.868499729373138	-0.665523677335647	-0.499592000699261	-0.767635605745273
chr1	4350000	4400000	-0.530950510937417	-0.249604793526419	-0.204344878721313	-0.43364673867945	-0.17215391575022	-0.519915424106002	-0.499817565057982	-0.431774979577393	-0.412303203832235	-0.231973032137333	-0.540717283345342	-0.378509168226271	-0.462024733000278	-0.290958676929982	-0.44858782312326	-0.562802055260962	-0.41849548070371	-0.18277006090688	-0.073214784463574	-0.00946746188614572	-0.484429206110111	-0.432941691864731	0.183832979849774	0.159489775959742	-0.423258416795868	-0.48701836945267	-0.521620435152797	-0.481965995326695	-0.286557921029836	-0.492708618020804	-0.341199650778717	-0.622714566011155	-0.549795255066608	-0.527095962820819	NA	NA	-0.171022684056321	0.130274978788702	-0.358160049917398	-0.00510090625962029	-0.510728068547928	-0.264351982295136	-0.404793090651223	-0.431597587248845	-0.351719363849731	-0.260185894472416	-0.400915336880499
chr1	4400000	4450000	-0.311759679447088	0.0558758470677242	0.048283436367074	-0.19244340076274	0.0964865455727822	-0.126624943565981	-0.230610905138483	-0.147057571330762	-0.124821154231272	0.015658101276481	-0.394982665171363	-0.100841899319287	-0.191513967335791	-0.0535322379737583	-0.16826963607008	-0.220994355082248	-0.103407826443774	0.0920051343959179	0.180764146088656	0.165897715633519	-0.120769091715899	-0.146311993006767	0.474083044358543	0.327730118937752	-0.0254277287481859	-0.0413700055267958	-0.142965930739239	-0.318198037962187	0.044507084859985	-0.225836164105468	-0.053271450837515	-0.264372621202539	-0.249763177185333	-0.160684457105918	NA	NA	0.165001673319615	0.275225418635385	0.271095062685556	0.240598630075175	-0.192394399273834	0.0396822328836204	-0.2450163431415	-0.0893561114900127	-0.0660630979907742	0.0482534455064571	-0.229676205227183
chr1	4450000	4500000	0.0605572635544016	0.348741656707747	0.293594959413128	0.136166678249899	0.376687079605783	0.0759966925201453	0.182910484821441	0.229523538404202	0.217052214219155	0.314226937014537	0.109120537264442	0.19301005312878	0.123500828837507	0.379113666649923	0.0932533913781632	0.228761677137695	0.230135944840097	0.263412371591153	0.384727552331769	0.441180319171406	0.199839619259494	0.0888715970713192	0.725281967087873	0.478923058173458	0.3100747835727	0.220123916416805	0.173895153554463	0.140093602465577	0.36549370591197	0.0717558141222598	0.0380375932985979	0.0746856592555693	-0.153516658856109	0.0108037938292834	NA	NA	0.449424035779494	0.530274982627507	0.453882128172439	0.422661463569824	0.185975662807074	0.368353192913199	0.104369398164453	0.221773680107842	0.140458277876662	0.306107061525066	0.0595143928352159
chr1	4500000	4550000	0.438563588451947	0.358030550254351	0.397012807083468	0.43681706262775	0.572345854663225	0.241209029711818	0.49924823007782	0.360824541293574	0.472630277528358	0.576879253532817	0.446654457702772	0.58071898441435	0.414344593693264	0.637676524413151	0.368560196604758	0.616359730421538	0.528895270812717	0.387504092793257	0.528317400343056	0.649854024695205	0.332361275280654	0.26978205601335	0.574165697406407	0.668923756940238	0.39414611153367	0.32319487531235	0.354452086562512	0.5378222577065	0.546844174902574	0.357202860958218	0.27990872644272	0.335204391677468	0.271482348256533	0.263902635359694	NA	NA	0.566297524367736	0.818184514259861	0.537387855545312	0.526427671016113	0.355150509222818	0.696016843941944	0.459146612677332	0.543978198097036	0.424465230159	0.419763136828428	0.306107061525066
chr1	4550000	4600000	0.591188839030218	0.633648671549727	0.674803891133514	0.657053325117148	0.720736938690743	0.551127730367315	0.711694539362669	0.65391480457008	0.554451591025482	0.763323757475219	0.700112441409068	0.79562604293279	0.689785405552203	0.837425033030686	0.524454112719448	0.811927221768705	0.708840876139659	0.876338121582725	0.824507046925948	0.718819155483613	0.477275271086254	0.529468297503567	0.699092633922337	0.812072261058055	0.552604578571043	0.548013805912649	0.47167934475754	0.713263638579578	0.671957706733886	0.682345047463736	0.51357676103846	0.430344979783311	0.588219338923601	0.67641741824225	NA	NA	0.677590452716577	0.756379119339316	0.661277737100122	0.774238578466736	0.614835085068695	0.66543696646143	0.801680025997265	0.685916327032325	0.567783779365393	0.600763857250798	0.535862397554753
chr1	4600000	4650000	0.716582716072214	0.943287517935446	0.949504809327901	0.834010531621432	0.880747866134738	0.842019733285465	0.864614972275127	0.952327147965714	0.708592726196302	0.81092526886069	0.904106349935742	1.01531647990116	0.885858792611242	1.1413336367524	0.881105676917584	0.999079960727084	0.973829225338958	1.23966329398159	0.989821429954791	0.930908672463868	0.60565039057812	0.62188308731882	0.820803858173456	0.807479200559946	0.789553731172313	0.738486147703912	0.708287012786765	0.940787735118347	0.87751072891985	0.929524565149375	0.832456835352273	0.473914445462931	0.642358620565673	0.698175998774641	NA	NA	0.868707650602464	0.923611356452442	0.788574616480905	0.854445209477896	0.940699611307595	0.69776132811832	1.16978367029352	0.825509274875262	0.66492800518882	0.69840161432849	0.557769805169807
chr1	4650000	4700000	1.07772799087993	1.03425722358779	1.07469119264025	1.04003369884434	0.991717506856037	1.02517100578164	1.00217755520158	1.08062485182179	1.01363361008336	0.82658909612367	1.10147333790286	1.18781569000649	1.08947525241017	1.42166472405965	1.24738918708198	1.0615223734223	1.25068617592353	1.2285154614976	0.851424369811027	1.04348492575468	0.753615864615215	0.62750270443797	0.896473477564873	0.842563184881147	1.15012478167632	1.00732130447571	0.973323997908359	1.0969400361738	1.06631035003761	1.08672373942606	1.13647193701179	0.740325455542285	0.705203605071705	0.935109275499775	NA	NA	0.953575837981979	1.09755020701688	0.880792970058745	0.900769254808142	1.31152050358288	0.925353498715495	1.16120072051062	1.00797603425252	0.851807388101937	0.771181758211394	0.601106562712238
chr1	4700000	4750000	1.34188349438791	1.11854187175346	1.1648435760176	1.21230166063914	1.01695673841038	1.22907880390775	1.12873485476311	1.1621539350671	1.13113822195623	1.00320990822711	1.35286199699711	1.24506271044393	1.21688031119288	1.50389371173884	1.25688850741062	1.05262419736125	1.30254196454004	1.21482057984534	0.75072941870714	0.909135279561202	0.791147445337143	0.792030239780298	0.966295571284941	1.04809416194902	1.38863589281676	1.21941130765892	1.04215014710828	1.05972440872951	1.15928121767736	1.20158932431096	1.1870942159586	1.03679429830316	0.723974601197819	1.20143812661926	NA	NA	0.903436440874929	1.2303381473808	0.877166782144228	1.00347403850319	1.50980638472431	0.914539077896523	0.887557464484267	1.02169729460321	0.992580168101123	0.834591220750605	0.836633020650415
chr1	4750000	4800000	1.32357724200624	1.22878585022779	1.10837876222787	1.18911384041742	1.13414114677689	1.39181968943489	1.09661221900281	1.12641349021762	1.2008291990873	1.11113832873456	1.44328900294749	1.16757967219876	1.00825884015277	1.45662192312964	1.19126058430432	1.03339260537042	1.22594190163199	1.07713351933564	0.793475298192133	0.85327187791473	0.770486929497409	0.726660982845543	0.865468466553133	1.12292288500594	1.29937781612514	1.47533624972637	1.11856919614142	1.04040716632492	1.1465423737256	1.29429254678301	1.10593318250014	1.16631736242241	0.735345900797632	1.16153907109613	NA	NA	0.874150112933991	1.26096217565733	0.840750447799871	1.0050246684521	1.20582897259015	0.938979999520117	0.581290438170441	0.906740142488205	0.865000976259085	0.90861155445528	0.881548340722355
chr1	4800000	4850000	1.33911832691636	1.26849409600084	1.10350537511645	1.14198386809375	1.2405473482776	1.24215352580638	0.940008178060479	1.03285266594992	1.2520304064336	0.970868326062976	1.24285304313258	1.15209423076838	0.933147905261906	1.00621399932949	1.06337477813387	1.17782791161512	1.05137130539045	1.02739178018519	0.855802527576647	0.972633805272852	0.911768786094873	0.76046297379506	0.780823093939838	0.975937369608189	1.12189172019938	1.49776411736814	1.63081984057608	1.13627763119504	1.11169357544567	1.34849490367082	1.25858059539677	1.25283225112524	1.00517354497149	0.88907883218873	NA	NA	0.919549726584131	1.12773531224284	0.856937539042216	1.00755823144263	0.894595866175286	1.16997931601801	0.645075858941712	0.713896155984703	0.757423398831399	0.926615656910075	0.886554206173103
chr1	4850000	4900000	1.38144538386172	NA	1.58009768029336	1.28392818546586	1.01695673841038	0.961851592216126	0.980482962613723	1.09595923915392	1.19537030835581	1.15468522814998	0.986997956981838	1.33127985550658	1.27529928269082	1.2240649835304	1.19080189105915	1.24764114400191	0.668512066792768	1.32778817995386	0.822035111209127	1.02559028783772	0.89997478470447	1.22850404611823	0.899507562022238	1.04704241400345	1.26886650882156	1.24660439051586	1.46971079537843	1.26504506944053	1.13918179565763	1.33068949887788	1.61564192389675	1.09162770281819	0.930376784117737	0.695049823884287	NA	NA	1.11996805620115	1.14209930491147	0.870455017347813	1.04618746668211	1.00332707249995	1.53526505304922	0.818484985362637	0.528172739570568	0.942855646982999	0.962888807355829	1.08261397031127
chr1	4900000	4950000	1.3165337111523	1.30687634972098	1.46237227128757	0.875212866326622	0.949740375852187	0.974886289183424	1.14217156723815	1.32339140421938	1.27914649619447	1.36396020625136	NA	NA	NA	1.35150165702758	NA	1.03318610043687	NA	NA	0.693991986989924	0.868148368458793	0.753391941450859	1.00102265105765	NA	1.1380850453829	1.40249568176959	1.24049214852695	1.31852654267155	1.14078386423277	1.17820601949332	1.2403462834312	1.47941036786448	0.912337173550033	0.786168986172999	0.700007381510966	NA	NA	1.23657710133916	1.22469772696423	0.950430089037936	1.07921884590014	0.904735023196495	1.69522628038781	1.03298256278421	0.838498496983081	1.17587988463322	1.26271754056568	1.14761925719633
chr1	4950000	5000000	1.12772275439698	1.20428863681324	1.22181253851364	NA	0.816377019397538	1.17057536712781	NA	NA	1.1211471568613	1.04886784784268	NA	1.17420954809208	1.16194912607945	1.15699090606437	NA	NA	NA	1.28604898340099	0.750855033528864	0.919313701270863	NA	1.08180899986428	NA	1.18733678444062	1.08953816124808	0.953942332885742	1.06366079535236	0.757535845843587	1.20621176704705	1.13510991081106	1.0793602630396	1.17282089635679	0.658609998567087	0.739616276534194	NA	NA	1.27605202624922	1.28306533599921	1.02792945257804	0.985185907424758	NA	1.61710322437963	1.30045563392872	1.41216279227151	NA	1.43485820876705	1.17460251740172
chr1	5000000	5050000	1.04901123727571	NA	NA	NA	0.82917293409785	1.24844677680938	1.30512976279396	NA	0.747148385284133	0.676694961764384	0.764460810649201	0.984007728095807	NA	0.963943954380798	1.09778712183191	0.988886503477388	0.904705111226652	NA	0.941786989318466	1.05818587453935	1.14708597072355	0.92995141313131	1.06082623976397	NA	0.765829255677663	0.497572102007214	0.728972179278889	0.852283183116619	1.02191581133437	0.981947120896271	0.859514166409329	1.22954987440439	0.639550146388604	0.851705671423762	NA	NA	1.36100091913477	1.36341909302559	1.02600312741349	0.828365441874712	NA	1.74791816225052	1.29495139595012	1.26072308494817	1.35558402570899	1.27926171760845	1.13634764367931
chr1	5050000	5100000	0.991662858668259	0.807122284003271	0.792450329248137	0.607859851334218	0.803886038267499	1.08166312083813	1.00486546289609	1.11486329027712	0.658088528642587	NA	0.87957231054789	0.808238764899901	0.7431951196666	0.81726635132968	0.814044791290462	0.922552664646516	1.00784185649653	0.933888556552181	0.885803372983286	0.979734533175848	1.00873005843172	0.795165318355983	0.916935813112144	1.09210589732524	0.723151366720264	0.657749827979642	0.668236999651287	1.07518051548075	0.70624869917349	0.752105043999442	0.710393851216448	0.765026002222545	0.733354652976926	0.720017983891884	NA	NA	1.21710747958869	0.945207178879387	0.79390593664547	0.826544780358991	0.58086318704001	1.22278537161918	0.572298937690423	0.76345524874048	1.04055639436943	0.855049386715836	1.02064912735826
chr1	5100000	5150000	0.661596150865824	0.586598293748011	0.656474144842359	0.670289464769996	0.599279280168133	0.558845638266292	0.680279421418951	0.725039239428296	0.623454807373463	0.643172359465494	0.494879882883528	0.665603912602609	0.604980853586656	0.673681099923229	0.621317128010597	0.782877153457725	0.788716233412248	0.861871367372255	0.720056808472704	0.754682341535601	0.813717519223804	0.588582791857441	0.79163019881618	0.870181209287904	0.674583710730475	0.815721308052409	0.591324493714134	0.651749516440303	0.644276277574508	0.573481319523625	0.684075925634705	0.472987669733335	0.591468196560909	0.442296134873472	NA	NA	0.939105501965469	0.779761001692887	0.723350842282998	0.755622076498376	0.608122544570419	0.516603929368139	0.320060521462336	0.473914445462931	0.642212428789835	0.400847866771551	0.775799926038869
chr1	5150000	5200000	0.408938750797838	0.418002026337807	0.562812087611236	0.476902734327408	0.383994680128285	0.359586865311009	0.48581316781503	0.603205601831948	0.46947939746257	0.533241366436313	0.320322861237809	0.534613198144618	0.491891153033694	0.597602196222936	0.492048307031377	0.610085371265267	0.45778240899985	0.792560314244544	0.704572761621315	0.674944404656155	0.367432892141555	0.448481212137465	0.710010558296985	0.700070737603783	0.477290365318736	0.346497913277659	0.296768131296467	0.209246364653136	0.655707489838544	0.451812061214466	0.547144954760122	0.463321891289959	0.442700460045196	0.339153356853153	NA	NA	0.633534495764729	0.682690974694796	0.63728992021955	0.61694034947272	0.385325972979374	0.354343053190315	0.345353974470422	0.604540418092762	0.495926080999997	0.224621317029261	0.566398325415914
chr1	5200000	5250000	0.278675273328203	0.270876646719345	0.406913025073715	0.246012013363135	0.181404300950106	0.301738228531053	0.26026893569127	0.312462706612112	0.295265915206033	0.32934989988009	0.215523254912719	0.306056739247769	0.248307114601382	0.339045173663795	0.330956160535616	0.419524610705499	0.179948667620348	0.53305390661786	0.583905368778892	0.572478338945459	0.248441318610536	0.248108430859819	0.622265995917721	0.717906777036043	0.230135944840097	-0.0913299406685026	0.22608311140344	0.128337028049439	0.398270177293248	0.18135397378229	0.238279654493259	0.260361199881916	0.431456109247291	0.497936118551213	NA	NA	0.370140439289582	0.45979457653801	0.417498285047203	0.535425298952111	0.00368698403086527	0.104539824462116	0.144677726835116	0.446336624617077	0.417303099570686	0.1362780277494	0.329399716103753
chr1	5250000	5300000	0.223338985490938	0.0568772119395509	0.174146798768237	-0.0487553328050537	0.0630861789787977	0.266013133024067	0.0756404069364396	0.0110945445599616	0.218479768307345	0.172282742431567	-0.0114835905827748	0.0117744234515229	-0.0215825303712054	0.0301610257968064	-0.0961941701787897	0.164293263033619	-0.0172233449841417	0.263412371591153	0.30142964012898	0.334556332320189	0.148574823149804	0.0600106264873472	0.525415164650305	0.631771885934019	-0.0249861274345615	-0.134515623293056	0.18655131484801	-0.0131793812435634	0.11666645252138	-0.356328166432164	0.031295695230752	-0.248807037750647	0.424755864586212	0.443611641236226	NA	NA	0.1469944923288	0.206216040176753	0.0919690575755732	0.184037723909589	-0.297436709807433	-0.0900182081965886	-0.0370252487458974	0.16574441570559	0.214243753928728	0.105204551764454	0.131245404727429
chr1	5300000	5350000	-0.0184877005234467	-0.0190638995460032	-0.0913474068775433	-0.203397121459957	-0.199791530484626	-0.0324245268355466	-0.114581688834393	0.033809924374563	-0.0668850479806253	0.0721211301484883	-0.315110085470411	-0.182346425993969	-0.212008466608097	-0.111025469081551	-0.260372102200507	-0.105316182470713	-0.186882848399315	0.153603374695718	0.231779787823374	0.119715361893315	-0.15237484455079	-0.167072259329673	0.382815442602266	0.369211212562538	-0.231073320712615	-0.281983098423285	-0.0319913851017032	-0.35023350395046	-0.162622761721997	-0.457190726859862	-0.175941976241401	-0.464967595220555	0.0556173941684412	-0.146983220504451	NA	NA	0.0738407635265896	0.0520486590720257	-0.116537207717741	-0.0809250810853392	-0.308785920369463	-0.271887351197094	-0.03137400585431	-0.101845094826024	-0.133121700827132	-0.0297557508139122	-0.0613149608077173
chr1	5350000	5400000	-0.358470066581321	-0.0985676491968738	-0.525737435199779	-0.349440941992609	-0.209830029716567	-0.45074884754177	-0.914811688706067	-0.175830597101673	-0.384665087402321	-0.027810927556523	-0.503239669206321	-0.489687461084153	-0.483204913248596	-0.181814669100927	-0.390077153957104	-0.148398308776771	-0.305432488722724	-0.189298269209627	0.0764511940678643	-0.160847505871613	-0.410870823910062	-0.462806223288321	0.142714961378456	0.0686324584153083	-0.3863746984691	-0.414410926161701	-0.296050309733447	-0.452240265690199	-0.371543776601513	-0.629514443986517	-0.20466759062386	-0.521664469834658	-0.30513178674903	NA	NA	NA	-0.00932999265975157	-0.378170435273017	0.147163902831123	0.202056751536741	-0.496639443586038	-0.44511957841838	-0.279888724177875	NA	-0.301037850516121	-0.316138530356136	-0.337210977517939
chr1	5400000	5450000	NA	-0.172269595153177	NA	-0.561480442558896	NA	NA	NA	-0.401802624117735	NA	-0.151507773481573	-0.513945566811831	NA	NA	-0.213053925664286	-0.427140922695719	NA	-0.380706935541075	-0.351910361190976	-0.205848491709037	-0.244322174553937	NA	NA	-0.0750614331702831	-0.178024420883813	-0.474945765183543	-0.512189212842828	-0.522128470280093	NA	-0.5365494942687	-0.910817475618074	-0.143548456426075	-0.543829432790484	-0.372679384218455	-0.237838361781734	NA	NA	-0.211846438116575	-0.477026471479817	-0.00126339099107078	0.0149015509537411	NA	NA	NA	NA	NA	-0.398786601134372	NA
chr1	5450000	5500000	NA	NA	NA	NA	0.152496226016336	NA	NA	NA	-0.626040289501618	NA	NA	NA	NA	NA	NA	NA	-0.570721137787295	-0.427063968955341	NA	-0.291030764146383	NA	NA	-0.334355178677346	-0.328001344360654	-0.551689683569302	NA	NA	NA	-0.604980328286281	NA	-0.504830949732891	NA	NA	NA	NA	NA	-0.422926961510428	NA	-0.381820727958211	-0.200802693281785	-0.581161264325917	NA	NA	NA	NA	-0.345701949951048	NA
chr1	5500000	5550000	-0.71010225956254	-0.675007091540312	-1.10381761405086	-1.00722261473652	-0.250299012691967	NA	-0.783541212926475	-0.577264894195394	-0.726321503570629	-0.590340460382749	NA	-1.25808080746812	NA	NA	NA	NA	-0.75994547097037	NA	-0.588163691549086	-0.46470732835606	NA	NA	-0.502148383840002	-0.445217059196493	NA	-0.832342194237249	-0.866663457798249	NA	-0.63528711675616	-1.08482409409227	-0.934109108896422	-1.08978029517782	NA	-0.00867569451474519	NA	NA	-0.645491475156648	NA	-0.730670071360566	-0.631294419572847	-0.687431002899311	-0.92325546896542	NA	NA	-0.465136571192733	-0.637856570887618	NA
chr1	5550000	5600000	NA	NA	NA	NA	NA	NA	-0.486048025734314	-0.582627594841912	-0.97503581140396	NA	NA	NA	NA	NA	-0.607750123214819	NA	-0.69404600888495	NA	-0.664410824138256	NA	NA	NA	-0.541427104359167	NA	NA	-1.01445643712121	-1.03350655318719	NA	NA	NA	NA	NA	-0.820180784927157	-0.172586132291726	NA	NA	NA	NA	NA	NA	-0.802553101709686	NA	-0.638597822300613	NA	-0.509638037052118	-0.899448506285422	NA
chr1	5600000	5650000	-0.906798396322743	-1.22791726221641	-1.03056085945003	-1.0531249688805	-0.763555041317087	-0.888920836818541	-0.635933178383069	-0.738592742374338	-1.15217169120638	NA	-0.975889658610505	NA	-1.11433967933399	NA	-0.858306387176573	-0.387298140847147	-0.641408283777542	NA	-0.796032493422827	-0.801658657450746	NA	NA	-0.673774067019438	-0.641240558253169	-1.07649994813096	-0.996320762992944	-1.06612464290591	-1.0342960639007	-1.00345895502256	-1.3815635187146	-0.835726964247673	-1.2441212484689	-1.13267473201566	-0.761427661239834	NA	NA	-1.05417066606392	-0.90875085814052	-0.7476684667922	-0.751361411231164	-1.00653363254975	-1.10835106988229	NA	NA	-0.616152949445159	-0.869836760267102	NA
chr1	5650000	5700000	-0.954587486943403	-1.21785512528377	-0.967282398002238	-0.902259921191876	-1.14060646160328	-0.949803957173697	-0.863199423471271	-0.847369499211532	-1.0424044937447	-1.2024637459526	-1.04429280382717	-1.18014326996571	-1.0224319390211	-0.799223361765224	-0.840716016549868	-0.714612075289714	-0.995903361057931	-0.880609312912824	-1.13736786317825	-0.936686068473542	-0.921864556771072	-0.948180067817857	-0.810688975252298	-0.69600611142637	-1.18402448507957	-1.25995678880957	-0.965316895072262	-1.50282825864974	-1.19428255099495	-1.37498349898567	-0.792570838005057	-1.38834457102251	-1.06250997034289	-1.13936219035599	NA	NA	-1.07274713035929	-1.21375863449284	-0.680649256438864	-0.867962115623069	-1.21880827069645	-1.03528208560911	-0.598680412820941	-0.261340489167401	-0.707325380046966	-0.854414565431206	-0.780826173815242
chr1	5700000	5750000	-0.921413580252145	-1.06079383084626	-0.854196337285746	-0.837398672831894	NA	-0.771390276130215	-1.09518488406782	-0.725747785071029	-0.793127897823003	NA	-1.00516675478134	-1.12490604060252	-1.00579016916104	-1.12409000597368	-0.826128456845915	-0.787029275769194	-0.827910148733506	-0.792527471762013	-1.07547918680142	-0.91730636598354	NA	NA	-0.93692213399274	-0.740925773415874	-1.21166614655246	-1.16026380736293	-0.870617472152189	-1.49233298985318	-1.2188623662106	-1.14618654444095	-0.733449740472663	-1.93035805597955	-0.831225293062417	-0.775200093671124	NA	NA	-0.882516276461832	-1.24348407106831	-0.9379529959998	-1.0362450827705	-1.10763285308378	-0.967626739191943	-0.62589673139878	NA	-0.454959363822391	-0.692155712617651	-0.798938031354409
chr1	5750000	5800000	-0.891954971194321	-0.79314111199646	-0.73246822907192	-0.829822598603406	-1.57591926532261	-0.541104732636734	-0.698753810521681	-0.545751459864542	-0.566570227672917	-0.994903143924453	-1.12444743328917	-1.07594804374775	-0.909768818880221	-1.10280699471813	-0.796211870859247	-0.666998606285364	-0.69570961424124	-0.670706456068126	-0.876545348516857	-0.85397416030131	-1.01832798651498	-0.930856442121027	-0.863499842464485	-0.655320629337472	-1.07476273306659	-0.977183984217563	-0.886470467044797	-1.19337555779668	-1.05687861831987	-0.878703820857462	-0.619991112181813	-1.25010630329634	-0.693374609171671	-0.542230837967937	NA	NA	-1.04467508353436	-1.18226757175473	-0.850861832957144	-1.1493015799905	-1.07116781444984	-1.36782594663899	-0.528593100697057	-0.54750192420853	-0.581639019145426	-0.618930847684696	-1.09303113596192
chr1	5800000	5850000	-0.89010023609516	-0.858117224692969	-0.789565683867318	-0.885255162125445	-1.44936049055982	-0.619586770979485	-0.515623947807849	-0.609710333935186	-0.618258895396412	-0.917542518715762	-1.01905367472329	-0.891919392077725	-0.825127817174722	-0.914920356257158	-0.79467277080376	-0.67009564441767	-0.771273716467215	-0.515757534275735	-0.902272942575106	-0.856307213287104	-0.892204767141618	-0.958928414955011	-0.756834196178733	-0.634962592540939	-0.91457190945477	-0.979300456572379	-0.95037436498733	-0.895179910283995	-1.03444063317818	-0.730744591912086	-0.591989271483573	-0.605793564920238	-0.645557218501033	-0.818936760917022	NA	NA	-1.18017001098377	-1.12958897235049	-0.791909804911642	-1.11411465082562	-0.939960884248682	-1.1803350239706	-0.694921263266083	-1.08120178684277	-0.646769150155826	-0.706313119542877	-0.883392563672674
chr1	5850000	5900000	-0.858453794750883	-0.919608913422179	-0.869430999305131	-0.784756370777886	-1.22860609147742	-0.653594119962767	-0.722630978027701	-0.832908128094616	-0.67832029361119	-0.883495577726235	-0.789819211980703	-0.888971662867423	-0.780571210958797	-0.992763154788761	-0.712947565567206	-0.676311419372151	-0.804767738306937	-0.524165108587728	-1.00811225044026	-0.893307490692436	-0.773628101950792	-0.979007950107105	-0.703899264414587	-0.75098331231456	-0.786088052192215	-0.990091529878247	-0.944060200290437	-1.09970906181681	-0.945335427976418	-0.847112098078939	-0.598989209970113	-0.447401248531509	-0.744277748546308	-1.02638907120074	NA	NA	-1.09239617925529	-0.954277755167177	-0.723344806138565	-0.881972791494579	-0.842619004961441	-0.929659774159162	-0.923022845929449	-0.981876338863369	-0.433972443548961	-0.840535985354442	-0.715710469624264
chr1	5900000	5950000	-0.88293258581281	-0.93562061940223	-0.974469000994288	-0.571902024437183	NA	-0.698594102643515	-0.796899807853753	-0.953224770392336	-0.852899817232634	-0.987856162873777	-0.691748035035653	-0.806825895031122	-0.806494977788597	-1.17811055406376	-0.774886605677766	-0.679603769569733	-0.800309299350565	-0.434288022101861	-1.01953118372269	-0.952717779017889	-1.00043856999713	NA	-0.724335956163906	-0.979190302728499	-0.693261059086931	-0.895531635996144	-0.88851191579673	-1.11822824146305	-0.760962107680691	-0.973142721660237	-0.550915754322148	-0.1603854524246	-0.880124028837999	-1.02891681260163	NA	NA	-1.20553374636145	-0.851178456544352	-0.944517925765222	NA	-0.880669571528245	-0.995632553552813	-1.03664947652867	-0.904079272401916	-0.494166791309713	-0.899072261580207	-0.744519742986672
chr1	5950000	6000000	-0.80617914449992	-1.00801661637824	-0.947029505399533	-0.621996783885841	-1.02835111190174	-0.961619979461284	-0.742470245680632	-0.835860220403066	-1.03924346158394	-1.09524914379576	-0.724500954870872	-0.89265485767419	-0.784105709964832	-0.986831881139299	-0.805334495226385	-0.838130541986787	-0.804664262015117	-0.931988552114987	-0.928649347674661	-0.922862170412041	-1.00254578141187	-1.05524690605715	-0.735066037189671	-0.902725847771928	-0.650783539633537	-0.710543307033673	-0.982684649810434	-1.03968549906498	-0.62595832410048	-0.867002827438764	-0.762434540613725	-0.368096144712067	-1.07883937167527	-0.972514642791625	NA	NA	-1.2782528195194	-1.16797484445384	-1.12450012759258	-0.754871874034765	-0.917604859183233	-0.9975564836587	-0.928108746704311	-1.14324023941425	-0.53123955088714	-0.825320715309151	-0.7154672051015
chr1	6000000	6050000	-0.611867414200963	-0.943077244860101	-0.845921498317894	-0.666910461188018	-0.847912702534095	-0.836742238514366	-0.688864296506717	-0.712418489948073	-0.665169911226799	-0.98170268697583	-0.722023527309736	-1.03107767737857	-0.699923482658645	-0.686140120611244	-0.717716024268193	-0.699935253134029	-0.72830439400338	-0.999875480517945	-0.863000238273163	-0.877751399980473	-0.971665935255464	-1.04680795983065	-0.733756605823593	-0.814748633653785	-0.583705900006456	-0.532338151985281	-1.05284454386268	-0.850821596684202	-0.656075991057735	-0.610535834362822	-0.828457394372581	-0.653998673626373	-0.955536103418335	-0.827641173860975	NA	NA	-0.984513249852601	-1.26719883075541	-0.872940208618146	-0.781436492116638	-0.53757731595417	-0.87644559286044	-0.852094604038792	-1.13753028896305	-0.603393824448	-0.746736234735262	-0.652149580223174
chr1	6050000	6100000	-0.60285875412341	-0.880881513493837	-0.88865597363966	-0.689568257891411	-0.717716024268193	-0.66575752354827	-0.627190468314643	-0.730885758570459	-0.525141142535584	-0.913231802010924	-0.6817736520717	-1.25896849794028	-0.675999617157147	-0.910362237156811	-0.700980694629705	-0.595809228525301	-0.706677683712803	-0.846455473056358	-0.894269757730118	-0.8809838724812	-0.915148142078254	-1.05353103101899	-0.8414552041693	-0.740572057031469	-0.483141723346875	-0.538706357476045	-0.889799809304592	-0.782165946231875	-0.709467468758818	-0.622120861285204	-0.713188957619762	-0.6190765725555	-0.850284786428079	-0.805409362436358	NA	NA	-0.899448506285422	-1.20333815186491	-0.710841520649015	-1.15866036443691	-0.567697778667294	-0.835700502477824	-0.829880169938208	-1.02295123794682	-0.557170524614047	-0.750076071006318	-0.595989978786246
chr1	6100000	6150000	-0.710380724496215	-0.712982741120336	-0.703899264414587	-0.506956650963375	-0.790435820354692	-0.486063385787167	-0.657727614312771	-0.640662363054359	-0.448791117898477	-0.884820034824608	-0.55113283119473	-0.550075333864888	-0.643881217519384	-0.675762496106555	-0.598375830443588	-0.568761092070742	-0.656030458415782	-0.470925860057572	-0.910725798200348	-0.855568592455238	-0.856585757399022	-0.883544746007347	-0.883243216322451	-0.685701140821312	-0.634117675170986	-0.582494001140649	-0.703551313309641	-0.583860361564106	-0.70886830926889	-0.86777957793674	-0.615260401252918	-0.842134036708789	-0.809583482624075	-0.790823798804323	NA	NA	-1.17908378062783	-1.07305322310286	-0.852916331304731	-1.02771309936277	-0.623558050288662	-0.86411616344288	-0.772117327290542	-0.768811374437193	-0.505374292964271	-0.763766865716875	-0.751701209130882
chr1	6150000	6200000	-0.673546041907886	-0.667951867630211	-0.724930163719013	-0.349985774719521	-0.892479286805094	-0.276970352686722	-0.691330136987932	-0.517101372942492	-0.391418991451372	-0.739293352601996	-0.438538109915806	-0.453745045258894	-0.585738671579746	-0.328492969098217	-0.441010255839082	-0.725574872961695	-0.482450812977181	-0.473056601938227	-0.905927658891404	-0.821489590937647	-0.710307407736282	-0.776997495262241	-0.846921132652189	-0.775655045661015	-0.74069547660265	-0.579188177950998	-0.644735230755016	-0.206387408702593	-0.682372914664821	-0.957311898583076	-0.632695051338531	-0.989288849188565	-0.65888561742166	-0.656218393374315	NA	NA	-1.2926087713952	-0.909384910014935	-0.879402904610339	-0.794967626165592	-0.550713408552148	-0.816080225679173	-0.658994170825346	-0.614925601713302	-0.460122338310806	-0.71456602209728	-0.755690629426175
chr1	6200000	6250000	-0.607562611007922	-0.592742545399579	-0.688577510307049	-0.421624266974499	-0.954695987402834	-0.348779741465611	-0.65923379281514	-0.554156707860221	-0.443256888577958	-0.728639311039735	-0.433845860572957	-0.440601321413949	-0.521190686248757	-0.245749658358457	-0.444118598287087	-0.722993984455095	-0.39880151092217	-0.51453255204384	-0.879932294851987	-0.828134180321032	-0.575017930038692	-0.823367883002737	-0.846332705106038	-0.8821923061397	-0.5980720228072	-0.564327868010593	-0.624079144261175	-0.452671306095875	-0.547826501095813	-0.720617459206625	-0.697676382807673	-0.573789233318957	-0.627132948510937	-0.510682246894499	NA	NA	-0.906657316171741	-0.886797855835746	-0.77522879552078	-0.717066850309787	-0.585738671579746	-0.7426541503875	-0.5599493441055	-0.544017338386342	-0.425655268649246	-0.804559378088978	-0.681610881078268
chr1	6250000	6300000	-0.542133864909996	-0.571391247038746	-0.672200806469399	-0.483219581352594	-0.800136496799785	-0.551204371044114	-0.64796682063995	-0.604327750657485	-0.509507521705855	-0.826616820316224	-0.441945940481728	-0.327820626408724	-0.476802759479847	-0.286037860571609	-0.600408128945775	-0.675232668359642	-0.456267508110946	-0.478351354978173	-0.719625056398529	-0.80549217561909	-0.584941032089223	-0.750141539786773	-0.77222059661917	-0.961619979461284	-0.439475673329	-0.555125620692584	-0.529124743412806	-0.538286211871941	-0.424024248293457	-0.492440583212421	-0.719032216782704	-0.382268067326337	-0.836088948502582	-0.578233377598854	NA	NA	-0.849051645523168	-0.988399663193893	-0.965956391879909	-0.772201668596601	-0.736216211676255	-0.791322628658832	-0.645802751729621	-0.533978035701266	-0.600875116678119	-0.884177251854768	-0.583884571251837
chr1	6300000	6350000	-0.480183399003957	-0.540875958858162	-0.681851830708678	-0.417710716252231	-0.65690147605477	-0.647034990229629	-0.676779937737113	-0.642187206357965	-0.535692907515684	-0.827361911221075	-0.455274259396449	-0.34590057140456	-0.395160547899687	-0.206149762262926	-0.747503412664388	-0.542307805244195	-0.538004997917763	-0.43507271232966	-0.601875423345296	-0.780648816406018	-0.623942844652507	-0.691109489551598	-0.779697736660911	-0.946706939875945	-0.49590315144799	-0.514835995663127	-0.547791835796811	-0.393487362168165	-0.440477625290908	-0.439359672319905	-0.744519369152135	-0.594464135319449	-0.919572610394615	-0.784685253853897	NA	NA	-0.832156583039353	-0.826750080224987	-0.83309383531927	-1.16780680211537	-0.811239554531962	-0.829208924464509	-0.669367385106169	-0.515366481572365	-0.815230980047831	-0.920766826712227	-0.601401439294581
chr1	6350000	6400000	-0.410961051007649	-0.328043221920283	-0.436721508309968	-0.342657045384391	-0.484221297349712	-0.698823379416549	-0.663226965377777	-0.699361415369559	-0.566468545421472	-0.685466755800751	-0.472243277694408	-0.215911869675055	-0.278232737310746	-0.0310998025710699	-0.659779213382555	-0.395559883842699	-0.48791091708784	-0.347286718707815	-0.721679467192323	-0.682540912652959	-0.615320159612276	-0.550120215074991	-1.01942913482661	-0.928136166659781	-0.575939098656671	-0.490563997046833	-0.582319608870026	-0.161460759538089	-0.458052973391392	-0.445251489497298	-0.872273516979911	-0.646170024810536	-0.844128388524368	-0.690030467717372	NA	NA	-0.530813373865208	-0.76310686277106	-0.881714373519767	-1.43717411312226	-0.750000152311869	-0.719407949950599	-0.614889953089305	-0.522820936267309	-0.726747551910962	-1.03124257263407	-0.529905454410683
chr1	6400000	6450000	-0.279449065767897	-0.201933988564132	-0.242257443771611	-0.262086985407657	-0.366590685021005	-0.725574872961695	-0.541288074851056	-0.471084472122884	-0.588756739361254	-0.531924791874104	-0.349165357000815	0.0245859810891858	-0.239215266711168	-0.137240942217467	-0.671030126450473	-0.243428287060266	-0.427451751328108	-0.22083954161934	-0.875106309949881	-0.767783057344883	-0.626209150316967	-0.623817063080531	-0.9613397116473	-0.806894244005347	-0.514534169247611	-0.441732570254667	-0.541539870552736	-0.0597746526250689	-0.392442269162172	-0.0619793394268092	-0.934136037148975	-0.492740744252871	-0.875184449717503	-0.508461324007953	NA	NA	-0.330559964544363	-0.664295992105664	-0.753009446090452	-0.913847031553608	-0.789475251641273	-0.63768980839111	-0.498950218764755	-0.584691253044165	-0.831981243071082	-0.968259865617695	-0.557224901292152
chr1	6450000	6500000	-0.27715528505487	-0.3438981451826	-0.328118829093404	-0.382796038044331	-0.48222074210348	-0.72861381326292	-0.653092609632918	-0.680299965917395	-0.644587808399103	-0.452671306095875	-0.346400922879792	0.0876918235939191	-0.376903866022263	-0.175574674513797	-0.726829141528152	-0.198765913481166	-0.65809823771279	-0.21628360003251	-0.938814426354704	-0.85830738179396	-0.656719212359842	-0.647665248127958	-0.8230600450463	-0.727399611176457	-0.483350944046343	-0.466462129639205	-0.618681495083366	-0.133019041136071	-0.423933377673455	0.127337707555738	-0.936930729454576	-0.599669032955108	-1.03553506947586	-0.482927780583054	NA	NA	-0.418513994875963	-0.700628261028929	-0.730670071360566	-0.974753998040487	-0.803858694807713	-0.802049026276906	-0.463552957757488	-0.473344886395121	-0.899548253193771	-0.871255332385749	-0.924520529396401
chr1	6500000	6550000	-0.542783268124658	-0.458574756195713	-0.494040724478514	-0.735750223441649	NA	-0.796066488139853	NA	-0.98931972166202	-0.815010143225058	-0.705856302892089	-0.487518017873981	-0.0298212210169588	-0.561045193878428	-0.372552130484753	-0.834074107478558	-0.559496081690691	-0.90292512972616	-0.49606352139649	-0.959430577353105	-0.857489291375024	-0.70924923941162	-0.785665759041499	-0.981377569471504	-0.794641617915448	-0.649646790569555	-0.688864296506717	-0.756464455228069	-0.329450160922938	-0.619209331509876	-0.355212660819139	NA	-0.890388763265808	-1.13670170726569	-0.676518116748541	NA	NA	-0.589508145767513	-0.991619668247914	-1.32929635529789	-0.989018328866999	-1.02738667494687	-1.04696665362296	NA	-0.63587128500838	-0.914240406724908	-0.900505656408705	NA
chr1	6550000	6600000	-0.775200093671124	-0.689233270372306	-0.715380249703671	-0.871395561384612	-0.679868260027865	-0.970380542795017	-1.05285921765589	-0.999961225248898	-0.907096208453102	-0.996137999255688	-0.713343004419414	-0.323201145122423	-0.72282201881718	-0.526167151303093	-0.895754232441763	-0.839904893314667	-0.893081536732016	-0.811953714745362	-0.960710664459237	-0.91454095182387	-0.746857887073557	-0.90989466326297	-1.1822149252102	-0.916328997835327	-0.931597128959736	-1.08693230501493	-0.76476985249558	-0.529263986586966	-0.811074108154522	-0.742560530227102	-0.995914197420818	-0.78111561800564	-1.17295540960393	-1.359658429582	NA	NA	-0.916647363857215	-1.35544603518688	-1.29464323653082	-1.13983569091815	-1.2325905687599	-1.07458460145266	-0.780921744138268	-0.87009625589361	-0.96212672670365	-0.939099462445538	-1.18433089705403
chr1	6600000	6650000	-0.864304153599895	-0.8729649530543	-0.841204457589308	-0.855753265469478	-0.774865540921142	-1.05284454386268	-1.08692762611251	-0.945963401113308	-0.853764336777464	-1.13855848910391	-0.896702658984646	-0.599365235698306	-0.850832009399745	-0.599669032955108	-0.973263466249833	-1.07872939224248	-0.810450096597899	-0.852411648303278	-1.03091709753225	-1.04267583350422	-0.908931554803932	-0.709038773403361	-1.08736445389214	-1.07165400937819	-1.16133454408513	-1.30069809760368	-0.732018246695262	-0.699793641051258	-0.900590983316839	-0.910284685712461	-0.981152927349557	-0.648276792146699	-1.20111257097065	-1.72825044329262	NA	NA	-1.04602811078044	-1.46611646150836	-1.15027498268279	-1.24931123789766	-1.17045884155757	-1.00050528009315	-0.957920715016064	-0.957416878790596	-0.912423648907216	-0.845052374038914	-1.13829712488162
chr1	6650000	6700000	-0.863736382273297	-0.9990851792124	-0.95391628617264	-0.915023758481094	-0.854141966669877	-1.03103396754057	-1.06346770121239	-0.990823165232249	-0.881663859902466	-1.153550040286	-0.982310297362879	-0.731372377537111	-0.914166151267868	-0.559612474452582	-1.020672942453	-1.11954280494734	-0.836818680878678	-0.710226481206553	-1.05235398320706	-1.06679171275447	-1.01934844294536	-0.873220821257365	-0.988960504805058	-1.12566472584165	-1.21980386394148	-1.03281620464982	-0.904449652739094	-0.867657093229475	-0.868588337561951	-0.952959978347849	-1.00189118320753	-0.728487644524498	-0.873835816946106	-1.2456190186308	NA	NA	-1.04061024056346	-1.36020112637502	-1.15604326701749	-1.43664242155409	-1.01969635419492	-0.975775668884598	-0.857999470662359	-1.04349423335056	-0.789777200092663	-0.669043932146977	-1.14161363369905
chr1	6700000	6750000	-0.785458633158048	-1.01968390150549	-0.949802241351916	-0.874457991103281	-0.803511976878598	-0.876262581282862	-0.970648675354425	-1.01217570657037	-0.866938497438893	-0.853295422880637	-0.956622754809976	-0.696572044138307	-0.859831455538081	-0.509616599210699	-0.928958886744951	-0.883209722061438	-0.86624712089981	-0.602443351358536	-1.00028818856517	-0.899962834623034	-0.908433776995558	-1.00261391821015	-1.02383175698308	-1.08837389517462	-0.992391313464355	-0.808403862101642	-0.982712668304509	-0.868707464446096	-0.946231844333017	-1.01398659308173	-0.927464542118398	-0.695053569944964	-0.978583858761333	-0.848996504600071	NA	NA	-1.21071982177721	-1.223444158035	-1.06109901549331	-1.44952288024239	-0.750856427176856	-0.940236433106312	-0.935887611217149	-1.0547689410914	-0.53757731595417	-0.65698854378076	-0.921073869585055
chr1	6750000	6800000	-0.654595304230255	-0.869943237566351	-0.778570275479121	-0.6832080684036	-0.693635004921924	-0.69202803401339	-0.801996629644483	-0.879892452831151	-0.670311828710529	-0.586433359475892	-0.837797628690123	-0.598414980562259	-0.74377728360639	-0.770487193737106	-0.791823238563985	-0.543924458437186	-0.824144464924677	-0.478590522536963	-1.11724612369893	-0.922041404049953	-0.794115625343858	-0.877718668865803	-0.967587889768501	-0.854465427769459	-0.677871064710129	-0.607223923870695	-0.803262237692442	-0.608075998154537	-0.834174173674432	-1.04992799897013	-0.565501687730384	-0.408476772627076	-0.991424340050749	-0.61397543435747	NA	NA	-1.40797675462185	-1.29229661544705	-0.954939324347327	-1.09758420463322	-0.568297335557336	-0.845201144630311	-1.06682442769573	-0.868499729373138	-0.195591664412263	-0.585318683655665	-0.630908546204924
chr1	6800000	6850000	-0.466480457639588	-0.680649256438865	-0.658031833338546	-0.345648134239989	-0.599419738264137	-0.482600404541628	-0.58811608402707	-0.607861331817494	-0.470035093381812	-0.452671306095875	-0.666121618740211	-0.523377705451174	-0.625583686665808	-0.61999821581917	-0.555710951087138	-0.292316968025143	-0.562604854676952	-0.2298830576694	-1.15293902777737	-0.960073830953963	-0.699048175142825	-0.767953711944104	-0.828827650551172	-0.687270405739292	-0.416079805053473	-0.367734787991528	-0.643069227941681	-0.404416745393711	-0.690455301485819	-0.792909770753035	-0.325349376715559	-0.148640901506624	-0.748472250114514	-0.28891790052045	NA	NA	-1.19457392805921	-1.13510072887274	-0.8510623727834	-0.878612933400329	-0.383986764134483	-0.709128097917068	-0.937748884221031	-0.81907448849202	0.00639082663496645	-0.469165979449985	-0.639423466416018
chr1	6850000	6900000	-0.280956229146246	-0.417178625111756	-0.506840442786117	-0.238981546093405	-0.400447444105207	-0.15640285740559	-0.294206940030021	-0.348502573267811	-0.274151926145755	-0.180147720393224	-0.453166409712512	-0.323412393852529	-0.345447882247258	-0.397854688238624	-0.306077737093647	-0.0839402802846402	-0.236397519218909	-0.0433975680698042	-1.01865225494464	-0.799327644703377	-0.533724921947991	-0.620742853488002	-0.720938034329847	-0.655422147016149	-0.197454020248286	-0.0915318330281043	-0.626885231842578	-0.294239759527688	-0.489444759312351	-0.573929790064758	-0.125320818545286	-0.00380483963537332	-0.51152345381557	-0.161093577466163	NA	NA	-0.711483764689903	-0.934455568768588	-0.321722681389942	-0.919065556102274	-0.308641570859943	-0.535228786990617	-0.719113915481691	-0.733756605823593	0.119875277035807	-0.248258222288049	-0.305489401465729
chr1	6900000	6950000	-0.0606334387958725	-0.1603854524246	-0.335363484498966	-0.150342430708216	-0.227510067245987	0.101632424760791	0.0353906965360856	-0.0868590776122058	-0.0567001596398238	0.13060466390932	-0.178658013091604	-0.112188549033012	-0.0325539576527256	-0.0863592700507408	-0.0602537260998623	0.159330090525056	-0.0495977045583794	0.156018145159841	-0.861733627345886	-0.672820662184933	-0.446221911371138	-0.391686340275375	-0.689276737016421	-0.609364808595642	0.00471088202319053	0.317415564763395	-0.479010786262129	-0.0253975064361967	-0.260785956094184	-0.129350726628027	0.121022379158565	0.189608718431483	-0.196688868334185	0.0722476598493803	NA	NA	-0.439515363151963	-1.06822057646706	-0.270250949969842	-0.756472205091869	-0.254450529286528	-0.407950323615691	-0.610470828124128	-0.20300893945389	0.292421181195931	0.0520940472529402	0.0263595960820291
chr1	6950000	7000000	0.382206427049623	0.069664721327234	-0.0599127327152497	0.0688655353549016	-0.0156058635552407	0.168236190044645	0.236066965687779	0.212397668412564	0.13739592409954	0.335930287159008	0.104238425589471	0.0713258366634444	0.0471877637443759	0.203883995851408	0.126610153671232	0.41013323467728	0.0755919377386305	0.351487277510212	-0.751940080343	-0.693080544451167	-0.290153760300469	-0.405351809666377	-0.622828230355508	-0.42441947722581	0.158837456514012	0.655707489838544	-0.0162689111435485	0.319485602067296	-0.0348251461547206	0.175276284076431	0.324358547089353	0.538670069557975	0.0195988403091811	0.258468576981961	NA	NA	-0.425877230825959	-0.724076601060293	-0.285946887075464	-0.521274749184136	0.0511723739125156	-0.283164242344481	-0.545225949670485	-0.173700664480634	0.46518493569961	0.165158196553786	-0.0380316713724425
chr1	7000000	7050000	0.586076529045777	0.308740354629134	0.179391554892124	0.308011589578954	0.058683412139533	0.495394836761034	0.388837311152887	0.348750812641012	0.294418065900428	0.468763500009571	0.258503074938422	0.22708240244776	0.232802598975548	0.360821480769703	0.221570347351885	0.594377375430246	0.163522357144266	0.477910124539083	-0.669324732434163	-0.656406705174365	-0.306031327195182	-0.436790532726545	-0.500023975414374	-0.290109053498863	0.272461470833941	0.824419253991447	0.168063802058404	0.468410842940016	0.131923624179821	0.255382223051814	0.452325298100553	0.822189858927505	-0.00830388992743855	0.4362073263914	NA	NA	-0.463553091852291	-0.368718910090057	-0.0909665594387294	-0.274786955698456	0.327684378961831	-0.0377651771475964	-0.248392008128341	-0.150143666112537	0.566543616850057	0.196223191810627	0.0238289207567221
chr1	7050000	7100000	0.711658823299979	0.30289652262262	0.274224662123491	0.420174068283426	0.00281678369602451	0.457336074674719	0.468391227867686	0.367585384026671	0.320783766360205	0.374171067320537	0.290339399222878	0.359628581025759	0.384979925250667	0.447969856497161	0.248522055195837	0.654699109107575	0.195712253546642	0.560988303108234	-0.634621066143336	-0.424181961433101	-0.22970255725115	-0.23901919299803	-0.37770158622333	-0.295753130403479	0.408497126649118	0.900769254808142	0.218273059719598	0.569380251730025	0.162119058944287	0.233923035883202	0.545814662111617	0.915280560992413	0.0710737597495639	0.543027000999811	NA	NA	-0.369046650061524	-0.169196030670964	-0.0350036725348287	-0.261119431892244	0.300197812862193	0.0635250702864538	-0.182257003561278	0.023133899861169	0.704106857302245	0.353733253972508	0.253439103919904
chr1	7100000	7150000	0.351420396370794	0.16415030616433	0.310670285048256	0.388136505082344	0.127979534756362	0.421258133337909	0.397214673876847	0.505688019388417	0.33977534887999	0.198721248425588	0.307721088398891	0.377806858680393	0.35172256690494	0.522241244379612	0.219103554361569	0.566355130295981	0.270561588999216	0.573437034755188	-0.622245907497973	-0.476377721846693	-0.222919743903685	-0.243657904690079	-0.51049877960234	-0.367193209397342	0.495122420140334	0.796746028973944	0.158862884561432	0.567917633332474	0.138465535904552	0.227375728645226	0.513482139654369	0.845332238446551	0.0494825727760844	0.461047992138149	NA	NA	-0.425266561598822	-0.219886855598066	-0.0787742187376627	-0.418644185069469	0.325711571890733	-0.0701394936550633	-0.149905514756815	0.0673337720470876	0.69725729279507	0.277970829747453	0.186350042309957
chr1	7150000	7200000	0.305074891215025	0.259784626768959	0.276126893621509	0.302708528487869	0.211724999701772	0.435821220443106	0.152541290202296	0.366249582239902	0.287691888819374	0.172855245778029	0.26179684735786	0.337292845159244	0.273380034969796	0.443143297084822	0.138465535904552	0.447237906590936	0.184431376784709	0.577021030898908	-0.63163054991346	-0.592839140597199	-0.20056642618296	-0.264823972921988	-0.632523043997003	-0.397476718380604	0.459849048353909	0.844348272832366	0.093839537707136	0.491943540415522	0.0456777480573387	0.437019030504364	0.398768937047837	0.676638046626023	0.0271873053375513	0.408445889806928	NA	NA	-0.491468307610289	-0.276677091222334	-0.320697215812015	-0.530212187683848	0.368797283578305	-0.145901986163663	-0.0599744414489583	0.0204559103530976	0.800623220835744	0.167813767092286	-0.00834782753979738
chr1	7200000	7250000	0.249922989308328	0.0565844774214799	0.198513659770325	0.28209073800196	-0.0164318675421193	0.34252457261467	0.0767371647304655	0.162026832026736	0.183127737713075	-0.0686685938417911	0.208220529886235	0.392349046398694	0.159094359282616	0.382165653124632	0.130274978788702	0.285262659588848	0.0482472154851669	0.354786412273821	-0.641631384514023	-0.472789435531192	-0.171265435829618	-0.260294990393883	-0.633109771289573	-0.485717872424967	0.32540420618374	0.930861077588062	0.0321842714400636	0.403270582661209	-0.00540317452707104	0.242731269969471	0.212860188569643	0.647252278235224	0.0139057431421468	0.464699098810174	NA	NA	-0.300914050610457	-0.436893211796593	-0.26453312984282	-0.522845226002176	0.282014912541599	-0.080236262714087	-0.18488658994646	-0.0534139511181876	0.732747787753936	0.117607836236269	-0.182788636952012
chr1	7250000	7300000	0.206752604616954	-0.0769569183403644	0.13850928173254	0.165268946836267	-0.070586033226629	0.233513682211877	-0.048283166180723	-0.109204312420529	0.016679051855509	-0.333368683466017	0.0924373494705754	0.407293538062401	0.0296183915385587	0.3612922638004	-0.0999357356782809	0.200598916113666	-0.109303650014779	0.139221184748301	-0.649584971186922	-0.373247388784048	-0.128673724308792	-0.406023532329369	-0.686140120611244	-0.529622408472255	0.149240481149195	0.70112486383037	-0.0748119645131112	0.238279654493259	0.110118224194356	-0.0747139333963011	0.0293857237106859	0.368601352800739	-0.0871290208310537	0.208693732066549	NA	NA	-0.362453774209734	-0.393785267715986	-0.195093259410241	-0.525444481259078	0.12259178860707	-0.185392681597361	-0.284099303841124	-0.309724429139991	0.322859193982643	0.0180577463375293	-0.381342664866139
chr1	7300000	7350000	0.0356522299846265	0.0404904482401734	0.0252551139815251	0.0588395408716217	-0.115614267574885	-0.178544623368063	-0.217012783029241	-0.354139996633249	-0.153707112361405	-0.316987010561644	-0.0274458263899324	0.180726240817977	0.0103011279418046	0.328768056474703	-0.387726891776867	0.0382023821006622	-0.335026255748741	-0.0554139830173483	-0.694747282941648	-0.442698349455753	-0.365705682322485	-0.556805027511385	-0.81689449861611	-0.602576953750946	0.0500943290662742	0.325633017571128	-0.0793390976597411	0.171396079711508	0.133302778507414	-0.106174811856042	-0.101685312962392	0.174864789442019	-0.257480335360187	-0.0542131694629171	NA	NA	-0.451242831240025	-0.308427046859764	-0.364781518131342	-0.578054289457479	-0.0377042027067278	-0.336409692282073	-0.241391877744757	-0.403651766405434	0.226610267852428	-0.200797738169254	-0.795190751377364
chr1	7350000	7400000	-0.135728014826384	0.0431975072971265	-0.12402333285383	0.0332512648061222	-0.21075003855076	-0.571965013116195	-0.395076008856041	-0.469796848696385	-0.40138622553968	-0.295506730619795	-0.202868914331382	-0.0103845021438015	-0.08387961675149	0.134708122290479	-0.406708008036665	-0.50339861483557	-0.543531017873205	-0.2572517245383	-0.676116182255061	-0.474991892711513	-0.433570805341618	-0.393644305423398	-0.876585759462888	-0.668230619667508	-0.0717388604367332	0.131047361094652	-0.20740819455852	-0.0103177765713381	0.0395103658042384	-0.004425132335217	-0.369383238127647	0.0866046901560635	-0.64832839290805	-0.267178163042959	NA	NA	-0.45556723221474	-0.317216819517546	-0.612899402736687	-0.628209973453603	-0.181683258435015	-0.322715137145164	-0.327925559994466	-0.121368345353417	0.250407262866579	-0.413414044590185	-0.70379003011631
chr1	7400000	7450000	-0.169197740092798	-0.18036182721094	-0.237200880606597	-0.0395143586241247	-0.2572517245383	-0.804212868927385	-0.672916339092324	-0.640180792608385	-0.71466401054498	-0.740016807975017	-0.221533738430554	-0.152435626007312	-0.160435239979303	-0.0864797003260943	-0.657447244669709	-0.532022663485464	-0.741479147112176	-0.340268922146671	-0.646642235407102	-0.437071949004128	-0.415212364896483	-0.415051678306979	-0.950732073458065	-0.806375288798409	-0.0843350504137883	0.0798448155891066	-0.343938376987225	-0.201990106554325	-0.022967137702281	-0.110509804167519	-0.680244401994885	-0.29995521098691	-0.866507910345249	-0.621812211792163	NA	NA	-0.440508432459955	-0.336773424046276	-0.698944764011063	-0.688513877992879	-0.179909241137151	-0.282482986114055	-0.343247267320662	-0.120088270390817	-0.223993261110063	-0.587490875329377	-0.742247169149398
chr1	7450000	7500000	-0.224798220442249	-0.346296388220619	-0.310637560474423	-0.159136201596974	-0.244438293615097	-0.953007100576374	-0.881495262991293	-0.878004012511208	-0.848418156927195	-1.15242004094476	-0.356477416496921	-0.0746666777819305	-0.291922165931802	0.0550004910974516	-0.825943129842236	-0.493619862009459	-0.975634568570515	-0.413368554290208	-0.725612163365259	-0.538934760726558	-0.307646500932121	-0.508638909631379	-0.913580456874098	-0.955129105745895	-0.101384739479497	-0.0747139333963011	-0.396396684034519	-0.269175448740894	-0.214189273108556	-0.252570489874057	-0.552607120296285	-0.784639611273402	-1.05897572970312	-0.868327872550122	NA	NA	-0.548896407285982	-0.403847859275087	-0.688427126124563	-0.867649139013433	-0.226442075571208	-0.418619833193454	-0.401450625646292	-0.284836863461636	-0.380532476310388	-0.713112875215346	-1.05536591224289
chr1	7500000	7550000	-0.393232112074451	-0.249854998220334	-0.235902191577529	-0.373470817134054	-0.249953193291527	-1.06573213555033	-0.880491745990132	-0.840324141682702	-0.987282573497085	-0.729290693011771	-0.522899169046281	-0.0917612409807426	-0.395029337013702	-0.030777877008649	-0.947460342112163	-0.827654324820147	-1.06997563825153	-0.780984380866326	-0.708437174579875	-0.666547393756173	-0.464247122390796	-0.587942708542459	-0.985475341070831	-0.955735423608888	-0.395705240186699	-0.232789458870029	-0.43141975370275	-0.286935029439861	-0.242760936462674	-0.238166580628005	-0.615477598554508	-1.28555273564401	-1.05152824608155	-0.933256822173976	NA	NA	-0.753334079511214	-0.525060302222535	-0.810688975252298	-0.973360096917477	-0.307646500932121	-0.52967070341321	-0.596299489777986	-0.616325541544809	-0.534968904750943	-0.846966446903347	-1.12340017771657
chr1	7550000	7600000	-0.565978562297059	-0.427499491892005	-0.498890065748255	-0.551595338536602	-0.465581469152142	-1.06150125683471	-0.943500054390613	-0.794030586637746	-1.08640986921868	-0.798182617831826	-0.630784690645146	-0.233902624374392	-0.524878235038052	-0.119778670893593	-1.1012193403033	-0.934566614597143	-1.09823663504606	-0.831624862507127	-0.785846614917437	-0.766222867841479	-0.64061047632862	-0.564552509905747	-1.17061461182384	-0.92336009818703	-0.564068141390493	-0.322672990585158	-0.552195848116164	-0.327317821338092	-0.361160887229356	-0.2828408369101	-0.636757384854616	-1.06010734004829	-1.06240176926148	-1.24149919038059	NA	NA	-0.805869192061182	-0.747247644354101	-1.16602406382202	-0.880234026631671	-0.420058106505954	-0.39880151092217	-0.689265225284088	-0.501494936672637	-0.722626729016361	-0.834708316288632	-1.09569360627679
chr1	7600000	7650000	-0.569791385744027	-0.59608025761829	-0.727794849498632	-0.673055787286059	-0.593916096033216	-1.10108894115795	-1.02808989613389	-0.971168895045042	-1.14484087228394	-1.14948839875019	-0.648830990197635	-0.390133440253758	-0.659446202289522	-0.333958941723064	-1.21919620191949	-0.938783170290906	-1.04715238437948	-0.72470021243038	-0.854611670184002	-0.888775103700953	-0.652533417589011	-0.650602855885901	-1.23523025780555	-0.96906645397896	-0.635736645236925	-0.311485732303613	-0.696801023666958	-0.412618758914738	-0.370642261097389	-0.339546355684144	-0.852907250667603	-0.756413691537287	-1.21748487441856	-1.21123473356608	NA	NA	-0.925045548013966	-1.00703680917976	-1.42449894800129	-0.850202203491332	-0.514578240915035	-0.55094381812742	-0.642834292839968	-0.343808799770894	-0.839457354200231	-0.790310574915426	-1.05793566118785
chr1	7650000	7700000	-0.634532756448367	-0.559480086939462	-0.629406409173081	-0.638235727283913	-0.756976838330618	-1.28900686613487	-1.06022330953343	-1.11241468985356	-1.12001083157644	-1.27253433919974	-0.581874196168473	-0.540563166711128	-0.550847263649867	-0.486974575579052	-1.28210775236081	-0.989434551657098	-1.10707168053727	-0.995117573768854	-0.900445873968295	-0.852940405612906	-0.676770630897545	-0.726131276087138	-1.25286321640938	-1.02378121129113	-0.472751777223996	-0.367150755746555	-0.801113205400427	-0.671324663668564	-0.306328087928186	-0.346564858678559	-1.14790259579404	-0.988630191253596	-1.26865128937961	-1.13921922077302	NA	NA	-1.19479701586764	-1.09916835948881	-1.60852563722376	-1.24812425381695	-0.61269966338622	-0.693697639303639	-0.548775334165232	-0.65864159620812	-0.954717889380829	-0.88364761522012	-1.17660391041119
chr1	7700000	7750000	-0.73441546035515	-0.510946726444366	-0.555797299202327	-0.587022525405162	-0.943248091097768	-1.38988469280491	-1.06605142344115	-1.17506286736636	-1.18982529194469	-1.2487361965283	-0.590605653508247	-0.591273718186184	-0.592053117517734	-0.606764746040719	-1.17792145536337	-1.18308027516153	-1.21804308438677	-1.42765805902414	-0.943909382668011	-0.749430203776264	-0.656356211152291	-0.779077586095388	-1.33636697519098	-1.11564043469249	-0.37564019857926	-0.259186481197399	-0.80205738800031	-0.573276404823728	-0.345735416622268	-0.415122710940777	-1.18963018179367	-1.47365976998408	-1.53702817780604	-1.46479509399606	NA	NA	-1.17526043046409	-0.807579902052703	-1.56092518860438	-1.36902568320568	-0.737258649441591	-0.751752297190105	-0.479908781807713	-0.611884472203333	-1.07334605529086	-0.978593834628665	-1.23277075825897
chr1	7750000	7800000	-0.694571714770016	-0.666639161237302	-0.657955623687165	-0.718891293178107	-1.12338156141754	-1.48609212120469	-1.10761005926888	-1.29478613782679	-1.27229240146451	-1.22957783108869	-0.846332705106038	-0.620647897756755	-0.701594021268572	-0.831225293062417	-1.3948449788398	-1.47288683343386	-1.19682105947691	-1.60403994166751	-0.969688289499215	-1.06567158509721	-0.78262751296938	-0.854986095129987	-1.2512577396307	-1.21803652592371	-0.56352744563609	-0.224332894725308	-0.814532012454709	-0.464709596819173	-0.495300177613953	-0.634640878437713	-1.23500361553199	-1.77365254279015	-1.75828840633562	-1.70271320509817	NA	NA	-1.18787546061863	-1.07199327765587	-1.55018123825124	-1.48886490395837	-0.820255668100237	-0.866938497438893	-0.624621868777458	-0.495300177613953	-1.32634441530727	-1.02309717905419	-1.18355577435206
chr1	7800000	7850000	-0.769063399481264	-0.825804287190087	-0.816663367550877	-0.876354826394049	-1.39990910564318	-1.31001797742092	-1.27053049050824	-1.27107360139136	-1.16836048129277	-1.09524914379576	-0.962443657644659	-0.951670810827059	-0.860319487045127	-0.642651268155672	-1.58541071487865	-1.70340190050772	-1.27311506371386	-1.51971683145207	-1.48212759802616	-1.15258283991804	-0.877759848928372	-0.9406248960481	-1.24674669799137	-1.21182687885175	-0.723307840669756	-0.588617931855436	-0.98575936349034	-0.691705506839718	-0.698476271602875	-1.02089527603281	-1.82592748341859	-1.77938716250312	-1.71234526103659	-1.69316210422921	NA	NA	-1.11831278314948	-1.17323985418921	-1.44274694599364	-1.36051592219563	-0.970551239651343	-1.00871605299246	-1.21025615654094	-0.605145886398311	-1.24083803372817	-1.07354649074904	NA
chr1	7850000	7900000	-0.874887514568753	-0.877211266439331	-1.04920487429362	-1.02589285166068	-1.50569436625763	-1.19839668406351	-1.73476168744456	-1.52135485101075	-1.26372751800383	-1.14579436369434	-0.964420840440676	-1.33080781858727	-0.907566600319597	-0.698419439732963	-1.49745005071589	-1.69736919628335	-1.33687356152506	-1.23417369685901	-1.32403130645432	-1.13641461332961	-1.0271566885894	-1.02120827917693	-1.27405667670183	-1.06504258677788	-0.64774982902929	-0.85823754266701	-1.13632429001964	-0.846262852548209	-0.818246765991802	-1.08105639886952	-1.51769116166997	-1.63524347256583	-1.5177615808563	-1.80916893094017	NA	NA	-1.37509749905577	-1.2109939544948	-1.32321073923098	-1.35805096751583	-0.918493793301163	-1.05829250994574	-1.21881616012982	-0.758209194055024	-1.1044280258843	-1.17062169308653	-1.27140571469216
chr1	7900000	7950000	-1.02681552442592	-1.10493700391865	-1.14656783800704	-1.12902506273404	-1.50304351644133	-1.09197809281736	-1.69622313491382	-1.50217423000623	-1.36965677635585	-1.27165449430961	-0.937837468831052	-1.69217775833644	-0.860815524572041	-0.762434540613725	-1.43941487070816	-1.49688607753869	-1.28813734232489	-1.26659534111558	-1.03723383403305	-1.02657373792947	-1.0148419638438	-0.779697736660911	-1.14681758867434	-1.13155489208178	-0.785652991189087	-0.631596593911822	-1.16827154491082	-1.32986813671434	-0.802203393823539	-0.923802490545909	-1.37121332298147	-1.38251441636428	-1.42259225841003	-1.86585050552132	NA	NA	-1.50739339803554	-1.3544393034652	-1.29595395575831	NA	-0.772926167085841	-1.07071514064591	-0.938575802247436	-0.797441320190658	-1.16331508932563	-1.22691398410248	-1.36544323106152
chr1	7950000	8000000	-0.902053444629338	-1.2760084681578	-1.14969737873573	-0.977163789611417	-1.41416026375214	-1.08637226224103	-1.60417797881734	-1.19585675333276	-1.09735528364353	-1.23066668031596	-0.861959242008576	-1.35773641698653	-0.875487483576453	-0.873986964034214	-1.33133989908265	-1.29214281994499	-1.18376834778082	NA	-1.08066780990849	-0.859908547073619	-0.945586663851878	-0.817436999415979	-0.996882722035233	-1.08501869525485	-0.823650108905163	-0.24718798363215	-1.14908302236475	-1.73234777435328	-0.768414081020686	-0.914831082846992	-1.64690676194705	-0.990751167308728	-1.35578571244371	-1.70033736512295	NA	NA	-1.39897860573634	-1.33214663227025	-1.38176082584393	-1.33550069146956	-0.80298136009193	-1.02252023492894	-0.612221841199369	-0.660193821174444	-1.19999284037987	-1.10057981101794	-1.37246820559413
chr1	8000000	8050000	-0.65864159620812	-1.0243497715495	-0.939955274527342	-0.780402767252389	NA	-1.12622513551532	-1.36122523502491	-1.0009594077874	-1.16487681231756	-1.04741295001519	-0.859528704009453	-0.94528312477318	-0.892549830552552	-0.880050688792207	-1.1030210640975	NA	-1.03954784303459	-1.22404880450108	-1.09732902225493	-1.00729267126073	-0.930812862637205	NA	-1.02842603303182	-0.833467871215584	-0.600707239275845	-0.23570986961277	-0.829879804093024	-1.08425164632361	-0.650079483401872	-0.767798475868442	-1.62718604507815	-0.940564093680647	-1.34625882908788	-1.41140722235117	NA	NA	-1.24303061880646	-1.0758667634203	NA	-1.14447994519802	-0.899512716756671	-0.957748955706947	-0.852499581684383	-0.5633974130236	-1.29561229781143	-0.957639481695832	NA
chr1	8050000	8100000	-0.655884195729076	-0.767875265284054	-0.821978460629937	-0.773393042330921	-1.39887170277683	-1.04093795601823	-1.14687737397265	-0.990991899556835	-1.38787672542015	-0.883495577726235	-0.875581051990375	-0.815151615403529	-0.798467059996305	-0.671897317398221	-0.802901384780982	NA	-0.93775412291639	-1.15381389631832	-1.10955347300968	-1.22281886342195	-1.25718627785566	-0.950981456500607	-1.02444614715451	-0.686062742795555	-0.449480510770238	-0.320576509160159	-0.820611954399728	-0.623688038572958	-0.44996125413126	-0.712946858772622	-1.26932789195458	-1.19449618248838	-1.14105236963554	-1.37465752360284	NA	NA	-1.21235436023603	-1.03858585683168	-1.42936585830299	-1.05780251049454	-0.858482912953378	-0.951152317676053	-0.882516276461832	-0.428867779848223	-1.32357453871134	-0.912235624256044	-0.910591636793888
chr1	8100000	8150000	-0.744563714559494	-0.827641322595249	-0.929530681122371	-0.787103055833675	NA	-0.760105929922556	-1.09443532208828	-0.967626739191943	-1.03889921834698	-0.714470307253824	-0.652195853302985	-0.784999714113207	-0.696425861350856	-0.745280446168456	-0.636061728694574	-1.19947194565246	-0.857999470662359	-1.1652551141186	-1.19816399444078	-1.01462815685063	-1.07249047917488	-0.956212569080996	-0.838055805396053	-0.640221003551536	-0.539755300109252	-0.340725167858592	-0.944060200290437	-0.547404731000903	-0.569268406845315	-0.79317588852571	-0.955795204606915	-1.10468473359867	-0.954376248343332	-1.32979851247872	NA	NA	-0.932259542698015	-1.2871628612235	-1.37663887324505	-1.06234823816577	-0.750597470985659	-0.960073830953963	-0.926156476233765	-0.833325023639001	-1.15279894831256	-0.901486046276931	-1.02597797814369
chr1	8150000	8200000	-0.839408166481751	-0.895437004320433	-0.958378927193754	-0.72273700727799	-1.22358516843944	-0.614043669427708	-1.03137046669914	-0.970099636276784	-0.697881945153358	-0.576113883165633	-0.879076790709123	-1.07182738925919	-0.792874056624136	-1.43155221623268	-0.506917624399532	-1.12491558382799	-0.527361065555037	-1.27499879434796	-1.09826777158965	-0.953022372039836	-0.922291461274873	-0.972376271426053	-0.809289693271161	-0.64807521905337	-0.65864159620812	-0.453029094226914	-1.07134769348268	-0.493780396362236	-0.816224117104015	-0.82482283799219	-0.885669413441687	-0.740299000784321	-0.854013728062281	-1.16065412321622	NA	NA	-0.850590875760451	-1.42891623738859	-1.34558730630245	-1.40210463427741	-0.742560009275957	-0.998880949728411	-1.26253598233063	-0.863719450521072	-1.06788293782428	-1.11533420414815	-1.13178303034523
chr1	8200000	8250000	-0.963416320367509	-0.842289704332943	-0.678810570150088	-0.796441896870957	-1.01224066882753	-0.695415584609826	-0.959150490204588	-0.991489508514372	-0.700544961178187	-0.432431201663556	-1.01957374777617	-1.23322246604322	-0.93356059604201	-1.35866198904255	-0.496864418905388	-1.10832371732623	-0.495372282724738	-1.20584078379571	-1.07301945465838	-1.02124120470571	-1.18735732024237	-1.01693354080573	-0.78877467350231	-0.669328355908475	-0.76449757184027	-0.54531320652209	-1.09358431831181	-0.717456733859911	-0.78727173058341	-0.937030339003222	-0.969855528159706	-0.59332603038959	-0.779008918465263	-1.56007671349044	NA	NA	-1.5823611829893	-1.41188382530467	-1.42065671967897	-1.30063479280043	-0.793531868444555	-1.0187967036861	-1.22515756808074	-0.776024882582621	-1.04331454669978	-1.10147466018633	-0.999054079805234
chr1	8250000	8300000	-1.04699183057066	-0.859246629708045	-0.822281250760206	-1.17198048573626	-1.23852519066667	-0.789092840263811	-1.07820028128446	-1.08041792480222	-0.752939467262836	-0.547460974983043	-0.96744571042477	-1.50716107586021	-1.05617623153865	-1.04523858809869	-0.614972320408667	-1.21950543618498	-0.581948810557522	-0.978093044116378	-1.07622002319092	-1.05599365132971	-1.24008809562828	-1.25489164392897	-0.738950087240831	-0.698959259313995	-0.864835421049658	-0.882192361407518	-1.00601427435333	-0.76618657036176	-0.90091985515183	-1.22623109777034	-1.05394322425036	-1.2687923463141	-0.768414081020686	-1.86710050360128	NA	NA	-1.58625574012715	-1.47139296087295	-1.52274704079951	-1.26717797723349	-0.864713133928843	-1.10600752496774	-0.952066611721015	-1.17999672199661	-1.11797058362345	-1.01387005669577	-0.807613779108275
chr1	8300000	8350000	-1.11710288524075	-0.918329447699471	-0.958378927193754	-1.20547935303017	-1.60080662555472	-0.725994738188347	-1.18724621968462	-1.08340694713914	-0.785228819544946	-0.734116182535097	-1.01623178255839	-1.51398197185595	-1.10777917435424	-0.991136280058937	-0.795932137687942	-1.40339416140554	-0.70925617608993	-0.977614402552511	-1.01008038656483	-1.0581271988103	-1.28254287398483	-1.28474936663551	-0.682012561799008	-0.630432545221542	-0.930248313413614	-0.951239682666141	-0.969452734564814	-1.07766779037585	-0.995076888191194	-1.14619673988433	-0.985712024320259	-1.27709455678204	-0.866557351892332	-1.55874851263345	NA	NA	-1.42082754188638	-1.28059361007048	-1.00261391821015	-1.33894653462713	-0.976989347469366	-1.22287131839825	-0.742922907330885	-1.17437658875927	-1.13547437677334	-1.03983356295434	-0.694618185675318
chr1	8350000	8400000	-1.01760385657956	-1.2227579679318	-1.0967534667806	-1.09254989977742	-1.37893179907693	-0.853986823931258	-0.952580603978501	-0.849493806739188	-0.768033291489291	-0.689167726037634	-1.22435525529084	-1.33351862138877	-0.887313708754068	-0.936548374963577	-0.86284372383301	-0.978924725359655	-0.763924501529309	-0.905631552765592	-0.930910256139596	-0.921233705305194	-0.962090932388083	-1.17911195658167	-0.607496092626664	-0.624199039165068	-0.970451322852134	-1.07997274944033	-1.24354726502234	-1.39453856141085	-1.01123999496677	-1.05334326320002	-0.866902716234406	-1.34078896604321	-0.898897986125587	-1.07239360174987	NA	NA	-1.0529606371355	-1.33604786451257	-0.918471141147031	-1.11788670966449	-1.27586568329117	-1.21015938741751	-0.898088018248466	-1.09829890813325	-0.966638312939457	-0.999774817102246	-0.726758153831396
chr1	8400000	8450000	-0.968372408570943	-1.32955779901535	-1.0838562645506	-1.02320435453848	-1.01582938651494	-0.911317735186909	-0.629643294896376	-0.57443067681109	-0.641106390657968	-0.531738346250112	-1.24732610871101	-1.11230962045464	-0.81382294687572	-0.804812130389967	-0.684688638921475	-0.489301969074151	-0.622438888840029	-0.581197326661463	-0.819991996078974	-0.748463168819974	-0.890159792693298	-0.745244120944082	-0.537156509178965	-0.69278613498801	-0.852657296565518	-1.10993753759055	-1.02436919734779	-0.840608468819574	-0.969620467294957	-0.981551611910037	-0.637538156674307	-0.976666098752853	-0.710226481206553	-0.568167956371312	NA	NA	-1.16748534111986	-1.43991227760313	-0.728415195681665	-0.760369305605419	-1.49658605913307	-1.13027882736704	-0.766548112319399	-0.989172553285042	-0.789777200092663	-0.821879994878632	-0.639177294637003
chr1	8450000	8500000	-0.648143148861907	-0.796172725797226	-0.760339062063179	-0.922930555602354	-0.736412092742777	-0.49498057357221	-0.442197630557942	-0.402783381217215	-0.507577063988806	-0.534247986164814	-0.661711705706272	-0.866274936149218	-0.701675283177909	-0.544424255283616	-0.448450420507338	-0.230953983215841	-0.457361945417508	-0.225690311265039	-0.693261059086931	-0.867601435909206	-0.845514842632951	-0.694835618884366	-0.569976530887224	-0.422254788441402	-0.65335461277872	-0.776424918380248	-0.768222334351026	-0.532621175963101	-0.839881887109319	-0.648418692418286	-0.299254124459079	-0.35700901402957	-0.54987818577773	-0.531281892604697	NA	NA	-1.21489425582997	-1.26103693657142	-0.642530130468379	-0.684321611594721	-1.03385941647627	-1.02213918093912	-0.629303172840493	-0.697059100287174	-0.768029929716082	-0.615635834379427	-0.301302654997527
chr1	8500000	8550000	-0.286840899395769	-0.312329649127563	-0.453166409712512	-0.642761563521063	-0.603828358882526	-0.163796615972074	-0.297773600454832	-0.26024044243315	-0.349697649396333	-0.501791352041048	-0.431435586935654	-0.595102381128387	-0.519498052115234	-0.346441583202317	-0.203851603558222	-0.064654129427471	-0.229185290497654	0.00806840419732886	-0.710661815608081	-0.798302460907451	-0.679075419466596	-0.736372450758986	-0.522576887574059	-0.207930935969046	-0.53260445640838	-0.619710428920018	-0.548514623409332	-0.355055893541244	-0.712791005884191	-0.437344834946912	0.0100736994782668	-0.125716287968673	-0.422645783966991	-0.618114196085678	NA	NA	-0.775421178117284	-1.16577052362268	-0.45624259967818	-0.519282639553688	-0.87718719466237	-0.878687980319692	-0.474283114628589	-0.520930187756042	-0.514058106554575	-0.458317288367089	-0.0516324690200431
chr1	8550000	8600000	-0.336056819564795	-0.36841858667566	-0.259503805581633	-0.419040471352512	-0.571247271843611	-0.059183566571178	-0.0895847060789962	0.0444549359327187	-0.0377037762136213	-0.295700336667839	-0.362997658558157	-0.426298827787514	-0.458828944518437	-0.222042828468159	-0.155096683243423	0.0507128866644714	-0.179259186547578	0.100344162615883	-0.674133358691009	-0.774814046061623	-0.60128536628009	-0.657121725332214	-0.502148383840002	-0.283252953283962	-0.274694231013121	-0.579017399279713	-0.438806689857499	-0.361978811820648	-0.545352577550054	-0.424181961433101	0.0895801668094704	-0.115370774056275	-0.133313623082104	-0.324186798517636	NA	NA	-0.614550777274624	-1.12766754886162	-0.342935187714415	-0.405470842511841	-0.778014948146061	-0.79314111199646	-0.451649495584879	-0.205500435144601	-0.401755109900995	-0.391765807647527	0.0808824360767855
chr1	8600000	8650000	-0.499631338735944	-0.460388607800982	-0.455435517595859	-0.504672310258355	-0.570043052873054	-0.183487950933716	-0.106441585247068	0.165793369394075	-0.200285093746978	-0.36985307922955	-0.467933444901302	-0.464054966928578	-0.492543653804948	-0.213590086068287	-0.251012287015772	-0.00594830088674116	-0.252232506755665	0.0446059048673824	-0.703899264414587	-0.783279916074359	-0.621934241513405	-0.647677037844653	-0.504727618723806	-0.356890503128737	-0.412462792554739	-0.479971032663274	-0.364556672357537	-0.549455917471857	-0.552120063781908	-0.445251489497298	-0.0337170762266803	-0.199539094803031	-0.218504140299029	-0.191354475125506	NA	NA	-0.637114209402467	-1.00190333428288	-0.405470991400649	-0.303059776151766	-0.733377556726646	-0.746993063701901	-0.56438002912062	-0.547424064843789	-0.616004338970915	-0.387030607205957	-0.00763335217819316
chr1	8650000	8700000	-0.669420298700764	-0.660065673881097	-0.790089202292257	-0.630488190558073	-0.599669032955108	-0.44901915145765	-0.382980818807366	-0.0983613619635607	-0.480851285138667	-0.63499460230585	-0.579915048509272	-0.627190468314643	-0.520847966125322	-0.556805027511385	-0.464759061286902	-0.2131473598305	-0.352840285875159	-0.128040007623716	-0.770369498657994	-0.818747684607217	-0.797484608601251	-0.635170269207037	-0.533991009834344	-0.481107787640113	-0.57929660081448	-0.518259944172841	-0.543087735334082	-0.806029630685706	-0.73078911324388	-0.779246907002184	-0.278364545334768	-0.142101438102547	-0.504121879051427	-0.527501525983436	NA	NA	-0.933984965473302	-1.01245576091816	-0.662874039487142	-0.582564114830963	-0.857347055357142	-0.898418462910382	-0.453425834255969	-0.863702249658232	-0.688572088922176	-0.556605697683765	-0.147103610824732
chr1	8700000	8750000	-0.802323015556306	-0.785420312330084	-0.87531855846943	-0.705009789244588	-0.917863790866297	-0.790698324069901	-0.697577888493445	-0.438410806025593	-0.601412595170855	-1.12702617334442	-0.660359285195166	-1.1672810202649	-0.651158963612922	-0.797234832202898	-0.626260523014496	-0.41649512262032	-0.487062163326288	-0.339678406187865	-0.759709084744914	-0.633391093985636	-0.815595318567347	-0.817034958281805	-0.538681860107324	-0.58257621100662	-0.641364708424641	-0.505257744276734	-0.670523772641756	-0.877091411970689	-0.889793202188095	-0.992499858773832	-0.515531983830135	-0.303014534964603	-0.758435004599939	-0.619578383007492	NA	NA	-1.20434346174788	-0.979632696187171	-0.738474598740182	-0.959981776055527	-0.917722801839437	-1.01614173836678	-0.329074614358777	-0.942367578119437	-0.747078321595025	-0.82455644556945	-0.53404071822753
chr1	8750000	8800000	-0.896575764907134	-0.795156456734901	-0.834895778679976	-0.863971994331867	-1.20308857930411	-0.903506030252189	-0.860022223121811	-0.652967329621157	-0.744046060348362	-1.04352904960034	-0.90661676406025	-1.44828647849411	-0.771197628984518	-0.919465771647599	-0.773400674130627	-0.545722302551586	-0.730686950737884	-0.591023133558294	-0.745550056989441	-0.494526101666173	-0.880881513493837	-0.803253904952478	-0.588522624205201	-0.654934902833	-0.734909892366705	-0.451727104477079	-0.753370858413839	-0.564249211587937	-0.892023749310248	-1.0475092209047	-0.654979331151028	-0.617820722127786	-0.728290114448388	-0.79180310685889	NA	NA	-1.0991963999811	-0.796975876780717	-0.559361187288629	-1.06734469743941	-0.790310574915426	-0.908475168262381	-0.54648220844759	-1.09668480020188	-0.973360096917477	-0.926585789856474	-0.615800684760979
chr1	8800000	8850000	-0.893791378068787	-0.734984981970595	-0.824739545758528	-1.02959180531403	-1.36721203188454	-0.735705009399596	-0.848595666437536	-0.700285159740985	-0.783103900063469	-0.897915468733679	-0.890488694126865	-0.784999714113207	-0.805096786284648	-0.772525862539398	-0.858424676548389	-0.929227238371467	-0.839419283267021	-0.963099726852796	-0.825251729392572	-1.00843318869938	-0.74728805839027	-0.889003355774575	-0.839143464849787	-0.705566649034162	-0.683280215630952	-0.265439447260586	-0.772658995661073	-0.663706560212791	-0.747873536095247	-0.986381810847465	-0.66251268510131	-0.655561985329411	-0.659984554125889	-0.73557625566898	NA	NA	-0.934654480880796	-0.991076771068406	-0.688824600686048	-0.948319291037251	-0.741108378488939	-0.803473018701326	-0.740352459130195	-1.1120721152525	-0.820504176378628	-0.853629866536206	-0.589901108981221
chr1	8850000	8900000	-0.772367098404035	-0.599345762673838	-0.751549124138994	-0.846581087355361	-1.23982855890995	-0.562168157211041	-0.812846471014595	-0.693616486578503	-0.696941104518457	-1.00345838675618	-0.747885583021819	-0.557911030728488	-0.72209349266796	-0.668691423809462	-0.782312033974387	-0.706288758515942	-0.563130464396204	-1.07201614886976	-0.947945232595286	-0.99409697601907	-0.550174272539675	-0.81392483793706	-0.840425722901976	-0.750856427176856	-0.46773809514207	0.0718110318529602	-0.697639838942443	-0.679962144190473	-0.583747974782486	-0.779021629014332	-0.512752120982298	-0.259383288702869	-0.690200870984053	-0.428782908882174	NA	NA	-0.695159162269507	-0.864667904517694	-0.528342674445727	-0.735339273822332	-0.597374220209012	-0.858862389299828	-0.823765165953669	-0.929659774159162	-0.624798552148353	-0.651462346050721	-0.610859939024238
chr1	8900000	8950000	-0.391890519714597	-0.639135963020464	-0.591107885360655	-0.62872146864538	-1.22632942690068	-0.514402002569069	-0.612993587578946	-0.608426318629691	-0.656829499712882	-1.05003473935816	-0.623717661759634	-0.445398888371588	-0.637234908181497	-0.635582074024948	-0.660065673881097	-0.429214523210462	-0.557403124641162	-0.117627641494116	-0.922030509446863	-0.908137763736337	-0.593468226310888	-0.729497210223226	-0.800277261074481	-0.785228819544946	-0.146806970032934	0.252480501968351	-0.566916220615145	-0.460408453584666	-0.576113883165633	-0.620742853488002	-0.412139060203107	0.143210036752485	-0.665124749872103	-0.443757455426031	NA	NA	-0.583221523024858	-0.868499729373138	-0.377091295742861	-0.610182701522756	-0.510343114034349	-0.896967069230888	-0.924906057854649	-0.515757534275735	-0.52545137068723	-0.643828169865616	-0.749395444826694
chr1	8950000	9000000	-0.408328625744032	-0.740494493786359	-0.61354607934522	-0.744908870128175	-1.20933974629986	-0.590648094937585	-0.447381927787465	-0.520392629973473	-0.670772308690936	-1.2199822757158	-0.616635105498437	-0.437634848007841	-0.707073245397305	-0.660107600182957	-0.743743178679128	-0.543427396575334	-0.573410520191934	-0.224221049485505	-0.807152800942962	-0.857091870258382	-0.712868609015109	-0.903157801446989	-0.857303627987246	-0.822509025091395	-0.306751530899881	0.320464721168188	-0.523535323918982	-0.51288084803592	-0.597087535893641	-0.424106127303031	-0.464441599369069	0.042459542392605	-0.647454944965246	-0.600033867559648	NA	NA	-0.616595470306365	-0.994140235681822	-0.537341271078863	-0.647707538578624	-0.536600623170846	-0.891083454156212	-0.704232016206014	-0.533237281626882	-0.501878075101598	-0.761387321905064	-0.92339969978158
chr1	9000000	9050000	-0.50403744073751	-0.863662972570746	-0.770134067913222	-0.851468012779471	-0.76465959401445	-0.655712319593716	-0.515623947807849	-0.551115380502308	-0.740960077420377	-1.16084554292271	-0.745641228415911	-0.577091408979677	-0.786157728032203	-0.584569334659678	-0.817356596183584	-0.505817816591829	-0.614974917424166	-0.445251489497298	-0.757614188860225	-0.794115664527203	-0.92915975240213	-0.943956162436236	-0.918230268565	-0.710013015411391	-0.599092017768168	0.356980416319547	-0.818246765991802	-0.735121875024961	-0.619031985706137	-0.475422216261168	-0.481602504119636	-0.245720571524388	-0.782578702334983	-0.401116825711415	NA	NA	-0.815955864639332	-1.12280572827253	-0.526679177311783	-0.684816625513142	-0.585633464140818	-0.973137883905865	-0.759423412759058	-0.728557919953164	-0.480057617820489	-0.836330864614824	-0.966157496012543
chr1	9050000	9100000	-0.605547422858628	-0.873696551727205	-0.845649616454189	-0.794393158604913	-0.776173124294784	-0.745362592697391	-0.781562088635354	-0.70262949870467	-0.853079315321518	-1.11182936476876	-0.81885973540453	-0.749568758595031	-0.712612632942775	-0.649925260756837	-0.592084636907175	-0.57523622185238	-0.738177611359096	-0.5655740947604	-0.718490278169579	-0.740675270632196	-0.771137278170676	-0.957087199487607	-0.914146523982222	-0.671563519825505	-0.643640547836219	-0.0498185487590195	-0.815111424053294	-0.771928833111479	-0.567763532607665	-0.517101372942492	-0.577570788804161	-0.581379084692262	-0.902388510149252	-0.554483099883188	NA	NA	-0.911317735186909	-1.03137046669914	-0.619222294996813	-0.798946233643526	-0.663104470582551	-0.960584812840551	-1.02932871409132	-0.730976790503778	-0.502423874576393	-0.834388410726035	-0.999657172291876
chr1	9100000	9150000	-0.714849083305918	-0.818367870208295	-0.864686962815119	-0.793259770524488	-0.697266959213495	-0.897722107096032	-0.869868962302686	-0.856258201359687	-0.906218504447717	-1.33345118530325	-0.816855590102467	-0.738916677357131	-0.751904539808687	-0.811239554531962	-0.763071573867125	-0.834391771424083	-0.786414882669339	-0.723344806138565	-0.602647189765625	-0.672467210127003	-0.590027129560856	-0.72997611897068	-0.868237628013325	-0.76123665429857	-0.742399965017753	-0.510682246894499	-0.711651772014218	-0.615592069039362	-0.53070173810144	-0.552469022566886	-0.783668008838993	-0.809205072912703	-0.924647127869822	-0.843354831460883	NA	NA	-0.769727042851571	-0.939099462445538	-1.00332347636475	-0.960488222406404	-0.650436481825723	-0.845176344591068	-0.957528714374129	-0.663460080556888	-0.640648409768518	-0.802635585499814	-1.25048041517711
chr1	9150000	9200000	-0.702773010009894	-0.780901000145295	-0.780521345375876	-0.851133497358366	-0.768812016806563	-0.949832584851488	-0.849792119736636	-0.911350265827146	-0.96897695080573	-1.35492024274786	-0.832993319507099	-0.848219569832474	-0.713446563115299	-0.730976790503778	-0.944985285567644	-0.920858226319357	-0.782370119391673	-0.827906700850685	-0.467933444901302	-0.343808799770894	-0.843069623320782	-0.704359213126926	-0.774758481570485	-0.697422938508493	-0.911800098984214	-0.688430684844382	-0.735975742232155	-0.695212547608887	-0.706334395473266	-0.603558310209936	-0.891145495582127	-1.07257915239297	-0.988624399343064	-1.22260256307525	NA	NA	-0.642695575447144	-0.747954966459945	-0.816090028373406	-0.892691448865787	-0.570443246156653	-0.731294175314564	-0.55587900582133	-0.466711994691415	-0.735081339751935	-0.780984380866326	-1.44449895667309
chr1	9200000	9250000	-0.616438699101974	-0.704074960970868	-0.582494001140649	-0.722620150959363	-0.953637476355727	-0.981228683163875	-0.85707068815649	-0.80378651928752	-1.0112587670385	-0.936062218567703	-0.784593968692907	-0.749645995433539	-0.58195783004841	-0.527374189874183	-0.907175813161044	-0.819856447995015	-0.878944275854609	-0.905631552765592	-0.325879496520808	-0.321786527969707	-0.678535240882237	-0.704601963815473	-0.659779213382555	-0.5865663466432	-0.80820985288362	-0.768552270083433	-0.644366891939533	-0.556295150939201	-0.760962107680691	-0.403817063572399	-0.936661351730982	-1.0461537904615	-1.01065489365001	-1.42630986308776	NA	NA	-0.596533929044162	-0.577091408979677	-0.571642436743372	-0.853629866536206	-0.447332465566114	-0.556700970823958	-0.400352081460315	-0.491516035118779	-0.833839491574769	-0.65455482663547	-0.68578183471837
chr1	9250000	9300000	-0.656030458415782	-0.470869927608997	-0.447908957596921	-0.464610006439014	-0.733857226333806	-0.931791760547868	-0.848188902623907	-0.677741609644358	-0.801421119576652	-0.872769744893565	-0.482941069099645	-0.396891957170189	-0.381665881528029	-0.24259566234674	-0.739878050042952	-0.636716441715235	-0.91702163305401	-0.789463219219531	-0.175766368812195	-0.296225056488753	-0.479648291153986	-0.335227774285218	-0.456104609397339	-0.575779583017079	-0.55273583624967	-0.587819822709206	-0.427086503508502	-0.348034199580752	-0.319564250759651	-0.00313871773533149	-0.88141505709641	-0.822245306324531	-0.866342588690569	-1.06556244557815	NA	NA	-0.474000977157613	-0.355912260424874	-0.528511708905913	-0.815189795969994	-0.311379427183022	-0.305749684802215	-0.288047151901047	-0.26037392300129	-0.702771730797741	-0.4452013968333	-0.678111975651003
chr1	9300000	9350000	-0.315331180242001	-0.166808086572108	-0.281599959189822	-0.198330518455438	-0.36913925630172	-0.612758763006594	-0.656471856355321	-0.514266669903747	-0.553917838215774	-0.86881393469787	-0.141396738228234	-0.027099970333337	-0.154956469328805	-0.0833477109025367	-0.545759667065369	-0.502104367594929	-0.641892469634554	-0.532611424440091	-0.0330159845303776	-0.0624031896684904	-0.385066088206527	-0.0787121904976214	-0.199220782306712	-0.397433457932569	-0.33206479778968	-0.272890114730048	-0.228111465099066	-0.146623060638485	0.149984950108765	0.334526399219129	-0.630412024326787	-0.606834698706379	-0.647460091473845	-0.565094479649604	NA	NA	-0.217535468851353	-0.114439261954128	-0.460855515591564	-0.529972651981329	-0.0969831809348601	-0.0875330776430173	-0.130808167293809	-0.0962954592328611	-0.372239423067782	-0.272845943749675	-0.652148388072595
chr1	9350000	9400000	0.0734026690682077	0.135096176795732	0.0854751296802213	0.0763550498509574	0.0299104006575544	-0.358669305024022	-0.367059218345306	-0.275931921647003	-0.396040210679566	-0.487859359701421	0.117132074204688	0.222263569089477	0.0611974911633996	0.0519999015520129	-0.342574988138803	-0.244835252655836	-0.289920752796369	-0.338133929821962	0.16958257106411	0.163950409976748	-0.112758706277239	0.141867242072091	0.00422550445282097	-0.0746194221675599	-0.0726021936440863	-0.103028445115654	0.121082626057842	0.0696895257025709	0.252796722604138	0.497528255781007	-0.341980637895204	-0.483350944046343	-0.407434329183385	-0.295474575320869	NA	NA	0.14117410528842	0.0678490537303989	-0.277583689075555	-0.166952510470149	0.0702735091382112	0.105953177893201	0.0444513188207522	-0.0729986283575907	-0.119302004949228	-0.0782861655130032	-0.247135109660762
chr1	9400000	9450000	0.28501998223782	0.429624482854034	0.40101406491507	0.321593564732645	0.25436571678745	-0.171230784842971	-0.134312355276082	0.0212875863628903	-0.127553931762473	-0.08678041980531	0.392377308389743	0.30931912953246	0.39449139894237	0.256715207466869	-0.168080842286201	-0.0187464175621278	-0.00267863243665473	-0.0310193207197623	0.422338169816752	0.346505702576365	0.17469334100847	0.244702478731267	0.200871004562764	0.237507543133895	0.214027975247373	0.0528171019309054	0.33209592483305	0.11702733664229	0.337292845159244	0.580507965110529	-0.049643797828575	-0.303770802160901	-0.11778470683467	-0.147632765125575	NA	NA	0.425847466366649	0.268019784339664	0.0328251771841958	0.0933660636942062	0.201039965879537	0.240833780306702	0.154190664654891	0.248730187681739	0.054452906732296	0.139176340537376	0.0771378187521657
chr1	9450000	9500000	0.487252315996601	0.529434927886056	0.529461562371944	0.547842640026603	0.534284011178944	0.125860029437307	0.132648355392614	0.302959456726662	0.203984314959706	0.140805608448381	0.540766624690161	0.480451930869966	0.686341506531822	0.443037346918524	0.137720943441162	0.384391445687152	0.302992528067743	0.272214245449635	0.64567950008404	0.551579105370343	0.592158456984474	0.406622853414784	0.379983424867703	0.43948237990112	0.366829585037897	0.408655595434268	0.555672881763108	0.318982232049278	0.516660305059236	0.690139842880619	0.299638631238002	-0.00969265451356142	0.153030740831603	0.0761287857297282	NA	NA	0.589081270230437	0.579578505002036	0.27349068802838	0.338333991195573	0.528748868041638	0.332161714009494	0.450511888872836	0.597980219406452	0.348851871713441	0.427358739242522	0.316893807085346
chr1	9500000	9550000	0.809112667704613	0.594226888928293	0.669971426067408	0.68841241627348	0.783939128747218	0.531932916401295	0.389215157377395	0.538209097555323	0.414487871022327	0.399387304452904	0.762768897010484	0.821013033098833	0.921609610696189	0.599635108195387	0.409335856589772	0.700112441409068	0.419567878455153	0.476262129035443	0.837620412977253	0.812072261058055	0.778984404892716	0.704989252937333	0.549721510429424	0.50779171399673	0.507197141316749	0.683008113160909	0.858598404097751	0.670916504506432	0.609439810785173	0.753702241731452	0.529211741480219	0.26002007649018	0.343807998466949	0.344505981258615	NA	NA	0.760039605324445	0.721183311977991	0.376843370727938	0.506912797768164	0.871587707672322	0.543902378495458	0.895814881224304	0.457930736802425	0.527570295685005	0.536918448514987	0.280908085020471
chr1	9550000	9600000	1.11742514334952	0.737776355364771	0.81126664538086	0.840509840502017	0.907631259279325	0.651294666121968	0.547052662597246	0.549342156666463	0.503979156121119	0.564042032620148	0.90202291828191	0.95398918334054	1.15235973422176	0.926114430985058	0.635773228135547	0.78854155034846	0.486730480607192	0.709068735072494	0.956535737946849	1.00071085737781	0.960680039334671	1.23992090995965	0.707251060800213	0.580958721210783	0.770473188927718	0.788910601146647	1.15911003960888	0.770291162002239	0.796843197056238	0.80214029663839	0.627763470482153	0.601288854566288	0.521728915359916	0.467477540767038	NA	NA	0.975297302780939	0.89510318727516	0.478643261232062	0.578457718092102	0.905641106973828	0.825644053301384	1.1592063246436	0.808438388291076	0.703296415273223	0.625638051510939	0.664191129567465
chr1	9600000	9650000	1.09230820933951	0.912297956483047	0.978862898082955	1.10727639947707	1.02179848651297	0.703846578498588	0.903489028719601	0.755751152852741	0.676980249469851	0.688824445025422	1.0981957431885	1.00830727278154	1.18712716684655	1.21695648915602	0.748680908880023	0.964454682068318	0.860512813950317	0.755563264299083	0.987054024957886	1.08373531296511	1.10016507085038	1.25249244793152	0.747639241037686	0.920993440682313	0.997193431611508	0.978899970551734	1.19284323821828	0.793301386453889	0.990362733670779	0.803601474785405	0.713140242570932	0.917658024427379	0.731551988304504	0.571962712197401	NA	NA	1.06299651861933	1.10623499095814	0.815681132519113	0.837443648099601	1.06098172916933	0.990733234768157	1.36750392969751	1.23671878791743	1.1105417283683	1.39842788076653	1.19893194481166
chr1	9650000	9700000	1.17395593515276	1.54520054810044	1.50419170137677	1.15232710962902	1.14535345501306	0.996351610987462	1.03096174556333	1.035479921395	0.976547622725167	0.806401465265191	1.33669816707552	1.15023769376729	1.17344155849044	1.23882989912777	0.952174340932427	0.933248419195392	1.17847710679502	0.895854405704107	0.980413826931625	1.19387967815002	1.23327804060575	1.27260293568393	0.802350787439982	0.988273747127151	1.20723436304172	1.1846133878142	1.09420587151455	0.775988781808129	1.00765941154122	0.844164111850858	0.887135360715867	1.16900465267727	1.00074877769243	0.794820178480287	NA	NA	1.13747674618841	1.34633255434367	0.87788973360987	1.09978766149225	1.28137740454937	1.08767920343105	1.41298630030979	1.35522596629077	1.47210725838222	1.08541465700124	1.37749115477148
chr1	9700000	9750000	1.39638551724939	1.44170351865352	1.54431155924711	0.98226687741998	1.18882319144781	1.03136716944737	1.01841999174193	1.20697162049664	1.2760844808533	0.962897151935774	1.38674491794468	1.2725814284387	1.33628844899313	1.12973452612271	1.32097856475845	1.12681083548982	1.41480653397762	0.946753084682556	1.11292372099242	NA	NA	1.34944452953004	1.06843990587938	1.00027794347266	1.24161200495355	1.14389883218439	1.29987657921634	0.826070529585517	1.03918877275615	1.12160639479659	1.00871448008704	1.3232987569	1.21624157861217	0.956023506849758	NA	NA	1.1177886095185	1.49095390252435	0.856081938956239	1.16124926070015	1.36785372478497	1.14719168783431	1.34109485837811	1.66754150105585	1.54698687561729	0.783702050333472	1.29012027729044
chr1	9750000	9800000	1.49157710712938	1.32809267866794	1.38391821324323	1.09954414195918	1.24212196507031	0.996996682307273	1.08684709198752	1.23167965056015	1.40819286516823	1.05017832477349	1.36076139724687	1.22376607634564	1.58496995903691	1.00192581806782	1.36697503343242	1.39187349168534	1.32883114245167	1.02782507050667	1.22853397198758	1.52644184801003	1.39417649935709	1.41300833442335	1.35706294547721	1.13942555497529	1.2981096621057	0.686905278219249	1.40548258556961	1.15811870997591	1.11486329027712	1.10979411648174	1.16460411021916	1.19203877542978	1.43732985684279	0.922162955964536	NA	NA	1.09473109444408	1.45261214704096	0.846498073979335	1.06601100554162	1.45588126675061	1.0974890052827	1.25816398343577	1.56490948926547	1.40790487413137	0.84090879291678	1.12795102688462
chr1	9800000	9850000	1.53201776716178	1.2644348478401	1.2668464194191	1.25651373950255	1.20093395931934	0.957399347892662	1.1977021701268	1.15844270462406	1.29609256251264	1.14071655323211	1.28201027991637	1.22886130736802	1.53056413045232	0.988415313018831	1.26917633563701	1.35501180671721	1.12298033818346	1.20181338324454	1.12601077149901	1.41233200077892	1.40228960604712	1.4920835076653	1.22463655436114	1.12806719733623	1.39777585674611	0.760719108321195	1.36931119276259	1.27938738076801	1.08179011906525	1.03970653533136	1.2155803850324	1.08389497733976	1.1723227013628	1.05935304469313	NA	NA	1.06281241019012	1.43751066583624	0.963880007067115	1.01258589247739	1.42837703364563	1.19355211186366	1.28769320736634	1.15898345827283	0.901164455388383	0.816019046821584	1.0810371887391
chr1	9850000	9900000	1.51935769369045	1.26764200986563	1.28163024947264	1.27848573118849	1.15851764298206	1.19595198581327	1.311739851476	1.14321110156221	1.20362998865796	1.28551632928661	1.18334087619261	1.39164817578956	1.39400346626626	1.24026932513125	1.17531450510675	1.28342158005616	1.09958448742567	1.3636759624101	1.14481453366423	1.30411336946608	1.38937198443545	1.33764197276315	1.0132759476625	1.0653672706188	1.4547810351421	1.23813851034091	1.40878058639935	1.04208983207401	0.977135721179584	1.05822416877312	1.21695466340712	1.05723721353125	1.09264249358842	1.16650405446193	NA	NA	1.34237855954805	1.40270026598358	1.03288381099901	1.32792799616565	1.29132974482195	1.21735497217673	1.21563926226172	1.07148769325606	1.20438368950921	0.906097106850498	1.36699761598433
chr1	9900000	9950000	1.15054417827371	1.27113203303286	1.28598788478348	1.15299883926853	1.1617835794381	1.28155373120833	1.44315971286655	1.33431293437321	1.22841336782759	1.26959063997117	1.17346568391869	1.42017777878384	1.26088600633706	1.32322245721907	1.06508847017636	1.2520070124492	1.13018280716134	1.50285260978394	1.2345815208351	1.63611993253236	1.34249745055987	1.01471221115916	1.24747676404796	1.32719382121756	1.34990007800469	1.39670801176278	1.44417617112	1.12884819424641	1.1079912067521	1.12966197283501	1.24921936114167	0.991693283204688	1.2592763613547	1.30782994490799	NA	NA	1.23352880384421	1.37516770981895	1.16810335132603	1.34345116045957	1.40392364748727	1.0595320448151	1.04401366355788	1.10124210372641	1.55498810849427	0.926091129304588	1.37313492341868
chr1	9950000	10000000	1.17597270485062	1.16092497423399	1.27840043969203	1.20724364388582	1.17276633209953	1.23074099402655	1.45819088189539	1.41050624696864	1.13425573412064	1.18868323904088	1.55226934575775	1.30672705940575	1.25416674100089	1.42000591827026	1.23262397927103	1.14850533683769	1.39270551531467	1.38804574555266	1.20871569688579	1.72970515694677	1.24257796420088	1.29558557927122	1.24216213739136	1.31855489963389	1.21621930763737	1.33154476124593	1.45982835678597	1.35793537201156	1.28160349822309	1.18400435430039	1.04094492280111	0.882230550600523	1.16565867284056	1.44649044521584	NA	NA	1.09097119890099	1.30818260464524	1.31059638892199	1.3408268056201	1.56114234053059	1.14714119702817	1.08950285468731	1.30928043538017	1.69104455636201	1.14165872772524	1.27401066977194
chr1	10000000	10050000	1.13290299250312	1.14987951240594	1.25802905173885	1.33791721213206	1.23833838035674	1.26732167643432	1.29644133666193	1.31745316506883	1.13565420476609	1.18020421809091	1.41608713871382	1.26803694998764	1.25612743231346	1.32518329846998	1.31319491062148	1.41137205195796	1.21617167237227	1.24661391652822	1.06560352147492	1.6267952376371	1.35309302504752	1.18543636917781	1.08255019565568	1.18262929759322	1.25485187136511	1.13269231703037	1.5382499108495	1.41747078972043	1.07124918098975	1.14880189959152	1.02595829380007	0.859628607688232	1.22916479600111	1.07564627423118	NA	NA	1.19123723631762	1.1753429878542	1.15113866029348	1.35460534796923	1.35316320100412	1.36559959893489	1.29578565678097	1.39310912809509	1.65670555367323	1.07835056576057	1.46239720208038
chr1	10050000	10100000	1.06666959965644	1.02355680627266	1.03930505257224	1.36350712337389	1.30469355371964	1.10962420199473	1.08203427550538	1.02327284731065	0.961040657393305	1.08897205274855	1.05635292423463	1.26524052983639	1.17523010764376	1.06525271413022	0.951178579545966	1.21889161914703	0.956145021479657	1.08783879510706	0.909895161485713	1.4681648936684	1.20165510512054	1.07252380165812	0.921706700425413	1.02449758682654	1.13035534565325	0.865753220940802	1.23526615611247	1.31314599470194	0.800770498302431	0.971153713028608	0.877330818542775	0.826746498003525	1.28771484114517	0.698087714414989	NA	NA	1.29060615382273	1.08174570171714	0.967632351521802	1.26213285780129	1.07453113996062	1.06028555024009	1.38207508193825	1.32711605260603	1.46707859883739	0.731378924497382	1.30567318753553
chr1	10100000	10150000	0.992410633539257	0.888589261531127	0.876425908029995	1.13909374551514	1.08704764692613	0.77869694879901	1.00978714064167	0.797605387224437	0.569579431888982	0.949290159631047	0.901450185397061	1.14992348827825	0.929070269625602	0.869549933513036	0.704401687222271	0.908894534966234	0.853043932279039	0.936703033510482	0.917948921152991	1.32351010144619	1.15725312928536	1.08870353608141	0.872371126464255	0.940361073040895	0.800264261924969	0.451417912655706	1.14883615831085	0.86771643863443	0.748344181040914	0.745135760507574	0.732010875700424	0.640248775980898	0.961256821714196	0.757161024562504	NA	NA	1.13971927385647	1.07906406529175	0.951103736069519	0.920183462512878	0.896371610497462	0.650653579408721	1.34981221219432	1.35271888988493	1.27108695495937	0.819810228465661	1.07032489607405
chr1	10150000	10200000	0.803838214665037	0.754588695248514	0.761759626244963	0.788896581237833	0.680407679313416	0.564357028339598	0.930950372872926	0.70193654123044	0.40128913268414	0.905216790094083	0.740681574786584	0.918974745854009	0.623546219376859	0.642049570809099	0.489175618994844	0.7701336614203	0.754925436276443	0.726059452758748	0.90920307147613	1.07087315538233	1.00679187949944	0.950267532698036	0.897115718131504	0.856441932721658	0.566633915414863	0.00019281084441993	0.964108676808734	0.373336137591722	0.629537313151614	0.488803191931788	0.592466828426665	0.486383788437612	0.696320849395769	0.60217372184459	NA	NA	0.865800309192409	0.928523150111762	0.849907490435992	0.600524644078794	1.07848339738052	0.432657989532267	1.22351416335324	1.01258589247739	0.684743754163525	0.970088286580301	0.691921559067222
chr1	10200000	10250000	0.599470660167396	0.547052662597246	0.515564005017748	0.424629865587455	0.599214829060324	0.261546800335221	0.458295477471869	0.41288701970067	0.24867728240479	0.769585350008087	0.514446391908663	0.294281990849749	0.475801302188714	0.455294033846963	0.275449558544909	0.550928554439906	0.400273589903236	0.496344011215572	0.817258780734942	0.83693515842756	0.726103600968113	0.778480250261733	0.740975261671656	0.634129809873055	0.421116109935279	0.0968109133463001	0.612918756288847	0.410495223995226	0.415024361506389	0.1454554542305	0.234965055510033	0.329596124129501	0.414192102827121	0.352853898678506	NA	NA	0.735795505796574	0.69088002200905	0.635911338090015	0.568490758905054	0.788361087210936	0.450225594257082	0.73697579010236	0.635017247027317	0.431828332923445	0.680592347631894	0.460346583512734
chr1	10250000	10300000	0.172701121573314	0.339811494219345	0.328933273771437	0.175975723543502	0.622857819497251	-0.141025217287234	-0.0512608068369957	0.0061971214329148	-0.0139349056077464	0.241972704967962	0.214246607341535	0.0922897353729661	0.334201201116238	0.211086452101146	0.0554948306121987	0.254375689281853	0.0317135889912209	0.19896578796778	0.490050264177666	0.621754796328041	0.291819944058455	0.48992057295759	0.358422556150876	0.320783766360205	0.202412992059787	0.334863180388807	0.332305325663724	0.134122218228171	0.206917743885574	-0.163608164109469	-0.124572197397639	0.013423230649456	0.253860381782871	-0.102271033097083	NA	NA	0.569718860927998	0.563904770944669	0.104280570940605	0.382106746570384	0.513846253805987	0.340109596022934	0.224790459038221	0.334310230322671	0.233333988738829	0.275538709241494	0.207256914291362
chr1	10300000	10350000	-0.0493335268840329	0.0685777467652261	0.149343187126389	0.0424812776729682	0.217345067396604	-0.295554904073075	-0.122772286694009	-0.277006795412545	-0.204722933596083	-0.2391507945975	0.00329911594775189	-0.0375417393526554	0.0660576813533005	-0.0502456828407818	-0.243535944109704	0.0643237851656267	-0.178067222085868	-0.293381554597753	0.436478972986688	0.494925703312493	0.0490774766160381	0.156525256184024	0.219559058508613	0.0833536770083313	-0.0413543875420036	0.063362844179386	0.0877297626687386	-0.0689158815775079	-0.00691430098600314	-0.302967247748431	-0.142965930739239	-0.364792616964849	0.0313919062003035	-0.472336611200899	NA	NA	0.374967656933038	0.472980764202726	-0.129689999217823	0.185200291608191	0.232650184016368	0.141142740333976	-0.256296307426821	0.0497595598723056	-0.0195320741442995	-0.0757719991330382	-0.238125617019382
chr1	10350000	10400000	-0.144993263341262	-0.127831027740566	-0.0757719991330382	-0.0571095019507871	-0.159603187255204	-0.421715946387797	-0.22803892805382	-0.450679991769871	-0.474880307862315	-0.544138264685044	-0.167690103231935	-0.303468330366439	-0.171537984553953	-0.130847112316364	-0.52701102702791	-0.229185290497654	-0.284573449539544	-0.483746823511031	0.319525327210351	0.418109646650928	-0.220788622750938	-0.0706070771661326	0.0859952703659956	-0.128624195172917	-0.187785867705425	-0.208566984998155	-0.102002922431706	-0.193633725465424	-0.16826963607008	-0.319323702021695	-0.324349910094605	-0.524377273360147	-0.371133064714328	-0.660219506603433	NA	NA	0.14667802924193	0.315575828931307	-0.353027875617889	-0.153907102180245	-0.0559524281113032	0.00373854252252739	-0.336616550420001	-0.121444649771755	-0.22141239923369	-0.236152188181251	-0.613520913310156
chr1	10400000	10450000	-0.201589412207237	-0.216376012432742	-0.146065858820615	-0.13672681522389	-0.124671303894948	-0.556931594094516	-0.346248221616473	-0.56020151726949	-0.64042788702398	-0.512326759011852	-0.359057758949498	-0.444404381086143	-0.265323946890574	-0.231811639013767	-0.648175141635212	-0.556878078003056	-0.359420653745549	-0.470699517013313	0.121134033596912	0.254941999587275	-0.332268151085911	-0.173316743362248	-0.133809668279355	-0.1939543158142	-0.201868678076341	0.154000018372061	-0.0876337769156537	-0.410719733444461	-0.269868273171138	-0.396395990197084	-0.587902897647037	-0.581379084692262	-0.603043718930061	-0.861421486243108	NA	NA	-0.0110058604553304	-0.145794019370018	-0.295213379413833	-0.376209031673287	-0.096383357750596	-0.0141798319529492	-0.360912003400045	-0.34780911402674	-0.38971949379786	-0.324630295526464	-0.594818700271983
chr1	10450000	10500000	-0.313357010949477	-0.347092373664076	-0.21152237114601	-0.285656261892293	-0.385739604838526	-0.638597822300613	-0.58838721741631	-0.675541645560538	-0.786157728032203	-0.496702427763783	-0.382128884165564	-0.509883254241633	-0.291930904718688	-0.412270892011535	-0.678004797281576	-0.76322661086977	-0.579907092945582	-0.594359354243896	0.0100461007995664	0.0909019340912619	-0.450456183441464	-0.330375204140782	-0.26978204239925	-0.238432962128382	-0.198524616916847	0.0990401830037845	-0.187241313773217	-0.649434791855118	-0.299030638454652	-0.429722033043971	-0.613611687008441	-0.644778216608105	-0.517024302312618	-0.684076626959362	NA	NA	-0.132303672953089	-0.227843869906115	-0.443194576694962	-0.511082103596936	-0.110505971641587	-0.281020697910821	-0.475159647629962	-0.65284636046337	-0.556647005553037	-0.423073814868823	-0.53342410360115
chr1	10500000	10550000	-0.471097656895463	-0.447553918954522	-0.362976124326431	-0.389476943281947	-0.534749849763259	-0.718211685596087	-0.72997611897068	-0.631747211748988	-0.720089289972869	-0.638486562042694	-0.367328166563804	-0.613962533525458	-0.374817148826856	-0.428547065288149	-0.753911909117058	-0.807096611900909	-0.731727697815101	-0.710226481206553	-0.0903502982249505	-0.0431626103138973	-0.569883713933591	-0.39473321681713	-0.423905226054505	-0.423605731975292	-0.295140847595167	0.0935024587122995	-0.277567712653546	-0.660544623303845	-0.275055828821592	-0.25764382801886	-0.500646269716926	-0.49807486243993	-0.666410611243375	-0.804836370065676	NA	NA	-0.23585756499669	-0.256524309425883	-0.660764719757157	-0.523281151695822	-0.230610232493727	-0.472428455664376	-0.533394918692201	-0.600232330723574	-0.732760548430226	-0.542739280757538	-0.632772913469904
chr1	10550000	10600000	-0.436617341815516	-0.435667350256735	-0.411878334524862	-0.331265575117814	-0.349854652500781	-0.722114403962375	-0.625640118639976	-0.531875299959121	-0.54599735572606	-0.738879108742095	-0.290488800268603	-0.58597713141688	-0.280874215744752	-0.57633430572215	-0.728515531376139	-0.786553860731523	-0.632469350849525	-0.844636967904239	-0.0967517591185216	-0.0493435021561556	-0.580590143989895	-0.435667350256735	-0.545722302551586	-0.605145886398311	-0.260492569676636	0.0664984755364565	-0.302146846206433	-0.241284008648863	-0.16508631618207	0.0423007335081983	-0.459448890744039	-0.400830724645834	-0.724977042940407	-0.643614104109268	NA	NA	-0.239258333853857	-0.344317642040075	-0.76501551536274	-0.694158246681386	-0.149806471528503	-0.367173293455185	-0.512417486905183	-0.546597922926163	-0.533042875777759	-0.569649012111212	-0.607463996821285
chr1	10600000	10650000	-0.0539717167948161	-0.293610638017175	-0.205355998328691	-0.17019349621158	-0.214719062170918	-0.533724921947991	-0.484746051184518	-0.651286733017246	-0.435985234832825	-0.62845395979607	-0.139541259443358	-0.357194824967282	-0.111170234009479	-0.422888017899958	-0.616166443604388	-0.689606868810454	-0.482625841875773	-0.963093887868419	0.01134364056018	0.194980952499032	-0.442525549671538	-0.466820855034537	-0.459628025178996	-0.570723771423862	0.0284886119672734	0.124237974137281	-0.246565605283206	-0.115079370643719	-0.00558665484749973	0.160449789179748	-0.378459535440219	-0.324479409659046	-0.650015389686311	-0.654683350450335	NA	NA	-0.184848248325705	-0.310505120387922	-0.7515197091633	-0.79314111199646	0.026359596082029	-0.186103587012873	-0.404793090651223	-0.337907848444135	-0.325718113229667	-0.505767854557993	-0.544910834881588
chr1	10650000	10700000	0.0823485909900956	-0.157681125437911	-0.0394139019968393	0.0193684780722067	-0.244874383489478	-0.464851751516989	-0.589683929657315	-0.615072416324148	-0.327448212910823	-0.485807294374256	0.00690258523981873	-0.108946027720561	0.0802158762580373	-0.115658751068158	-0.58107275586088	-0.562307436685655	-0.489469900802794	-0.651862388823565	0.0800463855706857	0.210013820412415	-0.235483957151198	-0.414031806033002	-0.487336070654341	-0.49095113213561	0.267777687264555	0.236142116616727	-0.142509237413362	-0.0317426214211414	0.178153631502275	0.357038690195254	-0.223026724767768	-0.152543137605226	-0.654208377391222	-0.764008159297213	NA	NA	-0.00447503694545785	-0.152699541629043	-0.686484338808593	-0.832884661883506	0.181837708765733	-0.0550830588244276	-0.316819356782416	-0.310725271495274	-0.238672272101365	-0.526217373548851	-0.759709084744914
chr1	10700000	10750000	0.186144253093246	-0.119139640815807	-0.196880933286987	0.166796239413683	-0.22213998377226	-0.398062196367925	-0.46745975945067	-0.490139113683569	-0.259620324452538	-0.42079478612295	0.0739567430724671	-0.0329593106657233	0.213683293206403	0.00747166928880769	-0.519511359261654	-0.322972325762042	-0.327602970188986	-0.457023578776002	0.205503665247704	0.205118818514407	-0.188099344384932	-0.249148735109691	-0.446568619730176	-0.380810520096242	0.294041021066061	0.321269931245667	0.0425086529341827	0.194889546777418	0.348996427056863	0.519053892819139	-0.076787774292408	0.057146263296925	-0.629158259854985	-0.572950084831519	NA	NA	0.0412649910727317	-0.132515794615099	-0.409156709025647	-0.806888194577731	0.305423185110334	0.123600149839879	-0.249763177185333	-0.231136896312168	-0.121060890311237	-0.469786554080609	-0.705405077160225
chr1	10750000	10800000	0.457960747310829	0.145752570735737	0.14361546660957	0.353506048793273	-0.0601134872735049	-0.137096561264213	-0.165975358091487	-0.244686113581219	-0.133603440999292	-0.410663425114706	0.174892127170954	0.0841949987701929	0.372743014681694	0.0779632554113111	-0.294832635123338	-0.242886713866074	-0.141025217287234	-0.265168043357735	0.32856227066298	0.420500240220626	-0.062841268114292	-0.0863063257356849	-0.415586720266319	-0.242299882092307	0.557944368960471	0.650701753272737	0.251921501592754	0.481582734591193	0.692982323261868	0.674827805496492	0.0828631968637197	0.493939222612759	-0.456819488033862	-0.292902975025798	NA	NA	0.0447868050137056	-0.0130578881549567	-0.338283833634471	-0.774992224314408	0.602857528628534	0.258610332522015	0.038462565462622	-0.00385274546894539	0.129808830973695	-0.152321142077206	-0.529991792331084
chr1	10800000	10850000	0.747668812521425	0.364802023990649	0.453785793889819	0.561495325933518	0.291522845994963	0.167932269463374	0.0632837510540645	0.0482927640100478	0.0398265372119531	-0.228380083046852	0.411740705298164	0.366877630606079	0.597017490692019	0.293515212896442	-0.0593857639340428	-0.181794328135891	0.0513336020268396	0.0106195222168069	0.378441511519989	0.660186214007844	0.130274978788702	0.0847682465869512	-0.412488365499059	-0.161435630260679	0.787051795781764	0.978035132621276	0.463199466448513	0.682421571241812	1.04127601909987	0.831261918286311	0.332272750025974	0.931707682663091	-0.179522300639561	0.0550070074197573	NA	NA	0.301095968116683	0.113517306840925	-0.337626798555801	-0.535553503545051	0.862951782127805	0.425964341415302	0.304104146349868	0.330049300540451	0.334356292743116	0.147862012346922	-0.243002210140047
chr1	10850000	10900000	0.85872945137412	0.446905524704832	0.448028353222992	0.597733844612836	0.570125599788298	0.303300214484478	0.181559141568935	0.220814299492808	0.11911705939601	-0.0541326327353508	0.482663224495182	0.517091576085915	0.648617559237679	0.436478972986688	0.0632728175394847	-0.0476829153540701	0.196223191810627	0.205294159886806	0.396154609383575	0.674588488441844	0.127747652373028	0.138751721981808	-0.365325719627078	-0.171001313122693	0.831144892421977	1.13439710337899	0.573678799351604	0.716150684585982	1.0481061847509	0.882546278388144	0.524411312432644	1.04940561545155	-0.092919928561154	0.225620380004634	NA	NA	0.489224201377646	0.211426739132397	-0.129489555410413	-0.391929834070256	0.67251130101338	0.742854496537647	0.282555082174997	0.539199744530046	0.314028290998423	0.255708870471159	-0.0934894743642824
chr1	10900000	10950000	0.75569976073269	0.416533846672948	0.365342202232329	0.564930412673529	0.447866423332522	0.249827047420137	0.042546795806365	0.129528648518574	0.0617660431228284	-0.0799066053610353	0.424938558980692	0.378051235314074	0.610337895452159	0.369501691247447	-0.0204221519495124	-0.069256480910337	0.143569300818168	0.0277855082804675	0.463439425096519	0.608481008421044	0.210750812610599	0.146832206667571	-0.324985791185408	-0.206074399860836	0.85496202292984	1.17768349445646	0.522208260616319	0.561277235911837	0.895570755392282	0.884480012986319	0.437340464419892	0.928413130718023	-0.119434113125414	0.0633904658972623	NA	NA	0.475648960093585	0.222980432385112	-0.105267598745341	-0.37498199646371	0.764498415589156	0.842256385724155	0.251315547375233	0.294769875750245	0.384434374038406	0.229381022816746	-0.0818114118460591
chr1	10950000	11000000	0.415879218246521	0.321895275411928	0.338425874414022	0.550906337046237	0.31572684638184	0.143636506070512	-0.231374461188291	-0.370132895504884	-0.0674711261743841	-0.157212284003277	0.412987757511098	0.319853835093892	0.519842173072556	0.344407988836697	-0.134850890149685	-0.269033262018635	-0.0162689111435485	-0.228558088385883	0.531880970163719	0.655212540789961	0.287782061173404	0.157834490387721	-0.276026507078375	-0.271956510954972	0.872061004348507	0.858455480685588	0.460972622690092	0.467560216690337	0.797205084074404	0.780256042008604	0.199117774629168	0.667062613801358	-0.13315096547772	-0.180931586703189	NA	NA	0.518400847811165	0.172348826695993	-0.100133953171071	-0.489826083522083	0.77975515633678	0.627178756568533	0.448360369981273	0.270147352647929	0.33805428556857	0.119844684540485	-0.144716217668796
chr1	11000000	11050000	0.407472554217355	0.305062713267436	0.336710450261867	0.535188710841958	0.230603579624469	-0.0398684451496755	-0.193501028978577	-0.326204889468303	-0.184263256305752	-0.390214968309953	0.425040724338867	0.358725668255184	0.42072291809226	0.315534955138575	-0.17840085399305	-0.384202178497834	-0.196188796245386	-0.242691032349168	0.464581742084888	0.686520034460223	0.224954075250967	0.206812682025995	-0.386835077407441	-0.312165469807582	0.771053176325024	0.629218170936809	0.434389682537514	0.520932524989283	0.750412109606469	0.638309228493169	0.105010766735667	0.279625385178289	-0.166187049440389	-0.251455363555614	NA	NA	0.549768055998697	0.177862241502523	-0.276222581299237	-0.511308982902927	0.674178547603481	0.453300361142755	0.424008139212838	0.322217103689546	0.19924934488879	0.0174159696118818	-0.156728211773113
chr1	11050000	11100000	0.576360723161295	0.160144592500342	0.144575047107056	0.533594475205224	0.103823013623812	-0.122015557398301	-0.233585069105048	-0.2378397937183	-0.236127005674997	-0.55106231446207	0.418903501745495	0.311284140826911	0.36113290107608	0.365444233472112	-0.186199778152771	-0.290578148898343	-0.170082547054776	-0.444954449352586	0.4986227879531	0.705071872773577	0.297471711492566	0.287938757057477	-0.472796707021394	-0.350966547424615	0.478303444207969	0.660703437003941	0.458993522225863	0.475648960093585	0.753268400731464	0.578156217173505	0.0944408191603429	0.0319070992143876	-0.143562441119669	-0.160950248334693	NA	NA	0.519932264789197	0.114988637591458	-0.19342638188595	-0.478416803386325	0.638909458408356	0.377269619978842	0.397214673876847	0.351019281878973	0.124152054286598	-0.152062328524942	-0.207838642290181
chr1	11100000	11150000	0.798330795250299	0.314305266873505	0.324711444113886	0.613859435205821	0.141306521279581	0.155288172861731	-0.252912819241734	-0.256557269151157	-0.0894379908672815	-0.511884146785524	0.500183805979776	0.288327560135728	0.467820690161152	0.430811506190057	-0.152159848482687	-0.189757487843608	-0.0911744539088568	-0.375271057107636	0.585064529824342	0.659280095321828	0.464581742084888	0.292421181195931	-0.442005679982234	-0.382223311920272	0.555415481357618	0.585954112501099	0.666674237834809	0.485639259089268	0.771918346754717	0.692563588226337	0.16415030616433	0.2394760901862	-0.0374893374423765	-0.187476041472585	NA	NA	0.545945209638825	0.109658278743447	-0.0283777044766791	-0.677506892558206	0.705075609962717	0.363181475640101	0.305198550109756	0.532681325458204	0.0676708420046129	-0.179967071229029	-0.226651192599885
chr1	11150000	11200000	0.988552561222125	0.498907868576355	0.53872867735601	0.840037606802207	0.242691088740898	0.132834705276914	-0.167807398700542	-0.182677572652931	0.0682549189636752	-0.378170435273017	0.70436271488467	0.538669177231576	0.749944703335585	0.595427995345137	-0.0626225822218835	-0.0563088943370007	0.0294033547299138	-0.155097278568593	0.682236858622934	0.673633994410267	0.631508388280666	0.511071396273077	-0.369648956700411	-0.267256379833205	0.887888906155543	1.07015070585075	0.986815207300746	0.781280184174268	0.6884429191948	0.894269885240113	0.258029621866071	0.550047019901931	-0.022967137702281	-0.118270160119643	NA	NA	0.661771682038566	0.225571643185414	0.0131380054139215	-0.531417416093782	0.901125212495109	0.568490758905054	0.461793247795911	0.759094187802731	0.143210036752485	-0.115863874905861	0.00766634579874946
chr1	11200000	11250000	1.08849383108922	0.618307779836296	0.706194470496992	0.878013713374771	0.321557534001777	0.196744568465446	0.0271224560355649	-0.0180465234829577	0.250840976428074	-0.210074665895187	0.948859084933815	0.818184514259861	1.11121203466771	0.867406172707467	0.11302078033276	0.251803939246756	0.204324291168652	0.000751010636066336	0.791940872639917	0.820388966587857	0.817616425851382	0.735052521271145	-0.268131876581957	-0.143172254545313	1.22785505567651	1.3021666738909	1.28862730536845	1.04659587504879	0.929412119745956	1.04100816401165	0.423683477836736	0.739698460997638	0.150735151052591	0.312091397744994	NA	NA	0.716674677834373	0.389626016117936	0.0798448155891066	-0.275499274841723	1.16863373147453	0.8251217530535	0.711496811033576	0.944797698630581	0.422425612045284	-0.00264179417385793	0.138930657719491
chr1	11250000	11300000	1.00251278628467	0.841286034973233	0.926649655754926	1.00050837127605	0.430914487700816	0.593283787748047	0.235716224490037	0.187451509264172	0.430004794185767	-0.0982483872896623	1.09177013279245	0.96958643555282	1.17428191319306	1.17520271439306	0.316152307086915	0.516896271280173	0.332514856266111	0.242380358187355	0.828164870524939	0.88345225979553	0.981536472384611	0.799632572446026	-0.178633126194509	-0.0723307951108853	1.41586869847393	1.38304497322873	1.47043174611035	1.12470117310006	1.18109768819496	1.1743179238097	0.596468517305729	0.802843857833509	0.30590893735539	0.377379506753287	NA	NA	0.862163539246935	0.543997974575634	0.149754555429759	-0.202304046752853	1.25318370068523	1.14882677930973	1.10016507085038	1.12467395393336	0.450642117039189	0.168766088848687	0.189758132623793
chr1	11300000	11350000	1.11052461788879	1.02957017171392	1.08933602380335	1.18274324752307	0.587155799036553	0.771745864641199	0.370805218046681	0.441063291856905	0.611777574317776	-0.196145600975747	1.0022074614267	1.05283366518846	1.28601285797714	1.24158755919028	0.443325915706498	0.507610313818005	0.411061058676315	0.44294894810058	0.796098235293548	0.835968728713258	1.07498005144778	0.94909330238756	-0.154104367922857	0.0549772112871713	1.43550636129024	1.15500174344381	1.56751678296506	1.38824841366784	1.07992786049009	1.22049495303403	0.670240465203366	0.903660466491283	0.423270568452971	0.402616394097199	NA	NA	0.898246665722196	0.661858683473053	0.196654157643889	-0.12432313424894	1.46956089121321	1.09715526461918	0.950175135981771	0.973780122438027	0.475691075348567	0.363681003122279	0.214832146761296
chr1	11350000	11400000	1.13925411212603	1.02134317260782	1.18366586673817	1.25499402648239	0.709459366725333	0.887154827698864	0.560116423185568	0.53271111995839	0.625698982975695	-0.0639544946855291	1.23326839529422	1.08759943864821	1.35929989305845	1.14227375267034	0.544899872116129	0.491795819768005	0.526427671016113	0.523581482300536	0.735093477235164	0.915776105322122	1.13411831731568	0.986409774363079	0.0024045020084028	0.181559141568935	1.37853005207525	1.00871448008704	1.45556590369538	1.23467557928242	0.916790447137871	1.24962301830726	0.689678096968931	1.10697062477926	0.473316835225013	0.477239040198608	NA	NA	0.923528815966899	0.628298147273763	0.383411191401175	-0.0324135648139055	1.44561241318462	0.845197549061292	0.765869224437083	0.746764383615851	0.507197141316749	0.467664212625221	0.347388295627626
chr1	11400000	11450000	1.19315725968972	1.02519342451521	1.06944099020336	1.1396601422201	0.725832768801764	0.816204553945236	0.529767701274599	0.509663491070406	0.525051501056648	0.0509453729958409	1.32747192982645	1.14356227462706	1.3590880119141	1.0212405658489	0.556643721986025	0.730862396268112	0.54816536119805	0.529701255491293	0.804899179927365	0.966676506262024	1.1076011700272	0.908092640529898	0.0435153140724642	0.195231051867816	1.33884802083501	1.08059376944619	1.48851836292508	1.04995631135336	1.07340784592918	1.26241710367674	0.755490886020023	1.21724263271028	0.391516550572543	0.449069549306116	NA	NA	0.976039423007351	0.553148259841504	0.372661551563542	-0.0818114118460591	1.47084889979293	0.91061191830245	0.717292909151247	0.959365731836712	0.6263710583455	0.363077499529422	0.413129572265737
chr1	11450000	11500000	1.14062282879393	0.979781473288258	1.00355242823573	0.928173200607938	0.629002691359642	0.686293440355848	0.431878008298126	0.472033423268095	0.582050965000538	-0.00499263259173604	0.991436855641276	0.962824776987312	1.21285565350922	1.06418149307176	0.441398367883514	0.584977473624079	0.508687612932679	0.455706480103074	0.858987356316646	0.899989012414792	1.03571453095416	0.851405740473523	-0.0438334932364459	0.14903164438826	1.33150548137267	1.05703925849603	1.44847952782865	1.01367068526454	1.18283283408489	1.23069287286967	0.723606507557156	1.05124586880124	0.25494477511291	0.421683642886916	NA	NA	0.952947619123811	0.432657989532267	0.293168414300523	-0.0799066053610353	1.33957336409407	0.973757471853271	0.592108926830852	1.07252333258901	0.65380917409841	0.379267336763838	0.288960711814508
chr1	11500000	11550000	0.948236004836389	0.825711722036819	0.92046368986378	0.840595539014174	0.449536214296585	0.487335430429563	0.268037395181428	0.366268874422776	0.409437642707457	-0.126658547906354	0.894267915252914	0.852903994804008	0.936973187617766	1.16573526027963	0.30469610292612	0.351807541635046	0.397732753191535	0.0847682465869512	0.838147192148912	0.812828107033109	0.798743732157687	0.779974191366029	-0.0581115399164036	0.14905261171935	1.23090864157752	1.1152644593025	1.08480703393744	1.06884781014264	0.946655146128438	1.14990992894339	0.642943636962094	0.773011792932498	0.291918386208409	0.348435876238872	NA	NA	0.915107670379098	0.447237906590936	0.194320019412991	-0.160543912990171	1.08972808276193	0.796626015839983	0.686022257191168	0.863499683313006	0.445061749873851	0.294673195856592	0.158420629978519
chr1	11550000	11600000	0.835056176066852	0.641817672301981	0.680417793591873	0.703561737328227	0.235140921056795	0.224124594141589	0.0462447725780477	0.172547189703449	0.243989694053528	-0.289631105858372	0.715495906122408	0.820843583716346	0.724234027610884	0.748427321974247	0.171773547359903	0.213055693387632	0.276392470680459	0.0162982928926913	0.773984599673251	0.779647849596753	0.779478797512025	0.621271713039304	-0.106713228269489	0.178145266871606	1.0680948830078	0.991596745097081	0.752475088504548	0.846175052450078	0.911730598014121	0.965701705061938	0.583455631426609	0.457649678406129	0.188029396464694	0.181559141568935	NA	NA	0.672719952368669	0.387412031238981	0.115225130042726	-0.291732708623255	1.04407787567255	0.768099163132708	0.732180999711866	0.899648945145688	0.303804613290384	0.147051571737504	0.0786327288494736
chr1	11600000	11650000	0.731509383205914	0.462721080927432	0.425800048679224	0.467314788217568	0.24867728240479	0.259304199180605	-0.0659744275939843	-0.00684959091767824	0.117641227438678	-0.162219461568272	0.512575289243331	0.579884185159691	0.627702872716041	0.530533018470833	0.040147487907713	0.171374463712606	0.167634994102853	-0.004204032683545	0.728061122470078	0.751555469934439	0.715285839894118	0.539983613421964	-0.17548963399745	0.0377164342591181	0.900434202428468	0.879916725551788	0.639798831203935	0.515068024113088	0.868502303014987	0.77949298201066	0.422946515675671	0.322462597890531	0.0822007571366846	0.0164207376658289	NA	NA	0.588233981219748	0.301685296197993	0.128978464570344	-0.387186041004069	0.921953655431003	0.657702236043374	0.408006578020809	0.646994701376382	0.181077390001468	0.0394732162242186	-0.0866160866613729
chr1	11650000	11700000	0.531723723427476	0.195956549900904	0.26145494226309	0.33915112927418	0.143987975100633	0.0648020788140128	-0.184988331556105	-0.122633530396482	-0.00413814306792671	-0.336955812782349	0.387116248572229	0.305770799417056	0.568121854321035	0.431213171326349	-0.0230776403727507	-0.0045291271499405	0.0432885999930943	-0.0510710254065076	0.697450359442084	0.697396855550168	0.401638066919271	0.437120654056197	-0.189904202680267	-0.0777815390879838	0.579520785254776	0.590571903717579	0.556263309538047	0.640446152560334	0.749040479353725	0.541651209839917	0.188106151520592	0.317059030632701	-0.000746627781697186	-0.116355239835464	NA	NA	0.537575711174169	0.0729434277327961	0.0132137019574503	-0.509959594039548	0.632123553572745	0.263854498082024	0.21864904520815	0.456797120543332	0.0118074149399253	-0.0996376254756639	-0.244253384791256
chr1	11700000	11750000	0.259398987221124	-0.0488985204037514	0.0929285575554386	0.316510853232869	0.0279496244873714	-0.122158035909898	-0.403229304756022	-0.303091757275679	-0.0586927563677869	-0.524816907808594	0.277955712547099	0.207581958312906	0.356313464669208	0.233358709931407	-0.137283576949041	-0.108316213508275	-0.0294904889773261	-0.19062624410655	0.568490758905054	0.633004915665059	0.219672182617072	0.174196515902581	-0.319715542444215	-0.168816168004202	0.294975345547812	0.265529087602906	0.422590999119743	0.393105133642201	0.593195714896656	0.373484345643228	-0.00530506887589114	0.0584876277092127	-0.100318363459917	-0.172694271062643	NA	NA	0.448497596249122	0.11626438254756	-0.115262620110487	-0.650008864981266	0.410905056423908	0.0490116804864815	0.190895922616787	0.453785793889819	-0.181450796837098	-0.251678520957044	-0.203296110355979
chr1	11750000	11800000	0.0204778216996345	-0.272263074190482	-0.18287122526319	0.258934290180592	-0.0939176392208466	-0.23008014542099	-0.490243435619301	-0.383207645368186	-0.0937065367030201	-0.553316325227929	0.151630847864401	0.10483651308384	0.0759024561077324	0.00449702662465462	-0.265752066778202	-0.29323923939264	-0.144011330909491	-0.327046418953119	0.457899128530724	0.466503281363186	0.0488175712995713	-0.0149592258365713	-0.409456381528846	-0.261763311204583	0.313873499532631	0.11765700817533	0.23005017904633	0.11383374337516	0.33301112300553	0.178718911618558	-0.082402274536638	-0.180406182091367	-0.172495476438558	-0.312231208836652	NA	NA	0.30786969010826	0.105733918688403	-0.199828232573032	-0.636636665040011	0.233404699626723	-0.0548419406089156	0.0306545255271249	0.239559632954409	-0.308823398864955	-0.325424361752922	-0.256524309425883
chr1	11800000	11850000	-0.176635471853921	-0.378145538067019	-0.374127650897378	0.0999411756543577	-0.360778752638727	-0.367356980000677	-0.582827894252716	-0.517846915065796	-0.175899393823634	-0.583907463595921	0.0152299858836372	-0.15063664226674	-0.0915332118755406	-0.0801094091281478	-0.280847628779742	-0.413648553721077	-0.260492569676636	-0.423501137631494	0.327000069088249	0.241889237551654	-0.130225303002419	-0.195613974254524	-0.414034123172945	-0.322294053648711	0.112821136976145	-0.166381545010698	-0.00157648422186565	-0.142037022914088	0.0319947952450439	-0.0162375538782154	-0.224751203372791	-0.274790233557878	-0.309599451314659	-0.57362913862663	NA	NA	0.0491258358751824	-0.318050678623241	-0.302612250466686	-0.829231512619946	0.0194381218912114	-0.213096025265501	-0.180943003433463	-0.0585997238175824	-0.417007945382934	-0.407168515774432	-0.545668250129215
chr1	11850000	11900000	-0.280391799886602	-0.320750334597637	-0.350584746268002	-0.209812499181991	-0.43536633777662	-0.499406953206098	-0.551827555834665	-0.637965679069957	-0.389735000714237	-0.681036200835262	-0.151603469404971	-0.264307145738469	-0.183784784741889	-0.0606334387958725	-0.308751105901236	-0.467655545622782	-0.349909633889134	-0.544640517154139	0.121262434076746	0.0873002640879732	-0.247594029910049	-0.230265729992008	-0.471815780903749	-0.409784029837552	-0.0621793368692581	-0.744946843057101	-0.204909399620816	-0.236127005674997	-0.173677641259446	-0.0678268023279297	-0.471448133747496	-0.42533988202298	-0.554872938528151	-0.660462080741947	NA	NA	-0.115473538774553	-0.529744148185317	-0.362777594975091	-0.981562773696076	-0.164041973720624	-0.0579305626584851	-0.118528718252053	-0.159136201596974	-0.508111065216123	-0.458973444630316	-0.52254481750573
chr1	11900000	11950000	-0.34717965471221	-0.270227764020086	-0.366851977772427	-0.256828514977383	-0.320224602951079	-0.560766844399107	-0.425047964598344	-0.516181893676173	-0.488283797044392	-0.70247089477887	-0.253660384039487	-0.123071084004258	-0.183237339169965	-0.0467125444101969	-0.444121760737744	-0.476349419160012	-0.407243304670148	-0.585207714959588	-0.0758684103813454	0.041559849548699	-0.284743116255716	-0.319249379610011	-0.557365095725097	-0.517435694321174	-0.238507700608546	-0.804365785156002	-0.279563108372622	-0.197492793362776	-0.248473618696187	-0.156816847928624	-0.5881992453681	-0.389827943604233	-0.555192830210458	-0.645279761507622	NA	NA	-0.085827590637456	-0.551860787960855	-0.464623594841457	-0.725672857887116	-0.292868440525115	-0.225982789801837	-0.240562879096753	-0.114728752816704	-0.596523088243485	-0.45906807116878	-0.526703414089554
chr1	11950000	12000000	-0.340477387634227	-0.224901842657224	-0.421391673848203	-0.186103587012873	-0.248911277234002	-0.414305584581491	-0.478014162377464	-0.416079805053473	-0.344824850413196	-0.480408167878711	-0.157122429014988	-0.0165251371392731	-0.0983337527395777	0.00172415694200777	-0.533688267291023	-0.294719279484061	-0.449973732579075	-0.43974880471424	-0.223479841165446	-0.0540210432842321	-0.281599959189822	-0.406857025653538	-0.584388751314959	-0.730407275458421	-0.275407651407516	-0.694919137345561	-0.252638202971775	-0.203513478504237	-0.263369276572742	-0.0173402663284106	-0.466316503140761	-0.355680320005739	-0.428093744798171	-0.326529498244946	NA	NA	-0.347510600510994	-0.599947645571242	-0.536498365366553	-0.732548404547321	-0.413048724122848	-0.293519172685041	-0.141260573994042	0.0158463835196968	-0.523249074342645	-0.385515177291402	-0.277567712653546
chr1	12000000	12050000	-0.232784157945319	-0.15969105369066	-0.295161875412934	-0.132670500711438	-0.219676180556053	-0.340851818819224	-0.550723168074088	-0.517101372942492	-0.259589029267018	-0.515797895184911	-0.0895374845060718	-0.0252777153518147	-0.0806247215267622	0.0585497679652331	-0.518014677859071	-0.13503834598676	-0.449787073324069	-0.23366099347839	-0.319311732906727	-0.230020691491499	-0.281974538371703	-0.569427570238889	-0.498185658016403	-0.633364763786772	-0.198507815604179	-0.460173075110756	-0.283540272720474	-0.280294303465153	-0.199680362637824	0.0968703989612707	-0.332313642131297	-0.143412187642607	-0.306064453577507	-0.203851603558222	NA	NA	-0.455745397978317	-0.576751122849747	-0.652243318533376	-0.821853867224855	-0.499107771080897	-0.307223683769449	0.0342218819302919	-0.0506782126384325	-0.48410670978572	-0.458171488553884	-0.339678341752855
chr1	12050000	12100000	-0.173204903820414	-0.204871505253779	-0.234775785229554	-0.15104641149238	-0.263273618363628	-0.359711988260064	-0.473296890292425	-0.512520402322502	-0.397980865007627	-0.690455301485819	-0.212759518391482	-0.1472135105566	-0.277420725079929	-0.0239547688335139	-0.483755020779522	-0.288047151901047	-0.351536768293175	-0.261813961260856	-0.324388748763545	-0.291736654980091	-0.2173930959133	-0.523670768453164	-0.640635130976654	-0.566289111269075	-0.268195772538248	-0.436348555000676	-0.342273815539992	-0.173382869051218	-0.270879110067154	0.141937631163702	-0.355643353192093	-0.132432954963446	-0.281407415431294	-0.263370135114723	NA	NA	-0.659749464071649	-0.58171888179467	-0.612508624240127	-0.646288209049907	-0.527801145030461	-0.41294466713898	0.0288612974806343	-0.198300494101507	-0.499210179545178	-0.625093484483724	-0.380522843155753
chr1	12100000	12150000	-0.255662879571135	-0.408517494477604	-0.282793702051817	-0.251572238243094	-0.5575233439651	-0.393005238171519	-0.46145267613362	-0.467357870050005	-0.467406416820836	-0.710379281466667	-0.319214893618375	-0.299254124459079	-0.45723272894367	-0.139155936902225	-0.368374678665708	-0.294825051275729	-0.282579646993345	-0.294042170061513	-0.327695139946863	-0.331469337793027	-0.479940489932368	-0.477923760140557	-0.69685149945429	-0.532141753423634	-0.43217162997303	-0.729401002732872	-0.366289545917382	-0.144305118067026	-0.389192684141356	0.147266964770382	-0.469425091604146	-0.261439223668501	-0.353531001189042	-0.32080345338326	NA	NA	-0.889682223438483	-0.691330136987932	-0.469469227822116	-0.686725047816784	-0.557732962862621	-0.542286841488868	-0.0955815426489733	-0.349426085203292	-0.473914793301984	-0.472203364303033	-0.0285841110793654
chr1	12150000	12200000	-0.35597721318275	-0.549800813750559	-0.415182157626514	-0.345487527962507	-0.602557335028021	-0.385654394821404	-0.454270086693054	-0.506633869855416	-0.405958973829579	-0.560806107603675	-0.291367214714707	-0.296332393306763	-0.427531107721129	-0.258516331408026	-0.316269105293487	-0.262175754723956	-0.271480364264069	-0.355194747317393	-0.366553504249912	-0.390095369622958	-0.471386609011515	-0.569749742327714	-0.637004971713034	-0.463333557973875	-0.534705624650878	-0.884177251854768	-0.387685187201113	-0.255628263188494	-0.406259932430544	-0.0553462851026278	-0.518160052228425	-0.265129726284137	-0.330512265841617	-0.532355170659979	NA	NA	-0.740692226143136	-0.803841952730497	-0.337430351686572	-0.842687711812593	-0.579783037937424	-0.639423466416018	-0.194316653047954	-0.207880262700412	-0.469209414637717	-0.304798531520256	-0.0821576781140214
chr1	12200000	12250000	-0.400511964451897	-0.644652168420775	-0.497958178641145	-0.305532518912994	-0.421624494990292	-0.398176453192729	-0.410198116673953	-0.582662218227811	-0.35771733358094	-0.693964083220586	-0.315052862094248	-0.21872141691874	-0.380352325558071	-0.358654469988182	-0.301498756096636	-0.27365239075195	-0.302017069641894	-0.472043221329767	-0.348329597475319	-0.381867337090874	-0.340680562522899	-0.433778206463791	-0.644494424736021	-0.342039858885777	-0.556176358203169	-0.561816389613674	-0.441996374525853	-0.312806223848557	-0.434683678268848	-0.185926260350801	-0.492116831474979	-0.32440801869187	-0.439613554425116	-0.70045885016471	NA	NA	-0.582029293645867	-0.845870507557353	-0.352948290489969	-0.823097459490027	-0.663783540055193	-0.669409484087524	-0.211477530000441	-0.272129209541359	-0.371284612292862	-0.39317382980676	-0.119091682104241
chr1	12250000	12300000	-0.381907765635576	-0.560597037877313	-0.504049547919718	-0.165975358091487	-0.450277117848091	-0.387685187201113	-0.414120700888358	-0.554229920110761	-0.304566766773618	-0.866902716234406	-0.251624921475336	-0.310234460779238	-0.296178130054177	-0.28000699281991	-0.31090545627077	-0.243525721887591	-0.330363696227698	-0.455112132293841	-0.160433398864305	-0.352677729918631	-0.26794739297375	-0.29076947018209	-0.535599597070767	-0.229676205227183	-0.565094479649604	-0.23329126494873	-0.432600373524873	-0.341958434109647	-0.42635791141115	-0.204456888760961	-0.500220026246454	-0.460837645404904	-0.450666857566358	-0.471830510658254	NA	NA	-0.442974743693381	-0.374590393352222	-0.393644305423398	-0.667263958472363	-0.665540270439137	-0.6228525461308	-0.41747873326496	-0.374817148826856	-0.358196904807098	-0.436425656563928	-0.0726457114940408
chr1	12300000	12350000	-0.207738512935459	-0.413494921328884	-0.434288022101861	-0.0853933523561332	-0.529405231104495	-0.173532367180408	-0.487389701406485	-0.491195107432233	-0.262608145971291	-0.483443836088042	-0.100097889822661	-0.264675763201489	-0.15237484455079	-0.160661491279765	-0.280246750623848	-0.224842367281507	-0.231806835715343	-0.317896726483727	0.0254304887454625	-0.301549083723727	-0.325387980483465	-0.235401307456558	-0.307176049493595	-0.361987254991625	-0.468863540810181	-0.40927985862109	-0.30593985872295	-0.333800112318472	-0.31524263959335	-0.226782373936853	-0.464441599369069	-0.521729620646889	-0.402950928541751	-0.14901328638498	NA	NA	-0.440524875225466	-0.251909583349162	-0.412811610122166	-0.574126162771319	-0.676559416993041	-0.485770017364373	-0.370686606068968	-0.0311579273112659	-0.367108302095769	-0.420928652453858	0.0173665839743282
chr1	12350000	12400000	-0.091661071437555	-0.291423343881625	-0.210785316741257	-0.00306160698081333	-0.348072376093202	-0.142212209821492	-0.427873662584319	-0.443461993531432	-0.250062214182763	-0.573423441994034	0.0431975072971265	-0.159295463012422	-0.0197730867182146	0.0417053329768826	-0.239989481252026	-0.217883832403309	-0.114288608329144	-0.147011136242926	0.0360578869787224	-0.0566216275121505	-0.286084366169539	-0.120455418184199	-0.230930046332466	-0.306225936937732	-0.280681726620486	-0.429310277185819	-0.137329866526969	-0.378648296507928	-0.167889010149031	-0.181256039013437	-0.425848751807403	-0.488038484625672	-0.272061464181991	-0.0923287662645102	NA	NA	-0.323730919809885	-0.156202325734891	-0.320805174685146	-0.371237454836426	-0.471295670391273	-0.363687495873854	-0.0806247215267622	0.0249930781812331	-0.418277436860377	-0.354643241997207	0.0426780556202046
chr1	12400000	12450000	0.0395833435496489	-0.0943098316644404	0.062957523656438	0.0835064704472959	-0.0931604224285436	-0.0986971143882517	-0.196590289864757	-0.319786090680466	-0.159348108617878	-0.611529593814115	0.238251480164315	0.0936203016011633	0.144199161459248	0.132801149485398	-0.202448416561159	-0.177090851398981	-0.135894325367081	-0.164258278029596	0.0673291149525095	0.147954802127936	-0.0501988075761503	0.0430024494530877	-0.0668690976256968	-0.132052481935515	-0.0928479838111476	-0.17381399941789	-0.00266609465929086	-0.317395839647384	-0.00935735399163776	-0.0978521953424519	-0.387237243059322	-0.44647870154931	-0.10632155101675	-0.154104367922857	NA	NA	-0.268099910921445	-0.011267511250227	-0.199586152447744	-0.218192476794845	-0.160736685512253	-0.18714266878591	0.106751445961033	0.0572156410833476	-0.426076639360303	-0.205815953917462	0.0316084384233775
chr1	12450000	12500000	0.13739592409954	0.0366902119377953	0.124988060916487	0.176559453230777	0.16958257106411	-0.096494870292061	-0.039591683460011	-0.073214784463574	0.0372935789665133	-0.26505967358725	0.436341673812794	0.401264749961277	0.321986436470825	0.269147729365756	0.0301119368307023	0.0669725494341605	-0.00523914120094011	-0.0748119645131112	0.180369178130805	0.299140472406681	0.28362222233669	0.246448799179497	0.139051473763509	0.154048660951761	0.1184703788155	0.0373049595443118	0.181165920548572	0.0946836009528384	0.196790525481038	0.0709046365517242	-0.0767243757709264	-0.355749619769253	0.07915942581336	-0.000115199411298936	NA	NA	-0.0207238346576491	0.146578859001781	-0.192527954006391	-0.0649828395247047	-0.010309739381011	-0.0244854879476038	0.325834521283965	0.102206595277306	-0.267571351716389	-0.0402184062985341	0.0767564697514779
chr1	12500000	12550000	0.386434356725927	0.341743644121689	0.280983258865129	0.41150933030923	0.381896426660612	0.021402944093333	0.139268850959924	0.123917132124293	0.269736816870591	0.0606819061671331	0.35979902617473	0.570949060812312	0.54032292067185	0.517890335839929	0.269255126744335	0.307821062388448	0.226062738017814	0.306478030617525	0.469432979189289	0.466709545858039	0.596087047795478	0.445802721748687	0.29153072545782	0.31324002089809	0.306200719854272	0.157762085305709	0.536785302897283	0.429228039184782	0.454462926027707	0.365288771914405	0.0663558393560576	-0.209234937523511	0.318235855120843	0.290056835760786	NA	NA	0.249173813777767	0.307369179627985	-0.12124862480547	0.16190757194525	0.159090200216322	0.105119007454417	0.517091576085915	0.447634024344659	-0.0266524147049364	0.124284522654022	0.33759095243531
chr1	12550000	12600000	0.620362079337044	0.65402714966937	0.552186717103491	0.714023565500253	0.482574125904221	0.328241662975795	0.351187443477575	0.316103615998666	0.643335585119607	0.245521480365301	0.49664393708793	0.703399816352291	0.758350601240959	0.798582596656874	0.48418577857311	0.504872718860544	0.516615707995799	0.692054148766043	0.736732785643832	0.671251618612734	0.690527009764704	0.66905392387053	0.449069549306116	0.450200226615228	0.544640943057144	0.262197675449169	0.678505287050954	0.635117382761366	0.717045309435413	0.74159579873466	0.275225418635385	0.149959453867653	0.501903994014894	0.424846108528255	NA	NA	0.55587139555353	0.456797120543332	0.248987187980012	0.39373506995074	0.545319301976368	0.382066608957593	0.485240508480342	0.863499683313006	0.281813152310992	0.269059392052341	0.718734103375542
chr1	12600000	12650000	0.713896155984703	0.792418898046425	0.756235724264711	0.995610057471407	0.640592886117489	1.0403178474874	0.585335527769933	0.572094596077113	0.952525751776915	0.462426468875977	0.713939239051604	0.841490009737571	0.971139423279082	1.09686582323887	0.841905911106967	0.707554926920039	0.830248476635926	0.83006662669143	0.864200335152697	0.805071556308053	0.875732621873973	0.919966631927363	0.661150003772285	0.76375591216922	0.779096621658829	0.509805494564824	0.876164358334933	0.826628456623842	0.842256385724155	1.01333793271955	0.556499700166237	0.647822661053906	0.75076754647795	0.613396649251797	NA	NA	0.561241987562419	0.632196401605403	0.603294470528259	0.585230310976066	0.704645724148738	0.796013859202774	0.778991454607569	1.0236909841973	0.60606103508026	0.440798842051265	0.972730346060745
chr1	12650000	12700000	1.02613395530656	0.856468400556023	0.835756392208726	1.26674508475376	0.853014443251376	1.11263711948656	0.813574228404409	0.786009107481383	1.1521119706931	0.89974505435194	1.47450103926724	0.959584024646133	1.31723673210919	1.08342193891685	0.930275593715894	0.793577109701497	0.993638678431785	0.825034470108648	0.955219930466932	0.863755050920549	0.996504509682151	1.00905999697705	0.823599907233149	0.969518103566866	0.932491246234034	0.786283858611052	1.02419935171509	0.993842078653693	0.910537978212172	1.0662468940405	0.758777024877678	0.85986152034391	0.941786989318466	0.977330500118435	NA	NA	0.655022487201813	0.709632739210649	0.691610733136904	0.759789308666402	0.808800575720896	0.943637997828226	0.86938399176614	0.876210246331113	0.748680908880023	0.669472816224503	0.769285993280926
chr1	12700000	12750000	1.08635430090624	0.927926871603676	0.887579785991638	1.5195575050163	0.892328867702184	1.06238361780273	0.946687998378558	0.95849813498383	1.1067314868607	0.979645867649822	1.29197789688891	1.0308863150593	1.13888890170976	0.904721198380203	0.907088536498359	0.82658909612367	1.06066257557626	0.818696348132581	1.1442134286391	1.01067735281091	1.01061661024103	0.777758675611249	0.988415313018831	1.11167792541651	1.00701659676208	1.1148200906211	0.934114011942324	1.12199804182166	1.03323398492108	1.15331167562026	0.975879470997552	1.1257116753991	0.895669339886033	1.05498368475441	NA	NA	0.848027141138132	0.798075125622627	0.911387808549352	0.96388213205824	0.823175234819797	0.930570503893063	1.03136276271491	0.648578747744875	0.887856810149526	0.829680020639987	0.621139841172359
chr1	12750000	12800000	1.08962397798178	0.9206316723161	0.909009130226599	1.25614153657509	0.867955978592595	1.10371551122044	0.775757705005252	1.03450939905308	1.01250251021901	0.971174419556251	1.10400114347369	0.986222522155574	0.82059555838741	1.04876713257418	1.1561609542621	1.10149696286054	1.48402183025588	0.957744756536463	1.35793537201156	1.07983181120132	1.05629915460054	1.08203427550538	1.1319153030343	1.15184946110549	1.1354556294384	1.16806186452405	0.804441323654567	0.796746028973944	1.1377324856622	1.17290498465257	1.14880189959152	1.29894127280639	0.870097867170923	1.04184311015371	NA	NA	0.964390135436987	0.95495589126666	1.07973158649658	1.02543190480749	0.793210798777445	1.03254437439681	1.28399494919167	1.23104051562765	1.02743600104544	0.866678893183864	1.19568748660978
chr1	12800000	12850000	1.24760627066402	0.869233722164446	0.995134709015915	1.0658000264147	0.882977412397703	1.08060887408345	1.14564787845173	1.22580196679831	1.12895603041894	1.03263639933794	1.28906932464005	1.09785226548378	1.00552816316575	1.28188024477444	1.25213287105519	1.19019413247894	1.35352931161538	1.13131502465252	1.27679949741323	1.17710810056694	1.09443565959368	1.1584035329075	1.17502234923071	1.13582507881075	1.20703017965237	1.10381431579664	0.866213229107967	0.963508786490037	1.17899424611521	1.13886373182263	1.25447988943847	1.1283773839466	1.03766454614812	1.02389372573156	NA	NA	1.00511989932528	0.945738078995247	1.05121824051172	1.10855996560833	0.872867742672733	1.13137142987101	1.24899019824644	1.36640393618896	1.19943339701574	1.04878790218886	1.23561161982432
chr1	12850000	12900000	1.37756444447673	1.04906922732185	1.10765849322853	1.21064242792376	1.16908642929909	1.18599891556561	1.40939029954998	1.18835082697629	1.3706104065614	1.18743030265266	1.41182175141532	1.20251684651918	1.29600377083812	1.40596002216044	1.44770144694068	1.3258953272471	1.18884704495302	1.2408813653527	1.31401085697283	1.35880627870512	1.22383312810427	1.29750050666556	1.25598182335593	1.25470648674227	1.06260390227248	1.21570845928776	1.50459775909777	1.2881682830476	1.18908865927095	1.1466644749539	1.41897174269317	0.910851536305711	1.13691004203549	1.07634391187263	NA	NA	1.10797824204777	1.00669975497629	1.26234433225017	1.34140205041343	1.04028487130179	1.01844920258974	1.24725544988191	1.34296261248154	1.39649813180338	1.51696604596186	1.27057610542399
chr1	12900000	12950000	1.42491743649126	1.1471662336333	1.17513990809644	1.26008942711102	1.39988360205522	1.31732167992812	1.4623945152884	1.11565598089366	1.42226917094478	1.44817735859161	1.40504334410073	1.17493187875452	1.45092271635248	1.53536270463143	1.42372396119919	1.42463651520903	1.40733312324259	1.42887601314929	1.31761215160758	1.48804062421486	1.20580080499925	1.46438615934372	1.2980576634742	1.42806641576106	1.22741641507121	1.32678158788193	1.48037087444779	1.34821775762731	1.18041365105041	1.24410822999975	1.51961538711543	1.10897659971568	1.2438962389721	1.28332113201207	NA	NA	1.51408371104845	1.15674241686288	1.44723646106132	1.32433201166416	1.52098320394663	1.03910701050625	1.27228795025371	1.54667346516026	1.36599201774363	1.52689349228394	1.39161437409689
chr1	12950000	13000000	1.24104492426113	1.15738339770369	1.28604771885044	1.23158862089819	1.4298251373029	1.34251974880565	1.54752688392593	1.20090907853645	1.57560616546954	1.59332923422897	1.37710447789181	1.20113466056355	1.53056413045232	1.60768079049097	1.12545813936668	1.49829286201314	1.63294076821809	1.50709154550697	1.27678954380493	1.52846802137538	1.1498490958685	1.39215746470766	1.22297226028454	1.35611937715933	1.34954104359096	1.1555800356327	1.36364806580828	1.31270868102974	1.29560672306841	1.36692573995593	1.37006908756727	1.32264147615275	1.29934251005576	1.37947799951561	NA	NA	1.40337692241021	1.13958495056887	1.12292288500594	1.36222985992278	1.54472186091904	1.55263803087649	1.32575708448048	1.46069388682642	1.13207378189788	1.53762237738593	1.28569686047281
chr1	13000000	13050000	1.31619049795524	1.21168429208343	1.35260654604155	1.35841833679853	1.46641748204644	1.33039272218759	1.45373934003005	1.12653892531409	1.67238299555455	1.40194657906039	1.39608515704917	1.28102376461929	1.28560684569069	1.39553285672742	0.994904694386156	1.50930022287083	1.3524841951806	1.3697855160262	1.1510485184277	1.44564396263586	1.25668123045003	1.22694483879067	1.19595656043055	1.28577709307966	1.4135693662975	1.16012158827443	1.40284157766999	1.28535187670446	1.19673794921767	1.42415159770838	1.25318249378235	1.12725843902292	1.15064432856319	1.2781878851554	NA	NA	1.23372920521595	1.16499662573886	1.09790946258752	1.17605582798011	1.23951287018059	1.3331720124628	1.23167965056015	1.24393920947026	1.00369435293651	1.42999999245268	1.07791935216411
chr1	13050000	13100000	1.48077699363074	1.31202318405967	1.37709797808482	1.38734881485341	1.40525695861176	1.29161925439651	1.3850649190973	1.4083763047465	1.40040741102212	1.24913701986247	1.2952735429729	1.27087367054321	1.2377073653754	1.31045589843418	0.974209935566249	1.17477904593015	0.897388265137174	1.26062611605531	1.04860308542858	0.900620574560358	1.24623144338578	1.00048054373553	1.13362424947532	1.23460572850509	1.47794545051514	1.28218924225013	1.43639075576101	1.2146998710618	1.07124110408672	1.51065132529916	1.20590127490159	1.0983560260406	0.990825721390537	1.10446827069574	NA	NA	1.12173205671349	1.29944647052972	1.09435880836937	1.20274273101685	0.96521779288319	1.0620848929716	0.663552882577171	0.655383161325481	0.794241845377077	1.21708937181853	0.994265564940486
chr1	13100000	13150000	1.30542447888035	1.35043640592679	1.35871365580209	1.29349481698393	1.27933370014433	1.17397510099255	1.29808366278995	1.48107287958151	1.15680404578212	1.25740400183649	1.25043234390733	1.17493187875452	1.28458754803342	1.39380789590945	1.32389294176008	1.14359634812443	0.795596703818488	1.20826643383606	1.12681580781161	1.11118158827361	1.24381229319436	1.07339431605879	1.04031422256674	1.35532436856307	1.34479896943546	1.26165358786613	1.32339816444028	1.3171149341705	1.16785822900494	1.52619214719475	1.24921936114167	1.1276987370285	1.0969400361738	1.08231554353445	NA	NA	1.14572564178424	1.21120236489322	1.15928601359926	1.21702003464492	0.884138568859259	1.07982061504397	1.04850204478448	0.967593562976303	0.793662617657875	1.11685988179435	0.840509840502017
chr1	13150000	13200000	1.19742928625966	1.43680860116793	1.29212398543947	1.27598255671584	1.17367978806746	1.33792576249692	1.51068039839998	1.48547878876023	1.27882599516754	1.28563295674462	1.51860936242101	1.2167783017145	1.2714490889917	1.38788248578855	1.42536338275116	1.28034275571622	1.0917815086272	1.27402683418583	1.30711979886733	1.4355307684901	1.28439281708685	1.26227692524308	1.24823967075663	1.42592795403722	1.31409244154207	1.20424048934382	1.18646276464784	1.41689571684577	1.27719581008971	1.35122532014001	1.48988209995927	1.16763185281788	1.31264571071662	1.29848207444129	NA	NA	1.0502331570115	1.07476947828156	1.20874681943802	1.27122099002207	1.11457317243112	1.09863550136648	1.4796772347993	1.35952926114561	1.08824942499408	1.11885249123116	1.02996538269729
chr1	13200000	13250000	1.09572637958896	1.35533538059617	1.34770999873766	1.13109613841108	1.0716678594877	1.51790634499151	1.63839075777124	1.37639305899778	1.39491305151463	1.25176236473394	1.4231550602934	1.33520557447961	1.20127581201878	1.52841898556351	1.46517468685678	1.415954907487	1.3030710152618	1.34285347249934	1.41905343110033	1.5022297299226	1.31746103796128	1.34484541065677	1.37041814053002	1.43285024243437	1.64358574544916	1.14579584615308	1.3755410771929	1.4104850029148	1.18364472666657	1.16358059485341	1.48828006231927	1.14394602789149	1.35638301449748	1.37620292127514	NA	NA	1.06477767774812	1.0594070927097	1.20631120066236	1.32981426948697	1.39862172378307	1.06881566695872	1.26195635233173	1.41880241544234	1.29492362887994	1.19854311784871	1.22391409059941
chr1	13250000	13300000	1.19998649338468	1.15313791369434	1.25472586653981	0.956647998544383	1.09074280113275	1.34660521281601	1.27944757005912	1.10842456495938	1.19397978382586	1.34204596526329	1.29263361762842	1.29174921404179	1.0309167348556	1.6440602480827	1.39924527826708	1.35214136901132	1.30789169412076	1.3752960233968	1.31965975777909	1.47650726355828	1.29928707318047	1.11077392701323	1.28990957940314	1.09441036961669	1.33969795216035	0.963911991210468	1.30305732923452	1.23938706987697	1.01071036019688	1.0890863858656	1.45985270094026	1.20164425253474	1.38852589146289	1.23415420414149	NA	NA	1.21976475359327	1.01070385329875	1.43016782293237	1.32032962048643	1.37350893077018	0.991346101990448	1.47683312085927	1.44864666829845	1.27052471083663	1.37442319841134	1.44583953328222
chr1	13300000	13350000	1.07241730218936	1.045357119671	1.07199075418141	1.28717694873038	1.27515763149968	1.20802316949601	0.983678279669814	1.05500081057857	1.15237418185266	1.52825235476923	1.28003782595464	1.0935161886263	0.851929687637117	1.20784606960686	1.37092765786679	1.15944246024872	1.25696466069365	1.22779276149221	1.2980404255358	1.25371304572326	1.31609518781836	1.12823297528336	1.24671833862046	1.22222455483376	1.07607085696276	0.896865603000614	0.967996658331573	1.1379881625682	1.04529359169107	1.00156151863775	1.26729410073986	1.1715115834641	1.39804795369301	1.06144131397518	NA	NA	1.22214807505078	0.97131892520493	1.41706002378809	1.11531346543038	1.46981997400256	0.979292002712625	1.60704470306301	1.36476365795042	1.2489996341203	1.53784978115013	1.32219258186241
chr1	13350000	13400000	0.989996671146894	1.11079910298039	1.04258005545322	1.18419074959196	1.36642437497185	1.06415164269554	0.986146538331896	1.22623568760426	1.1674764872745	1.38646453501777	1.26288735019434	0.923145698248035	0.988765515755149	1.06270335588068	1.32126580502787	1.11595500580242	1.31105061950096	1.06769798768064	1.27151197669986	1.13567758765953	1.17391841781399	1.11538227378283	1.22717149796696	1.31668585807326	1.07097826936855	0.868788853708449	0.810522339040948	1.11489405563533	1.05064611696252	0.865800309192409	0.968415474661108	1.00648588522339	1.36842872599792	0.975842598283812	NA	NA	1.11073949116051	1.09173555666794	1.34394300629001	1.09867126702197	1.69849569345991	0.983915401226904	1.18052922306823	1.17626817798866	1.446964597201	1.32363647711616	1.18060694164943
chr1	13400000	13450000	0.936539475732322	1.01658969777445	0.918954862451716	1.08789587747642	1.29792026241459	1.07695543082209	1.00285760345702	1.28237107226246	0.986607371075863	1.34375771462541	1.11159162949852	0.921013574619976	0.895433400061759	1.12743693420943	1.45845667663539	1.33460466564831	1.30695851722563	1.21230166063914	1.1739911503688	1.40952633570807	1.1065131119295	1.08709661860456	1.37184968738185	1.36673649296706	1.1584035329075	0.816540925323095	0.884288948803382	1.17771703167236	1.01333793271955	0.798897357748375	0.883028337343882	0.894200139013948	1.20159576182752	1.14423448903208	NA	NA	1.11856919614142	1.08428160033739	1.08901699021337	1.1533079560887	1.58094556031537	1.02931209871349	0.871969516847126	1.14667627485533	1.52079937761055	1.02028206371366	1.21518722942147
chr1	13450000	13500000	0.913262465179956	0.917251733103655	0.854730044015276	1.06250765761817	1.31362601205596	1.27476858371795	1.10055183624484	1.30799581567484	0.875797677885376	1.45746849758542	1.04383688185072	1.01770468446127	0.827636913920758	1.13465164901895	1.5379655873563	1.23060260608633	1.14732453065945	1.24971923075485	1.15064432856319	1.30774483054161	1.13169327667261	1.08457440227619	1.36903190827383	1.47751329099902	1.11986345143582	0.813019768139797	1.04930566112783	1.22706521453223	1.00893567741815	0.767859008210616	1.01330694019103	0.957740779965631	1.28917019832008	1.25267830399704	NA	NA	1.07835577885027	1.04121096112582	1.23043581711394	1.12718711134166	1.45628640637892	0.966131770503117	0.950178156224799	1.18287748637395	1.43607770478523	1.14634956618677	1.1673285040516
chr1	13500000	13550000	1.02625154735573	0.982498523731051	1.08386163755655	1.0551822156867	1.23145991108986	1.42978110354514	1.14840727820359	1.38532128976299	1.1700131863978	1.28723990825677	1.05040541279799	1.06393008154257	1.09269860278772	1.06179162090897	1.50817967105257	1.09383507253283	1.1253102290774	1.31786249431291	1.02661819674945	1.09213947390978	1.12179552478546	1.07631538381663	1.38407170299171	1.47038164351542	1.03329575409457	0.918725135585503	1.16285977731772	1.26724005591039	1.05109179877711	0.906509633282606	1.47905859316842	1.14205765290384	1.55021932882158	1.23687862274841	NA	NA	1.0045096410442	1.00226360333288	1.43082896959148	1.26648059630705	1.33433347347596	0.929040705198715	1.0045096410442	1.23019605241712	1.52869868502147	1.34863673454628	1.21080913952664
chr1	13550000	13600000	1.13934654614002	1.10659384942999	1.16387920703301	1.17702747968697	1.08371802172989	1.44976786264976	1.04460564351648	1.25972946814713	1.31577633178821	1.04178024413654	1.04312748359158	0.988973636720502	1.34380482199364	1.11329930070088	1.28560868532034	1.26473210731859	1.04738488531144	1.30901393989059	1.04716430138573	1.0661850150153	1.1344893235493	1.07508683201206	1.27967378781682	1.48301118380064	1.08985250457558	1.17099678580263	1.29487132267921	1.33499328058711	1.09587860875541	1.00347403850319	1.36241683650097	1.19457140979845	1.61589243278846	1.20677761160967	NA	NA	1.12588588583833	1.04328531421143	1.38788248578855	1.39270551531467	1.10038914373146	1.05997878450362	0.940664530952262	1.12732563133247	1.65839465482049	1.36108417959812	1.2572379355559
chr1	13600000	13650000	1.00341275871635	1.17990294462073	1.09676292314106	1.19121964997267	1.0344442118508	1.2356131343188	1.05065921650118	1.10971933476118	1.14392353159442	1.20975348629875	1.04687546288971	0.892421402911502	1.25685808220204	1.1713471671394	1.181256388086	1.3537498260538	1.26848713606828	1.20787181085534	0.996351610987462	1.0314874810139	1.16824321838562	1.08801300049083	1.08992425124052	1.26323058320103	1.11360413754737	1.21509772277963	1.24769935020214	1.22779268690309	1.07648864203713	0.884693896095993	1.14971953379762	1.14087936809621	1.37652295275799	1.10416536427946	NA	NA	1.02047232979822	1.07196850273548	1.20830837786076	1.19131307483355	1.40878637937039	1.14844857325686	0.932364744443929	0.988591167261491	1.43633615615699	1.42862033191146	1.04345355315569
chr1	13650000	13700000	0.99679115232357	1.08823743388442	0.961534434809971	1.00036530099559	1.05430162650922	1.15977631495881	1.12368129258125	1.07142603069078	1.13185321324616	1.33131749853882	1.02202617185908	0.920088844495128	1.14885165902794	0.953933252663161	1.22700787967955	1.18810585996822	1.44417617112	1.05910284609789	0.838388585141086	1.04824770738049	1.0206029639824	0.991723707741116	1.1157533383467	1.26564317392872	1.10141437940887	0.999539658760722	1.11962530189053	0.960784950218414	0.994885646664935	0.730560849490598	1.10641676892522	1.07752351935511	1.24807286916317	1.08174570171714	NA	NA	0.894758542003206	1.00129317865706	1.09701185054911	0.993878550960537	1.49730362502214	1.15874004429094	0.819343875719215	0.878139765623387	1.34868009224259	1.29108255427793	1.02420231695949
chr1	13700000	13750000	0.850477707752974	0.806957377167857	0.746680617052316	0.848686177509229	0.949910742410167	1.05823928423979	1.09058702254337	1.00344339860977	1.14450513243355	0.804886068714942	0.790372105338915	0.833050329824566	1.20494892118697	0.75363206629661	1.18965619750329	1.04052837204678	1.2462908652434	0.915874175673273	0.729452785472179	1.07372647139319	0.819259615474887	0.883641672297765	1.15530738377238	1.3041452091876	0.896980128516855	0.926014215755203	0.845532517724649	0.717033862554028	0.84723644326591	0.55520062514988	1.01426395317676	0.980913800607583	1.13220057225024	1.01939233214788	NA	NA	0.736732785643832	0.838535679949072	1.00612171983966	0.824859382770691	1.49143303355948	0.844363268101283	0.570731314181141	0.629176977670496	1.30069355268285	0.910103887947697	1.14698879234104
chr1	13750000	13800000	0.444203006771837	0.518021576337533	0.496679810700572	0.623900068032111	0.61180357563929	1.24398553143641	0.939663281469781	0.982532232050253	1.02713066472501	0.692733554271002	0.499023321139744	0.446833030868617	0.69044463710735	0.457452977533639	0.825941482084415	0.792213609650678	1.01140302675417	0.987087502211239	0.645348118444312	0.863302693246428	0.583481192340865	0.685029292909776	1.01872186145512	1.00949824490283	0.573103263098531	0.75531624379305	0.497711850048792	0.478968329302573	0.525113344536764	0.274772911064527	0.96650482856834	0.84743490408295	0.864992682258984	0.770119238305837	NA	NA	0.474182478035101	0.593587772149585	0.912258739416061	0.764490284157673	1.06277960658099	0.407728257160294	0.285783647123219	0.331572829353315	1.01378948236168	0.844015642086154	0.748765811049307
chr1	13800000	13850000	0.110162093963221	0.253241870110293	0.225676649197347	0.272658414479657	0.351724959204434	0.894216740046757	0.596843641019575	0.688598574630921	0.826880070896593	0.630210262241307	0.247814214980644	0.0243802824112284	0.195344921649805	0.125682949023651	0.568386998946085	0.5957363135291	0.761653887923002	0.696509230915092	0.498526530151183	0.638498572332479	0.295118852830522	0.386551385114655	0.955598221639253	0.940743520720011	0.324179682688648	0.344593624259102	0.0391975116951892	0.138208766660411	0.177577718525889	-0.12542527845724	0.80004820741511	0.73587246228923	0.465638623187154	0.622844566151522	NA	NA	0.197674080753385	0.38073749747019	0.824578282314532	0.653863249886671	0.548428446634927	0.0908057985200271	0.0503738072832421	0.0520486590720257	0.742902357696589	0.934915492851917	0.567758989676316
chr1	13850000	13900000	-0.122899311045052	-0.170284479010718	-0.106154707826608	-0.0506404595645126	0.160603538600855	0.495122420140334	0.380435430485393	0.372746380740969	0.546390645552066	0.475034583030198	-0.100091584581578	-0.268886186748257	-0.0644774769637712	-0.205308204072182	0.31769747194157	0.322262862592198	0.581105654229409	0.363612377999573	0.466121559871344	0.458751946955478	0.0461796138853149	0.100422320366579	0.876802763667036	0.912905831466071	0.0855120150271241	0.080743486780922	-0.428733564027069	-0.197460690115826	0.00846773913700747	-0.466137508273749	0.481219888744482	0.529080617482911	0.160671802313586	0.429512309071554	NA	NA	0.0466402868045736	0.214027975247373	0.669451034167816	0.417842006909159	0.262078318161388	-0.192130797320542	-0.0200574599219494	-0.23941108367948	0.59102757465282	0.743652249118541	0.425752630991799
chr1	13900000	13950000	-0.246082926640996	-0.379937619813118	-0.382811907782418	-0.291367214714707	-0.0599276914457112	0.319178102299018	0.204979610092973	0.190623250360294	0.357406393124585	0.334707654168044	-0.292486880916518	-0.524416294024337	-0.268195772538248	-0.519961673383046	0.374807940342102	0.107381496268098	0.411740705298164	0.142480394299618	0.24361246090688	0.30337406617957	-0.149706260597017	-0.159242817406966	0.759302264843909	0.842215134508812	-0.180713644662315	-0.0506299107845131	-0.478242070419189	-0.383354314749859	-0.141885657621581	-0.440128223092587	0.314685014710078	0.455063480852618	-0.021228267630624	0.19521333955515	NA	NA	-0.174205086455724	0.0675295033765605	0.488279311144308	0.256251424036459	0.0503738072832421	-0.421568846026802	-0.139704594747741	-0.342351830990773	0.52522507351936	0.459323666419029	0.28030676962489
chr1	13950000	14000000	-0.373502542975967	-0.534887802254009	-0.643365530289307	-0.371571638209559	-0.267780399066976	0.293916204800451	-0.041326821903991	0.0513110376454595	0.268994016236414	0.149717488543745	-0.398062196367925	-0.844078851478834	-0.415808229259107	-0.632054402894639	0.285823665272798	0.0673840291311665	0.323289181599269	-0.0401102737374036	0.0298017626516715	0.212554614864555	-0.321920404803123	-0.452949001975166	0.640832912430613	0.721465395493352	-0.26187373311199	-0.168557077458786	-0.609480625762721	-0.478331313869805	-0.29654851628119	-0.318851257769284	0.333275887323183	0.563759811831767	-0.169239993796381	0.0823509987417103	NA	NA	-0.361160887229356	-0.000158067802190157	0.448756463603584	0.353922072971927	-0.0452697038049849	-0.531195819074514	-0.142759856964618	-0.404553371542447	0.41388716150532	0.094353825614785	0.284148015246059
chr1	14000000	14050000	-0.429633251019153	-0.537886377301112	-0.583161759416528	-0.354094021715333	-0.471797799678661	0.361032286460667	-0.122209731491926	0.0360719111853264	0.247165834055282	-0.0313503432082721	-0.349794331732539	-0.843918695823218	-0.490785970445871	-0.390091216678284	0.173059108395378	0.0893706172233104	0.374319518173582	0.0520512627327555	0.0494164354632565	0.0863833024272078	-0.353343235048218	-0.495305469823132	0.603553213134056	0.660098100378577	-0.212384580222722	-0.0577037336753895	-0.697419894625204	-0.428047278443276	-0.274052709397087	-0.369231165412897	0.375906186924658	0.531280230460276	-0.202274177256075	-0.0127014248160794	NA	NA	-0.368392348558406	-0.311123042701793	0.436528495033575	0.175010082687745	-0.0813390430144564	-0.344650571345265	-0.32415259932243	-0.57045295707935	0.357360324205402	-0.0123700455852352	0.29704072132976
chr1	14050000	14100000	-0.341279664815963	-0.410719733444461	-0.375683478725814	-0.250736773930007	-0.540833747037854	0.373658267464733	0.124412679757803	0.136678106940344	0.395216524791431	-0.126875721205229	-0.272843792312108	-0.721429900959714	-0.36493809859569	-0.357683824843332	0.164056615541116	0.0907853402255238	0.459219132414408	0.228783182845679	0.0956618418043737	-0.0297071726574894	-0.341885803416054	-0.431968113468802	0.620536203561208	0.656176582569267	-0.0220197835461359	0.170402856146309	-0.722689647485396	-0.29414381117809	-0.14361159171977	-0.26794739297375	0.421441878089511	0.546916744574471	-0.159046770723772	-0.0023996044119904	NA	NA	-0.295700336667839	-0.260940243574636	0.033809924374563	0.0562767744232318	0.00859509603630011	-0.392223121760043	-0.488577206987215	-0.343708355193341	0.329644245627585	0.0306545255271249	-0.00943515972395725
chr1	14100000	14150000	-0.216504950124149	-0.364076556116395	-0.290733065274886	-0.170063425780646	-0.437035630306847	0.362683776299436	0.268949362500574	0.168616099792699	0.558228393539251	-0.00823300037660864	-0.208611088893012	-0.244548168903454	-0.212017025777615	-0.391629515753315	0.311597038588884	0.0308670628112754	0.510560432823108	0.126076108090153	0.0681998141010149	0.056982259505893	-0.289867062044357	-0.255446901157729	0.588307017830189	0.639226363127774	0.156809565091529	0.307832490549657	-0.623447997582419	-0.189235476668949	-0.0658125792061235	0.109761729777786	0.543868016158439	0.71515172497693	-0.100318363459917	0.174196515902581	NA	NA	-0.305134421731911	-0.167451076030877	0.021141849414183	0.180470442122369	0.16958257106411	-0.406948246466841	-0.16184906253701	-0.0649828395247047	0.323258070519234	0.0826670885701221	0.0353908460595168
chr1	14150000	14200000	-0.173880785286782	-0.328492969098217	-0.271855076199333	-0.103028252103883	-0.379720381262166	0.38223869572582	0.116892431956303	0.115282134262438	0.483496412323258	0.0602132342875231	-0.115082940261754	-0.128557085974472	-0.153707112361405	-0.427141842425475	0.420038007157995	0.0586822735476143	0.379113666649923	0.0798412890391221	0.0943538256147851	0.150308961608441	-0.246767002294818	-0.248676835443401	0.550275857681397	0.544579986050745	0.167325369454256	0.387785359242085	-0.580964239194127	-0.11376297567601	-0.085929572617628	0.0387824241871777	0.563182493303528	0.775510456261247	-0.124858697823939	0.175246934236759	NA	NA	-0.365529686458153	-0.368374678665708	0.132699918406225	0.148879898460136	0.0491975421163289	-0.365185110493328	0.111134147926614	0.0168312292958851	0.341599658868148	0.0286495115418433	0.0292454028014375
chr1	14200000	14250000	-0.161435630260679	-0.248201270170978	-0.271625687470174	-0.0897714226411506	-0.550030452654785	0.443305502459015	0.0975451099407072	0.122436159920842	0.330761282768139	-0.091882652644446	-0.096799967309959	-0.122015557398301	-0.0918254507202375	-0.349705350956282	0.363319653408726	0.0671189414537249	0.385622480293933	0.138282869704997	0.0471877637443759	0.152586354388256	-0.251317208294804	-0.241772466853196	0.528699218150507	0.500236696895267	0.161445445233371	0.472956313311048	-0.426167529233803	-0.187144659725521	-0.0121663764431325	-0.0769098459017803	0.443037346918524	0.817823480437042	-0.16379991187756	0.189558350369368	NA	NA	-0.396704900111519	-0.349676941987127	0.150816274495679	0.146385213041437	-0.106637329587109	-0.389429533674489	-0.300509681050964	-0.0160903170368606	0.26434194278611	-0.00661468677058855	0.237879697550371
chr1	14250000	14300000	-0.0965456642354777	-0.215074762305801	-0.155715200376757	0.0033891786715843	-0.502006181656136	0.560617111775062	0.150305519534389	0.266321380691302	0.440658513585373	0.029796173375908	-0.0909220970566703	-0.075982379690183	0.00864273187823843	-0.150091267076266	0.387989476038745	0.214489885537833	0.448555375016763	0.22962665663838	0.145703528572947	0.186948847080755	-0.124722548444571	-0.210390596320125	0.58483215656472	0.705867462028276	0.265720019802632	0.49355229539657	-0.352778575125171	-0.0441851109965645	0.112476592909507	0.184751620025976	0.623946828311423	0.897591393123692	-0.08417048116988	0.291934001115618	NA	NA	-0.534521723327424	-0.233707407534282	0.112224098555498	0.297536075402711	0.0232274527622366	-0.305432230316783	-0.112642812602485	-0.006235234803967	0.489815955748025	0.0668852764361619	0.436611037671491
chr1	14300000	14350000	0.0124160209434171	-0.221268749191754	-0.0427982625673017	-0.0126795614478419	-0.420324466170897	0.563975530411302	0.336954245011107	0.382206427049623	0.667336688310195	0.210607750862364	0.0222795422287118	-0.0552828115506869	-0.0533178068871364	0.0313919062003035	0.540282914553701	0.318216179221755	0.528300886645229	0.291504763472527	0.186238471614941	0.243749427802214	-0.0863352413846565	-0.242050757445245	0.624077537028241	0.692432114518342	0.305873638640473	0.545221136981341	-0.383691828815585	0.0763982569128139	0.128202232465286	0.399623963389684	0.803790347500628	0.950155282097164	0.0842281388232677	0.295265915206033	NA	NA	-0.692231251139241	-0.121591113523366	0.155601835921186	0.38743889246335	0.223694220857846	-0.169108581490156	0.0665885706140488	0.120990320925988	0.624515690346862	0.261115988967608	0.411928461127165
chr1	14350000	14400000	-0.0666198662581255	-0.304527762503797	-0.158895903831143	-0.251918413132076	-0.466531644633191	0.534582431648818	0.374859982602116	0.308567818640542	0.647955092164366	0.203768044531843	0.0621018680011453	-0.0881884411459807	-0.202678708215132	-0.20740287665046	0.548428446634927	0.292786482411751	0.521033693970342	0.275975113343868	0.202099800155619	0.178305830217761	-0.158170193641846	-0.236217257251037	0.579645817525544	0.596700778987008	0.211224198958857	0.519790042755503	-0.485481505592736	-0.058591497041978	0.0970252913983986	0.335546250722025	0.705191725575881	0.86585462801545	-0.0283254268861872	0.268198849222644	NA	NA	-0.57200678645599	-0.117671823936371	0.237853946697218	0.385126231452948	0.307721088398891	-0.174816510421222	-0.0253254099801247	-0.0715433709069429	0.539442123452569	0.220337518173279	0.451647113424438
chr1	14400000	14450000	-0.211666934796712	-0.402084993803115	-0.303149511173385	-0.22418705514881	-0.494791540218483	0.579785861568854	0.199774280042124	0.176719959031514	0.402772401244265	0.0796502383957473	-0.168417959587761	-0.229427305116498	-0.194805281629149	-0.345268593935662	0.465066128855206	0.0638225387424023	0.393634783578897	0.218034269202204	0.245086544651824	0.298642168586814	-0.219870532516833	-0.0841236494551995	0.551011502026365	0.604381563540983	0.065650625692446	0.22982776710951	-0.632054402894639	-0.26350315713881	-0.0380903969491778	0.210830418250541	0.485730916674324	0.725499571036204	-0.165910672223879	0.264824835617191	NA	NA	-0.414789619508541	-0.266178430892814	0.168184737922321	0.211726780030215	0.119795894602859	-0.294521144419986	-0.159046770723772	-0.236833862713913	0.454747788282992	0.0797408810500453	0.330255241667029
chr1	14450000	14500000	-0.281059398190276	-0.324515845654508	-0.412286953763025	-0.285438029026172	-0.495852373385243	0.535038841682209	0.0950694895135602	0.0665885706140488	0.202631625526721	-0.0204707416849166	-0.386284250254634	-0.352021017566627	-0.247429812064316	-0.444045792723888	0.234955865692076	0.0133218877000453	0.225967481773086	0.088266631323542	0.0798785372289408	0.103156229529396	-0.194591780290257	-0.2450163431415	0.55786006723424	0.625032611995631	-0.0136630914723723	0.0755064995432353	-0.692753394204425	-0.234558471524793	-0.0517456080447944	-0.00713880063240043	0.403311608633505	0.343315175629316	-0.132263970092133	-0.00458321735442322	NA	NA	-0.434589671914337	-0.374909065571081	0.196532066493355	0.0579432285801984	-0.0496414342326962	-0.309599451314659	-0.352257439798856	-0.0901074147743439	0.225455375324089	-0.0254942647901746	0.258570383197068
chr1	14500000	14550000	-0.317214962694069	-0.228603564285056	-0.500959362430262	-0.341980637895204	-0.745674368861088	0.292658607497327	0.0911618373319147	0.0738757153278592	0.204689309043299	-0.115841403559249	-0.380393376974842	-0.434709865858341	-0.280642889151237	-0.596908956748364	0.0552641661290095	-0.0264458663616111	0.0875900507838469	0.0474350404723093	-0.0847073938019495	-0.0755877348530883	-0.228380083046852	-0.28522764611568	0.558654652079979	0.641521396509644	-0.105499848708093	0.0227431842307854	-0.669083316690976	-0.120865548385536	-0.0722790617508134	-0.130863603705598	0.449603727406115	0.496355642896681	-0.120358215505357	-0.0663050416621433	NA	NA	-0.498903384790681	-0.367405809063508	0.277525248766209	0.0545035005851431	-0.0341130275738308	-0.350390372743821	-0.506647795282382	-0.20677556109258	0.0498070748410953	-0.014725542386599	0.142661036629448
chr1	14550000	14600000	-0.237082389671388	-0.503866883083351	-0.488393554165865	-0.236597102888441	-0.563982039256553	0.28605833652793	0.241471761826383	0.130989648704367	0.276020662917526	-0.112838405473089	-0.218147255872381	-0.383073418341378	-0.211504760216665	-0.477807879002063	0.195091715259561	0.155713338475789	0.209321848693437	0.200334935956066	0.0484002090242076	0.0975042575235716	-0.337907848444135	-0.188259432662486	0.556263309538047	0.718059252976058	-0.144543314973788	0.268490684024566	-0.544910834881588	-0.209411195862846	0.0058320699614754	-0.0957610204777522	0.456301134308291	0.663756967152404	-0.116247731163162	0.098238366612005	NA	NA	-0.394159002183612	-0.325160761733865	0.111551736476497	0.0706415270127933	-0.0180300626909612	-0.384889047403654	-0.380352325558071	-0.149310460462374	0.346791700961423	0.192955017938379	0.216206168851593
chr1	14600000	14650000	-0.0768105386207163	-0.34729566523523	-0.307383105998858	-0.0588260289632212	-0.338487885852254	0.586184411535857	0.389426615736521	0.317203007687049	0.326911169733333	-0.0359596635684286	-0.0585997238175824	-0.115035790927637	-0.0599744414489583	-0.291167471304227	0.395576376830544	0.327730118937752	0.406961169797715	0.398078111853306	0.0911117332186635	0.286636306140419	-0.168440617226702	-0.0988167736981884	0.523900219434188	0.764324995774159	0.1454554542305	0.550422981770586	-0.414099297017416	-0.0319732713513561	0.14436709531514	0.12690858213332	0.517487230413714	0.801406749537242	0.0459025778229262	0.366171935121358	NA	NA	-0.207987441059735	-0.25579978631374	0.14753282631113	0.170912060395611	0.198264607592894	-0.276653079639883	-0.311102940021241	-0.219541205946125	0.407524795303788	0.352542766105985	0.404610760385165
chr1	14650000	14700000	-0.0133418687502293	-0.242211618371517	-0.171491867868838	-0.00737555585316933	-0.345424654876478	0.61097559411255	0.379530375791235	0.386495986190624	0.298545278654606	-0.107183471574939	-0.00029735721805944	-0.0594366429585887	0.016826064703809	-0.108735964956387	0.391268508358832	0.26052325461191	0.404842874652409	0.408041400038488	0.0833867660750238	0.219231610722636	0.0134128406043348	-0.0136630914723723	0.514873640895728	0.687701059962787	0.209008034491545	0.609681624326281	-0.367915958026406	0.0758597695711667	0.325260376747404	0.356658963031095	0.566166927267283	0.809420595078911	0.0108323292388302	0.366939842403352	NA	NA	-0.13480886979877	-0.297186220161745	0.197409593782225	0.177728947024724	0.164187548475183	-0.207930935969046	-0.33926083366264	-0.14046392208823	0.414863651263391	0.164196290533354	0.370432614063045
chr1	14700000	14750000	0.0221438419007937	-0.243806403300704	-0.273433487781254	-0.0510231835586125	-0.367454638126339	0.379312003833565	0.24607163640277	0.101191395830908	0.151325129287946	-0.158320648232998	0.0109472467152673	-0.0316322489262296	-0.00540317452707106	-0.129908944067414	0.207579231726171	0.089768966255875	0.239340349472104	0.2204272911741	0.0184291907842567	0.0991214481798525	-0.00879691984805072	-0.00754211405334629	0.481685448906963	0.600357816821817	0.226383925253091	0.602837159032415	-0.298412206938682	0.222246283501867	0.437992736975844	0.483232525283967	0.404413326387539	0.657598494814786	-0.133208610383348	0.160528082743381	NA	NA	-0.124390447896151	-0.35394417151835	0.174586676965426	0.076653975021758	0.134444971141316	-0.132373739338654	-0.286150303485899	-0.129904911076647	0.317699529735955	0.0448381801206116	0.163419149936058
chr1	14750000	14800000	-0.0806931467168919	-0.214888246716516	-0.381907765635576	-0.257002594355015	-0.336605630495354	-0.0376975982084146	-0.12356457940267	-0.235115272878722	-0.0593523510702978	-0.379305732003317	-0.114573756656512	-0.24175551884533	-0.102002922431706	-0.276422650015066	-0.183055996485685	-0.274506951096051	-0.00665873906440282	-0.125553083251717	-0.135523329689216	0.0718662495836606	-0.0967105704685752	-0.0282731492956953	0.338108008052996	0.440597167291994	0.112480497027397	0.233427240032664	-0.303194005007841	0.281121411633039	0.215427290162056	0.412149018345418	0.0498545898098851	0.358076103954053	-0.290331415158069	-0.0821674286045703	NA	NA	-0.161969492038533	-0.492667347689734	-0.0181245839616076	-0.258834660810625	0.0253706849429249	-0.161339162659651	-0.28891790052045	-0.298024609521934	0.115402621038645	-0.128490301587246	-0.115176388032673
chr1	14800000	14850000	-0.318297340027854	-0.334723163829511	-0.404217568087432	-0.405164521902906	-0.40652854269756	-0.394925229037826	-0.481107787640113	-0.492953741542558	-0.310136355636987	-0.66058922770951	-0.30892947964999	-0.587300524931879	-0.318753448957924	-0.353865626364802	-0.443696323337974	-0.488205789339554	-0.259988782435436	-0.360981379607136	-0.227550459144907	-0.0373290522080557	-0.228558088385883	-0.171445751183722	0.165466501451834	0.238997513973404	-0.123308421797844	-0.0267964586213545	-0.495746761493401	-0.0502329501745193	-0.0608065517871148	0.0951759256650622	-0.188803339921138	-0.291976856536836	-0.510816928232949	-0.550228330004359	NA	NA	-0.451089433908149	-0.711037265022102	-0.225286461282617	-0.577880218973309	-0.193604104608428	-0.293609784202471	-0.301926795074786	-0.331692517099722	-0.175836795352284	-0.377037799781134	-0.461648621141328
chr1	14850000	14900000	-0.468043020807022	-0.516984913937923	-0.518120213932985	-0.520930187756042	-0.499647130256388	-0.663477208782304	-0.581952124923909	-0.666910461188018	-0.548220642199102	-0.721911899180425	-0.418644185069469	-0.621844728728999	-0.486335088775103	-0.471351103813184	-0.588756739361254	-0.618538171577153	-0.468386863133113	-0.607750123214819	-0.295853117222574	-0.196009010808695	-0.468113406409892	-0.372042055190051	0.0232274527622366	0.106921636492276	-0.2847414964148	-0.212619747169907	-0.659524978051785	-0.375925286754424	-0.259589029267018	-0.0320025229468503	-0.324451729185807	-0.360536766952327	-0.671801380766101	-0.713005308967008	NA	NA	-0.782715949092373	-0.959887578021754	-0.306374268751198	-0.875262471631976	-0.209443056785478	-0.480934259715013	-0.295015311558645	-0.444646882334496	-0.426914009358802	-0.661466560653396	-0.697419894625204
chr1	14900000	14950000	-0.593367179180697	-0.726167316221433	-0.714180593377417	-0.623273052041729	-0.757208206393282	-0.898648036897209	-0.653840945694714	-0.687390580954883	-0.713598416027359	-0.72345820756814	-0.58436923727988	-0.681354267266485	-0.602865734074818	-0.68515378686845	-0.666315949388718	-0.771709359311088	-0.614043669427708	-0.869659966671812	-0.387673113989676	-0.310610140032256	-0.502466467615183	-0.590690536366922	-0.164459243423344	-0.000861832176628545	-0.450537582209651	-0.288942234056249	-0.646333552268735	-0.495939035498895	-0.354263239954938	-0.151774432800971	-0.532456834719463	-0.459084835524926	-0.800743425712522	-0.96212672670365	NA	NA	-0.824228671013715	-1.15118323180375	-0.52175327097816	-0.988599032630361	-0.206124772827447	-0.650048062437112	-0.503661432112989	-0.670011108731014	-0.587863086751616	-0.652502623220679	-0.664911779078753
chr1	14950000	15000000	-0.765089485075994	-0.936262650459158	-0.859339136088017	-0.73625996162397	-1.01441064200685	-0.77570844570337	-0.780302300561132	-0.784639611273402	-0.715282330302361	-0.838115934980041	-0.738081797995705	-0.885330236166567	-0.748032402097342	-0.793842754728989	-0.71466401054498	-0.895754232441763	-0.726218193178837	-0.985553892748083	-0.50704195261944	-0.408075554568288	-0.641064310357985	-0.666664744175539	-0.308751105901236	-0.28708448994082	-0.534541215620493	-0.390005792183914	-0.807589865857444	-0.598954222664482	-0.49335466995446	-0.589980404537481	-0.708137297519797	-0.601389640032199	-1.05563332143253	-1.16506961222862	NA	NA	-1.03725265012764	-1.35683439880024	-0.76627245123804	-1.02007551475899	-0.487518017873981	-0.792607165345524	-0.777645828086477	-0.764617545384103	-0.714538081232652	-0.527674441432356	-0.632089870861826
chr1	15000000	15050000	-0.882699990526975	-1.07084299702166	-1.06942894903818	-1.0137308235954	-1.08348163715903	-0.817186019390244	-1.01827020254378	-1.1180074166633	-0.83178163274276	-0.986643637562486	-0.859163075753956	-1.01894563015096	-0.933540069274731	-1.00031974088928	-0.95943183503895	-1.07391303505996	-0.919098640315022	-1.26024860674975	-0.706512373665698	-0.494852688380277	-0.942686510140791	-0.749616435699512	-0.448181688723451	-0.44222187550097	-0.65698854378076	-0.696015610160171	-0.998096684712626	-0.677586266474599	-0.797561270593134	-1.05394322425036	-0.851348915147003	-0.601604865302422	-1.35282018626827	-1.18285793642292	NA	NA	-1.26711386270866	-1.54680835031716	-1.0708505301712	-1.04735652694787	-0.683558209623935	-0.949365722481342	-1.03664947652867	-0.879172685866722	-0.922116080735249	-0.775226128626365	-0.922084107432986
chr1	15050000	15100000	-0.97734062274363	-1.20166461024242	-1.24096156646814	-1.24401536161985	-1.02079674564795	-0.948112959125604	-1.23793717096186	-1.35262340168469	-1.15003162807991	-1.14155761627593	-1.0244129377682	-1.15338822327447	-1.11602213613887	-1.18086697270559	-1.27447680418884	-1.26945733313355	-1.09149829390956	-1.52810319227666	-0.809020409213363	-0.596829949217226	-1.04098065399291	-0.840867196666955	-0.652410067743179	-0.529316945457989	-1.01618263620641	-1.05803675358279	-1.29512124388638	-0.767960369890615	-1.10191400797028	-1.05782698624103	-1.095308091242	-0.846475877734538	-1.60976725964942	-1.35991437420772	NA	NA	-1.29326651619388	-1.46510384937935	-1.37277815229943	-1.27550195927419	-0.972156771112224	-0.995846136954042	-1.32817748149907	-1.02648203709646	-1.03001747278979	-1.04611957918175	-1.2864219481208
chr1	15100000	15150000	-1.13381681410113	-1.16198306938997	-1.10507845496438	-1.41843240463606	-0.775522299150447	-1.10432408007173	-1.19521722991579	-1.29445219003896	-1.2621648714656	-1.28514307876356	-1.16855593148626	-1.41185249636785	-1.22941176697719	-1.43447375328218	-1.16804474265202	-1.33333495125906	-1.15610230093529	-1.20520228618797	-0.828673055359563	-0.88240449018901	-1.05567179799023	-1.07487269610777	-0.86299067755253	-0.759135448264138	-1.30688596854814	-1.27304768736901	-1.68673633668666	-1.0588801667066	-1.28219032174819	-0.948075703573691	-1.32441452977973	-1.1966905417508	-1.59630205251062	-1.67590122917637	NA	NA	-1.27529498894057	-1.41988803552091	-1.40112381329407	-1.42399660077616	-1.0620696826649	-0.961167853005781	-1.33143662373279	-0.972944531224989	-1.02582025296757	-1.1214693720992	-1.34287906595322
chr1	15150000	15200000	-1.22765295866753	-1.16105612361952	-1.06336395084115	-1.59403894453234	-0.739148282021014	-1.15445796397951	-1.1374046640136	-1.22019742096338	-1.2156613253459	-1.35830771911264	-1.22753088149746	-1.53828872736741	-1.28780436605991	-1.47582252601681	-1.25433290458329	-1.30205364259514	-1.21350101487035	-1.10869382043292	-0.931234360045517	-1.05966813351464	-1.18118443033566	-1.12462806036843	-1.02313407881293	-1.02625371053607	-1.33631539170636	-1.51737537614337	-1.69818106969955	-1.59644265685367	-1.35091515987398	-1.04382700438439	-1.46089479653733	-1.52090949757512	-1.53641360872802	-1.75427636759805	NA	NA	NA	-1.51247163911286	NA	-1.41922028867939	-0.983963612680128	-0.993631438059707	-1.29319289822554	-1.19806215712373	-1.12407293755668	-1.12528720164806	-1.31681701757137
chr1	15200000	15250000	-1.25364323618567	-1.26759535162414	-1.21428727927574	-1.53399877990252	-1.50569436625763	-1.22006670388323	-1.14734256344947	-1.15889877878607	-1.19548808535337	-1.18971707427513	-1.34332091696353	-1.32591556345239	-1.27126669758302	-1.37673916197877	-1.32824011799766	-1.29604691684278	-1.25319914934182	-1.17173869568184	-1.05777843208543	-1.17778530909936	-1.25502443080397	-1.10191400797028	-0.85830738179396	-1.24271615635278	-1.34269219030486	-1.57987816341623	-1.53612310287122	-1.82803457558073	-1.24547727775263	-1.20889746172213	-1.38045025565923	-1.88754040959124	-1.43161862763253	-1.65298364133577	NA	NA	-1.34657425541745	-1.48570549416807	-1.20782373419823	-1.54883434181951	-0.972355131597395	-1.05643400817865	-1.12875105079522	-1.32640558557067	-1.21788751597213	-1.08359882999161	-1.28339359552261
chr1	15250000	15300000	-1.17020817749098	-1.17922937068648	-1.17583542022025	-1.41137471127011	-1.35723858832897	-1.47273827970872	-1.12457471600393	-1.03150304885937	-1.41523956923124	-0.966567506660919	-1.21159480464043	-1.20684312833061	-1.23845786953361	-1.46720908326453	-1.20642169341623	-1.51144672587045	-1.22615092088699	-1.109664080888	-1.13904146280122	-1.0606057656762	-1.13381681410113	-1.25816334511948	-0.911745327100831	-0.999021779072896	-1.38275442499784	-1.340327784731	-1.77299613539014	-1.46212200678126	-1.14997244748249	-1.38388389446214	-1.14726635443074	-1.69742946012529	-1.29316607198023	-1.68510541884126	NA	NA	-1.55962627726459	-1.42788288435545	-1.28141218546762	-1.40378772771425	-0.982482070060209	-1.1078241180243	-1.17251599687528	-1.13545260708202	-1.20857203868597	-1.03354187163128	-1.21415805788373
chr1	15300000	15350000	-1.18214483013796	-1.2760084681578	-1.23235593855034	-1.16719636274583	-1.21597210510132	-1.2898086494564	-1.1087567810677	-0.898546452166859	-1.65258232258769	-0.774905903866396	-1.14213428345863	-1.37163875197065	-1.22385373586208	-1.59516796926805	-1.2080411024867	-1.69098756026556	-1.1111258855916	-0.998634933902941	-1.14820024578464	-0.978662345091354	-1.05757115375906	-1.19585687568185	-0.858200108523953	-0.997147804702866	-1.27624983207087	-1.20257066562083	-1.47315468126203	-1.05080078826237	-1.15396926835018	-1.37300498003619	-1.17170238069199	-1.13396793055668	-1.20706336132589	-1.72807327514205	NA	NA	-1.38445539039103	-1.39867202675369	-1.24153894693649	-1.40258855280249	-1.05757115375906	-1.07173180191275	-1.16359811027381	-1.11838676332372	-1.03293338530928	-0.979940131257345	-1.12445731541149
chr1	15350000	15400000	-1.11449769367629	-1.22198998482169	-1.19551278662249	-0.950732073458066	-1.14293023160384	-1.04748810510333	-1.15947566538454	-1.0482816583476	-1.33886162458405	-0.586433359475892	-1.26463110131126	-1.33314772053095	-1.15465362765396	-1.25655952244134	-1.090244419616	-1.66766710522035	-1.02947865395382	-1.08569007038676	-1.12584958879353	-1.07488703867307	-0.949213269021346	-1.08992814781057	-0.902717271303993	-0.962595058591335	-1.18279958242583	-1.14771916366589	-1.22300833699472	-1.23856779703007	-1.09730276086632	-1.2788501276751	-1.05653465094113	-0.91085403633048	-1.26872753468483	-1.35737340912317	NA	NA	-1.07960553244897	-1.28634114975177	-0.992006378316012	-1.43184950909459	-0.862803687683959	-0.967271972689944	-1.1463043950146	-1.11956777251636	-0.870616351934738	-0.950050744996394	-1.10707168053727
chr1	15400000	15450000	-1.04069020834085	-1.12582677111115	-1.07048688632443	-0.891902702096143	-0.907840249258901	-0.960739775253034	-1.02474212492731	-1.13808582643494	-0.956338341180325	-0.827361911221075	-1.07867839605766	-1.41410258179477	-1.02331175369166	-1.44481528532128	-1.02332760410875	-1.51708432336983	-0.992722642349602	-1.09707840773396	-1.07388528527587	-1.02840435783987	-0.781589965400245	-0.942792227350901	-0.960073830953963	-0.894894839842033	-1.00843961290901	-1.10826443101965	-1.19284999713115	-1.46188725051505	-0.9420625661792	-1.27225731314007	-0.986216491358605	-0.851358419281499	-1.18086516665093	-0.94917042110416	NA	NA	-1.04811333970049	-1.07278463659234	-1.07028362082845	-1.24753451969942	-0.653414451690453	-0.886538341838008	-1.09286490105088	-1.02893144458	-0.738688119203496	-0.873982976712482	-1.33366738043473
chr1	15450000	15500000	-0.923058864888986	-0.884330106029787	-0.8334948387547	-0.750597470985659	-0.791963671692743	-0.908576889772385	-0.83063327411821	-0.950834407981447	-0.821203909515138	-0.679219250976185	-0.876354826394049	-1.24901259435527	-0.888819435596433	-1.56532604968457	-0.864958591972261	-1.06092099084367	-0.851702136399935	-1.22302684590162	-0.865882737023323	-0.675360874772315	-0.631367759515826	-0.637402449667282	-0.778641182843035	-0.82132646284807	-0.748749236968119	-0.952334427692016	-1.07747385555562	-1.09147849732725	-0.793942022730036	-1.26316391383335	-0.707204161453819	-0.84958800841235	-0.944396935625829	-0.821455409263403	NA	NA	-0.916195225531051	-1.06573213555033	-1.0575860361795	-1.04449509745648	-0.47005195680312	-0.707368271149997	-0.963317676721733	-1.02236224363708	-0.57049127624068	-0.724209744678675	-1.13711720133394
chr1	15500000	15550000	-0.732642468484249	-0.627969790704274	-0.607669362957851	-0.697350309705465	-0.780315967218381	-0.79754830995203	-0.720276187712427	-0.753135297390934	-0.660413963850896	-0.266580620099075	-0.845283431744615	-0.708399768291875	-0.743211047197823	-1.00824750896229	-0.659946578517173	-0.954788870274698	-0.660556879810409	-1.04061140840246	-0.674834381707955	-0.695252453071149	-0.490326333594124	-0.391572691231256	-0.644329446167476	-0.665392781611119	-0.490842479222168	-0.526064342089161	-0.803205841701873	-0.675013573351049	-0.736843610767113	-1.15083807643966	-0.381163512342826	-0.713802828667062	-0.677706725511349	-0.621307789571068	NA	NA	-0.726262552353563	-0.931340905327041	-0.918493793301163	-0.757105426524199	-0.19224687504831	-0.42479514137279	-0.778725165760845	-1.02414234763686	-0.330345361908582	-0.592406709959203	-1.02557647223334
chr1	15550000	15600000	-0.543383758560245	-0.380865051197038	-0.406381135641318	-0.452665079910791	-0.519422417783931	-0.565226281621731	-0.558162872606286	-0.546705361844456	-0.419125925540228	-0.186626683072331	-0.577872809879393	-0.432925886717385	-0.500979340421871	-0.458187948614531	-0.482435109025488	-0.840867196666955	-0.439348342460755	-0.618449610696441	-0.592125956101395	-0.665671377844073	-0.305927706028265	-0.292404736252669	-0.658571697519978	-0.513442068927671	-0.306872356270187	-0.118212111542195	-0.523174070111331	-0.366724468907341	-0.597194126312909	-0.742560530227102	-0.258795945856112	-0.133001775995733	-0.520156385484486	-0.377614825357203	NA	NA	-0.686396996209539	-0.722689647485396	-0.526351195216827	-0.984496488746584	0.0109203304495639	-0.258834660810625	-0.627484293424159	-0.69202803401339	-0.0846564459755467	-0.373333278080991	-0.804130271333261
chr1	15600000	15650000	-0.293519172685041	-0.0656580100338476	-0.142670332719512	-0.145954507952418	-0.208075849357332	-0.275250911593561	-0.399902863338559	-0.359548338938559	-0.231137834375225	-0.224481047179068	-0.270783182513753	-0.256811140148554	-0.229676205227183	-0.285337335227759	-0.275927343473078	-0.468781976506136	-0.240866198925637	-0.400352308091702	-0.486974575579052	-0.41851968167264	0.0806762613780098	-0.121470273460843	-0.577770248153014	-0.331855643382486	-0.0317647546757764	0.282389412369733	-0.328700283784784	-0.0640669383503071	-0.436255397117928	-0.453414042915876	-0.0375941412629344	0.190299761480851	-0.413648553721077	-0.06211603344853	NA	NA	-0.462024733000278	-0.441284785030468	-0.380365667175108	-0.61766860392635	0.150754208703109	-0.162375741405045	-0.331346925024289	-0.353895465778025	0.145652703780724	-0.132334917527377	-0.463599525282752
chr1	15650000	15700000	0.00165206240821391	-0.103581811136261	0.0239352577100352	0.0744627819552452	-0.0176151639070589	-0.0615181769652884	-0.235146061560181	-0.179909241137151	-0.0988167736981884	-0.102496772067372	-0.0207466824445873	-0.0684482140118555	-0.0227082279032071	-0.133118665937773	-0.0768328754501031	-0.164230129521065	-0.128608457845153	-0.354914444949631	-0.347761148248682	-0.246565605283206	0.253549754518917	0.00498835300301011	-0.472289944447653	-0.223478758569241	0.27064878563323	0.507243563101516	-0.158638922112438	0.241209029711818	-0.0745683197317178	-0.290202957826328	0.265417051600892	0.437942579105041	-0.228800706137711	0.14748711331361	NA	NA	-0.286330802912145	-0.193123842597285	-0.182627836902594	-0.290533474583473	0.401638066919271	-0.0477546503014904	-0.00426992229916328	-0.130808167293809	0.297248047847734	0.0382293999769533	-0.240353411002237
chr1	15700000	15750000	0.259784626768959	0.208098011696035	0.243922694494899	0.236649010409545	0.147349329665787	0.128155640832548	-0.00763680220550145	0.10987916275943	0.126480819969272	0.0684230061707679	0.191926937099341	0.0816056681587372	0.152586354388256	0.0758597695711667	0.123600149839879	0.0622428358300575	-0.021228267630624	-0.142560322949389	-0.214215366328494	-0.180712898765373	0.312577264561318	0.152397956327143	-0.286364673993144	-0.120455418184199	0.403890769628812	0.700157683980059	-0.0813205668850638	0.375824551926192	0.291190093027532	-0.145950813593659	0.505560510892456	0.64381505155417	0.0178464017033758	0.382762072004109	NA	NA	-0.110750292473455	-0.00870431465941856	-0.282017712341719	-0.244448943081637	0.506648384338389	0.162756161172854	0.0681941919436994	0.10933688765114	0.417303099570686	0.204469251397109	-0.0404161477421859
chr1	15750000	15800000	0.414355521086464	0.378365903998718	0.354099530900777	0.343249950991163	0.286222365881008	0.286532331834826	0.230897804798717	0.396870577092406	0.36421634362615	0.46262190774	0.306198461308846	0.132147212676966	0.325425182000549	0.249805327861489	0.305116700792377	0.268306974312261	0.266272014790298	0.154760300784331	-0.0915318330281043	-0.1429089762085	0.294281990849749	0.28225926928792	-0.157587097670622	-0.00288487206457784	0.54745966339402	0.924682669881917	0.0490950230623064	0.437120654056197	0.39322118093545	0.0727924574734178	0.602669427811985	0.592943582265133	0.187569753019128	0.658318857710624	NA	NA	0.02883041164807	0.0962329113807429	-0.0518995828520886	-0.0881166750410255	0.562084608723196	0.372550440411539	0.115070226236736	0.322303760122174	0.533113876778001	0.274216880706794	0.230541475475369
chr1	15800000	15850000	0.411144287569094	0.393376492534653	0.379416288378977	0.390050851070491	0.328600325160485	0.450277232478134	0.286935381127771	0.387923432854029	0.403755930077635	0.410258774609257	0.34326672526487	0.142609412587903	0.409378540828423	0.259891101939006	0.34465720331947	0.283632724841726	0.475828075072725	0.261847836040748	-0.202600639673571	-0.0403264221864571	0.278086344782789	0.323239231135983	-0.209847161767634	0.00859509603630011	0.643335585119607	0.946545431231018	0.175096868438294	0.52933452283879	0.345896142807241	0.158371993319733	0.561899302958731	0.490905532388915	0.137112264566853	0.64101556466963	NA	NA	0.0445564948636837	0.0267146803566374	0.142868270267737	0.0124052138088494	0.647458226667273	0.321211686707393	0.127747652373028	0.489722813224642	0.576050269023788	0.330338869201017	0.389314341272681
chr1	15850000	15900000	0.304409658675558	0.34174138199492	0.291190093027532	0.35746438443316	0.359695612660984	0.546608671976035	0.241802160519282	0.276228605084672	0.339583155670589	0.334957101551419	0.383124057183119	0.0743957365270395	0.284925696127325	0.0854381379484024	0.380320551203551	0.141831857857054	0.399346031080555	0.179613616052013	-0.333149347970726	-0.117337961744774	0.227030077557639	0.282425545658328	-0.294088221766124	-0.0863452822725943	0.691712068296807	0.742426345934457	0.129149488186186	0.50768894330082	0.284074960296977	0.0730945415271548	0.47730576966853	0.448507214631246	0.0389768313324989	0.463276367236652	NA	NA	-0.01413834143772	-0.0839848073920549	-0.0632812182496137	0.185854342626471	0.663405686442774	0.244761254508188	0.143420481663156	0.171075880018923	0.5420158546729	0.322510458382174	0.388184147359232
chr1	15900000	15950000	0.176360022006987	0.14353645837715	0.12754569083628	0.20738309278647	0.364117166537881	0.479401644336557	0.192818146550956	0.226432448487759	0.32237959980299	0.369519133924562	0.255640802934534	0.0156921425034741	0.223325039158882	0.00801608433402119	0.43094404669797	0.0338596265729617	0.318585874243315	0.0664993588334152	-0.363887070564359	-0.280830064333224	0.303593968166711	0.229572584063304	-0.214101005549435	-0.118575370194751	0.619694730711205	0.513846253805987	0.064281416301823	0.357988025680509	0.248414798078654	-0.127800719645311	0.476712231832213	0.452013554941661	0.113211528457254	0.341062862452865	NA	NA	-0.0853586360181993	-0.0789981707739254	-0.124202872439622	0.0908885316740275	0.486600173420007	0.194561970120528	0.159844431638479	0.0789633388564348	0.457048705777951	0.197679677899658	0.322562768896335
chr1	15950000	16000000	-0.0305291181517478	0.0726980831881233	0.113265759673532	0.108008703211292	0.202445458761783	0.353047720662186	0.169319692002626	0.24833343717162	0.354145823693028	0.339583155670589	0.112824051622419	0.0138214006575553	0.116935732172883	0.0417332894234724	0.413707401523305	0.0678177185021205	0.287885030752175	0.0927635942639307	-0.398256853693064	-0.300627402819096	0.185463724391943	0.209899162792969	-0.0926384654137564	-0.0289292847058193	0.38203601237497	0.427856918762701	0.0408931856269839	0.195344921649805	0.176833205066128	-0.291822513749287	0.525562773607952	0.282832574531678	0.202144187636044	0.294281990849749	NA	NA	-0.179909241137151	-0.110016749128465	-0.113614063300315	-0.00458321735442318	0.240301689968418	0.094453362624263	0.182186325744821	0.0619397972093395	0.308588910560561	0.0395833435496489	0.284153564461996
chr1	16000000	16050000	0.0556710196508036	0.218389540806618	0.213631490828621	0.206352164052297	0.0309772533106551	0.295023391362599	0.170661223827164	0.240301689968418	0.447913938993235	0.239253131030619	0.106039752964015	0.0355397643649141	0.0990583259993373	0.0273474524578796	0.37918852252082	0.177002097430296	0.356680874054377	0.156432419245665	-0.292715463266384	-0.289631105858372	0.037209198311968	0.193396907097005	-0.0464676369985367	0.01126617154834	0.226267298717577	0.300709854510095	0.128392325299152	0.184371557652387	0.100396104104642	-0.172781019199958	0.433879246277575	0.322919481099772	0.0156085752415225	0.331364359696646	NA	NA	-0.236949549463401	-0.0740681710309078	-0.0830318732285498	-0.0985529868079256	0.3100747835727	-0.0123742612406968	0.165296862656289	0.00848650540018852	0.281988449938366	0.074656417211346	0.292741284431159
chr1	16050000	16100000	0.132260570209885	0.0489356400071688	0.123803243919925	0.279525530077094	0.0255230513278764	0.313494406053278	0.201644222167009	0.217323439606948	0.4826136738694	0.186737237905093	0.167497695865658	0.0674829023923753	0.160300201285451	0.0358709531598506	0.401065940466754	0.266932095788607	0.387310217353172	0.209161457874557	-0.233113514954492	-0.264073581345816	0.162167281460315	0.115350517439565	-0.055368536538728	-0.0305731967255049	0.22928528510222	0.168315387749551	0.180521253098139	0.295642528071562	0.113257548200624	0.0334022838397835	0.446242046021323	0.616031989821027	0.124157503971941	0.369595701123194	NA	NA	-0.241185540516007	0.0713998367194807	-0.0281011251672607	-0.0190161117244189	0.20082977163425	0.00881580867343564	0.190462241844916	0.141057534082457	0.279938863813333	0.171230986714659	0.278870116943637
chr1	16100000	16150000	0.12281931463477	-0.0343054564621712	0.0755434685408213	0.195037061745465	0.0902679744598892	0.285647380624639	0.313479060272388	0.322406460070847	0.417013385283363	0.348051183946308	0.168735783857529	0.116661160562948	0.134631487664167	0.0828021416445339	0.344505981258615	0.276126893621509	0.355821049300859	0.198675323331861	-0.201933988564132	-0.259940260529519	0.0184810115976272	-0.139482548309212	-0.0413543875420036	-0.049189113627006	0.162585175921878	0.137867613235432	0.0811555667563268	0.148393520610531	0.15142822537308	0.0799670339472586	0.512922492728144	0.52831904195609	0.237134610445712	0.409089373364026	NA	NA	-0.289311540707591	-0.0880946644931086	0.0230323065567992	0.0678110054821806	-0.0674157737387758	0.0223525324829503	0.189433515148158	0.201818732549977	0.318729939558777	0.18655131484801	0.264804510939336
chr1	16150000	16200000	0.0396714488513646	0.0331725395165756	0.114519704727993	0.0441960790241758	0.036269671576805	0.210052366875534	0.298420155745391	0.28730423756339	0.302507039698634	0.260206205867226	0.0773895060288825	0.125385364018917	0.0413691766136374	0.0734026690682077	0.24804980794472	0.371918623046076	0.263769464053783	0.052571709350951	-0.17083478010693	-0.325325664248909	-0.147393849307186	-0.189739499251724	-0.00248350065375222	-0.0362738195438549	0.0329282432244042	-0.101959504414092	-0.0678687778966671	-0.139204426804571	0.0404140472711958	-0.0928068665676286	0.322747471194036	0.281952130234285	0.0834056578826191	0.394579321288848	NA	NA	-0.398428660750777	-0.22711400169238	-0.0433806732482434	0.111984132825953	-0.105441095914912	-0.0527396796469818	0.075012464634941	0.077250096582181	0.264877926579283	0.0784488979073478	0.252677145465929
chr1	16200000	16250000	-0.120831183033191	-0.0716568593739088	0.0181043549371499	-0.0927046491896024	-0.0770938085957172	0.0871525604820971	0.172399563314812	0.0708830955919137	0.163091373164746	0.098977468948088	-0.0810204438158438	-0.0658485144049835	-0.176088153119794	-0.141534184670894	0.109862528908261	0.246739851389493	0.139767251308482	0.0390509270321403	-0.151473844935141	-0.305945673459368	-0.185470382305131	-0.216793907351558	0.0185945889916381	-0.0285807877319464	-0.167711783297555	-0.385654394821404	-0.21032449326439	-0.242848874064043	-0.156509237857683	-0.445996056247663	0.0574833682360602	0.0629836466131527	-0.068501459974662	0.16896051329512	NA	NA	-0.426937271801835	-0.167382407308534	-0.0975684566921384	0.081756360471481	-0.023885178180234	-0.227938613894273	-0.100779964322472	-0.0995117377478396	0.0977337163863496	-0.0381762528245182	0.0350775688933478
chr1	16250000	16300000	-0.254672441649353	-0.285544902943945	-0.209171309909816	-0.279886677816533	-0.160138743348692	-0.0795892315144513	0.109281438681045	0.0371126791370466	-0.0147256262392354	0.0991015977411452	-0.237786335360885	-0.287816149897731	-0.308923990518089	-0.329023782029287	0.0633031892391537	0.11911705939601	0.0520486590720257	0.0384631433411564	-0.163371512780984	-0.238973935129142	-0.244121660587405	-0.354914444949631	0.0465041707873287	0.0492262462186309	-0.289433806226842	-0.411565202802503	-0.279666709188817	-0.300159272480377	-0.216504950124149	-0.706200590276957	-0.0330267333266902	-0.0143342606410875	-0.0652352560588318	-0.11055364336092	NA	NA	-0.390279499047377	-0.107235928120608	-0.174482132076203	-0.00689875218254746	-0.165674928178462	-0.316489113776699	-0.240169011163737	-0.354018601389136	0.0220515543889921	-0.115409976838668	-0.196590289864757
chr1	16300000	16350000	-0.443337729268867	-0.415555356966911	-0.378031378273054	-0.360194865191199	-0.29757094686724	-0.117863532528237	-0.0152952507415812	0.0516418126312295	-0.100979945741031	0.147813486576487	-0.32167536740902	-0.368667492648468	-0.329899701799662	-0.26249056985241	0.0592811924029723	0.0404974161008273	-0.0231465898781899	0.0325060818748962	-0.133993465573311	-0.180339266662513	-0.311036537906599	-0.279312683639029	0.182120195493879	0.251477500673332	-0.347358006726686	-0.23028036559827	-0.209279547777634	-0.43021731921611	-0.28421142350659	-0.86395791399662	-0.0529280081465637	0.232339152140094	-0.01119398185866	-0.297012490095712	NA	NA	-0.255847290256808	-0.123293537215326	-0.139193942093794	-0.0193426398973807	-0.301301170054154	-0.336209107465561	-0.298693713167993	-0.538098249541452	5.12900145536721e-05	-0.171230784842971	-0.239174937922201
chr1	16350000	16400000	-0.363345499108515	-0.374590393352222	-0.405037668351083	-0.282676662309403	-0.348428074067554	-0.0815716076116755	0.0837868743624506	0.127593389742553	-0.0357220893289129	0.239483061855104	-0.328515346496705	-0.494484093497699	-0.270382679666948	-0.0927046491896023	0.0405144301605819	0.0193398706181417	-0.060391944316137	0.00983303450797842	-0.0196098507484157	-0.0845091567711115	-0.262082007934618	-0.210870815815364	0.296002904035697	0.221071881292256	-0.371379129512782	-0.0257563187699292	-0.210379988113668	-0.442232292004875	-0.173677641259446	-0.621355060912026	0.0269878269677325	0.161266877549493	0.0339410503916891	-0.184534263045486	NA	NA	-0.220878130389212	-0.0787742187376627	-0.0132308248221479	0.0756404069364396	-0.0266969007400412	-0.322482037466372	-0.161969492038533	-0.343350884797271	0.041626746127199	-0.0970691187299364	-0.167889010149031
chr1	16400000	16450000	-0.177404482664816	-0.00544388643396198	-0.0314461179446133	-0.12727565464927	-0.16433552597047	0.0403097270195251	0.243091844500388	0.255842309797136	0.0898688849227069	0.408111130564554	-0.181532683775906	-0.166125278155439	-0.102276968178842	-0.0947560219213663	0.170040227916134	0.181408724260087	0.0552641661290095	0.159970399408661	0.0525964357817523	0.0776538578610451	-0.137477879859417	-0.149756271215631	0.322167889060564	0.237033187690778	-0.154304977447577	0.0894255958847132	-0.126324231122679	-0.119091682104241	0.131779743451601	-0.241820673414121	0.217298592144349	0.17369260449526	0.0705910441027734	0.0499037690389304	NA	NA	-0.16753942856074	0.156328555013374	0.165375910286938	0.161571449316251	0.233886040718085	-0.0649578021104808	-0.00301141014576054	0.0258459918250165	0.211983741924165	0.156809565091529	0.299730491736
chr1	16450000	16500000	0.0664049323923766	0.424087694501719	0.373432397125644	0.157836330259109	0.0861576302107293	0.410152197982895	0.463175286881862	0.450643302682045	0.306623987703798	0.350121519819382	0.119257021087186	0.176813773811863	0.185076208597683	0.161195278467154	0.476818507460321	0.440236732393008	0.364551559107762	0.492929364440855	0.189845747989224	0.240752246222872	0.0471572044260983	0.0784560382926253	0.39373506995074	0.495790581496597	0.255684946935426	0.199010936363034	0.200758778604753	0.0749732230396716	0.347277260965888	0.130663926353322	0.380546356578373	0.769466668440302	0.28100616790326	0.235352917950384	NA	NA	0.105532309061602	0.382080122141992	0.353258934078102	0.282436759763669	0.434168516789095	0.243384120746196	0.20344592356919	0.332561457056832	0.515362218412877	0.429069126183001	0.426390107009882
chr1	16500000	16550000	0.361480017805907	0.589716400226385	0.603985697021599	0.413707401523305	0.192937878256884	0.699096822552307	0.724795493358238	0.625094611576669	0.556921871924516	0.378070826460913	0.381748013371927	0.418790249684801	0.453688540919563	0.390669615701218	0.620383595753058	0.543236585798673	0.676149207326794	0.719800089710052	0.349183487471962	0.429228039184782	0.244933730705687	0.233878377328814	0.497872451658585	0.591799860774611	0.557388266154405	0.364525084408867	0.529693718734741	0.291819944058455	0.563192764351699	0.464970560732934	0.550047019901931	1.44708724597708	0.827244573072851	0.375559838901035	NA	NA	0.266811357810383	0.60056897311242	0.370353804724966	0.537387855545312	0.661399942938664	0.33877953267214	0.467560216690337	0.126322441808886	0.763681675831117	0.535725316166332	0.572526645958362
chr1	16550000	16600000	0.520384199786043	0.606621204808056	0.707195531020599	0.625420044257101	0.307821062388448	0.650493042482043	0.82890176051876	0.728284159716115	0.634616147052208	0.512251983736624	0.60599887834378	0.607598719497416	0.696068321785103	0.5487055666536	0.67347231582422	0.657643775056253	0.797996854767047	0.80762386032978	0.42927163132076	0.580237289992618	0.370853057799906	0.389279907700033	0.518071053720616	0.576689006453064	0.706563329359598	0.715450603697479	0.74512092085671	0.463599656494346	0.851738771417736	0.750696254707976	0.938059688599717	1.20155589596696	1.2038639559415	0.494239993133125	NA	NA	0.364988208977397	0.567353517592293	0.510163431519263	0.693896207081825	0.896145481446746	0.464109375038501	0.579665494478518	0.34410478371716	0.95254722898387	0.495864099563585	0.536119788249366
chr1	16600000	16650000	0.570821076831332	0.681638400678697	0.769598803330075	0.794762822119018	0.555672881763108	0.673246907263276	0.853353507772954	0.930122950450431	0.638862550279074	0.741617199133902	0.633196355040571	0.721111040559819	0.800462643058928	0.648493994028997	0.859137470041224	0.759789308666402	0.798670984881699	0.834798291350559	0.546914688663316	0.64776912734464	0.49082291596759	0.393397181384402	0.586433346782236	0.472081759503309	0.838772706716335	0.908887663084484	0.894122093716587	0.579992958198578	1.01173941510723	0.880389992251581	1.15325357676724	0.802507473877254	0.928735721954893	0.779673037728714	NA	NA	0.548723279299186	0.689629696920518	0.620362079337044	0.761748155346491	1.04346924286581	0.623446316383441	0.625545986108924	0.585574056825735	1.05034708704698	0.566061502594688	0.637970232538593
chr1	16650000	16700000	0.587570196476988	0.75586008670259	0.838968077060253	0.713828881911584	0.58484633854428	0.682690974694796	0.915140215871644	0.890940773600373	0.730512602334425	0.77740888692899	0.549100889659963	0.719412254966719	0.73448820606459	0.580900691603443	0.869381108665675	0.785883107181181	0.738158093221862	0.802216843875233	0.539017928972447	0.621099222220406	0.527347592143516	0.359348506778662	0.618393025705641	0.54186638027455	0.86883362253379	0.846376698454635	0.792256302933783	0.625105157870532	0.995285878495805	0.79021168692124	0.922110377466884	0.837910125669403	0.694823325312154	0.951296509237918	NA	NA	0.44344622705442	0.706060384668437	0.455939689996166	0.592108926830852	0.990194125009462	0.557388266154405	0.687700194508655	0.486050440671599	1.00975559088971	0.647443729952976	0.621413282618344
chr1	16700000	16750000	0.470201237108132	0.673999008674999	0.73363878156396	0.573973685697505	0.384880181503897	0.639286884569665	0.72027379379132	0.696526290978499	0.690527009764704	0.571085558997717	0.581150293563079	0.609761634613505	0.485565758651898	0.405313908359017	0.749653812924325	0.767642608004615	0.660214500370613	0.731334011636465	0.125330530717553	0.552695165872051	0.127385226953328	0.312577264561318	0.5873099229312	0.567628572751378	0.765023066513299	0.709357665540396	0.504852166371658	0.491943540415522	0.912104276608562	0.645855336196294	0.747668812521425	0.782511803495413	0.844406384243798	0.708046890062782	NA	NA	0.29268790737133	0.564269491990561	0.361987709088914	0.597869639122479	0.74361626892176	0.287740816672645	0.636594496645134	0.462158914554623	0.785955021575162	0.528224635199776	0.605267221277374
chr1	16750000	16800000	0.327004960012356	0.397690831516716	0.443399957095497	0.370379955613292	0.141318440048362	0.540589010450662	0.44061987588719	0.566980747740859	0.568031144954651	0.399048623272369	0.362820113515007	0.432960869822078	0.248018821337375	0.2097095432278	0.532840718024249	0.713191847265958	0.55397223115613	0.723584370399351	0.109276623682796	0.383170016227005	0.00105510415089823	0.232076737131816	0.461634298386481	0.539891849046472	0.468540643273437	0.451797983235252	0.248318581989394	0.256921449123812	0.785113457877287	0.595158253866946	0.701463993422157	0.760862072069418	0.674820962677211	0.447867301724652	NA	NA	0.033915832832794	0.34899601171949	0.349404879081548	0.494632138852	0.570775250885913	0.031298160490863	0.341717652090591	0.382815442602266	0.660707959731881	0.467443521390658	0.44110896803054
chr1	16800000	16850000	0.211829057642011	0.0437184955849505	0.137351179224857	0.0368979126746099	0.0404531657136121	0.52194843437396	0.411344243514559	0.504100392769904	0.472031048991271	0.318235855120843	0.125572184401013	0.217546708136108	0.0916744484249341	0.190804437178637	0.385753051847684	0.641156266138463	0.426856885303426	0.708802394287473	0.118216065531412	0.264443547615892	-0.074313035854311	0.0210356521140277	0.330098245784973	0.461265467323391	0.218564250004795	0.18501343452289	0.14748459090321	0.159090200216322	0.488932182230145	0.469193185485222	0.6012599574237	0.729407873593316	0.472583206321496	0.394769389801146	NA	NA	-0.211958519336805	0.161258176218639	0.239105764679133	0.295954130910251	0.36723663828695	-0.0227593082393553	0.0304753896009914	-0.0199117002657797	0.599127704437336	0.450348242286837	0.244100870879109
chr1	16850000	16900000	-0.112807689615964	-0.0585533763938774	0.0028530894832	-0.125442210008609	-0.0339618044269371	0.428560087816749	0.421356198398898	0.478383523086271	0.269156180447799	0.232573285700447	-0.138003644431262	0.088573934944076	-0.114482575897941	0.190414073661556	0.224551208368348	0.61369965329155	0.315534955138575	0.500236696895267	0.0202124508943624	0.161980609936866	-0.0848023493784516	-0.109242522384697	0.309287814023972	0.281053365558278	0.00148826732187491	-0.0239832838338143	0.01134364056018	0.186452290669796	0.208023736899637	0.165189142848526	0.416582512157935	0.582514598916649	0.320661661328916	0.353369093616754	NA	NA	-0.209477120183163	0.00598446402493395	0.182989450506017	0.1973456414541	0.283090682968318	-0.0602537260998623	-0.186512256896066	-0.173134287919069	0.422923933858447	0.358624390067704	0.158831233665781
chr1	16900000	16950000	-0.493577175562675	-0.133749044957307	-0.118575370194751	-0.179716130316625	-0.199075945915799	0.0337602221761642	0.313458519895492	0.430310618971956	0.0534327039624101	0.169939507033937	-0.362744482014852	-0.209062679097321	-0.314246614678827	-0.124221415592785	0.0647070050870294	0.393541101604503	0.129979138951244	0.43860261598509	-0.0912795409505412	-0.0248281300091867	-0.224745061793044	-0.202308717100423	0.231347775894598	0.116892431956303	-0.207932586814138	-0.202877064249436	-0.129495173851643	-0.0600761019120612	0.0398116906480497	-0.0760373392084519	0.315878571130602	0.500085818726855	0.186784728574223	0.231395992483416	NA	NA	-0.312277856679861	-0.228801157044205	0.0497595598723056	0.0454275022518298	0.0802311404579253	-0.0918299640633033	-0.356788320896584	-0.270107271904935	0.26453052372991	0.116488132309721	0.0603073023444634
chr1	16950000	17000000	-0.521990330527539	-0.363989704135721	-0.2929262860758	-0.391992059185701	-0.628770199787308	-0.145492759048217	0.104539824462116	0.0602132342875231	-0.166952510470149	-0.138350027306121	-0.489643781620505	-0.471351103813184	-0.402141581121321	-0.385369058639274	-0.0820200557449767	0.182234136745292	-0.115279772837518	0.345896142807241	-0.208188948006704	-0.169772099123085	-0.318198037962187	-0.26190319420048	0.138845005475493	0.153257256634461	-0.310637560474423	-0.315037418696225	-0.186199778152771	-0.515905015756671	-0.0698634264200692	-0.285524462574665	0.199260666800087	0.421439973372283	0.00771237213822404	0.144218277641301	NA	NA	-0.704971403066126	-0.463333557973875	-0.162875963716456	-0.196496373534584	-0.0599744414489583	-0.220457569648478	-0.369506359257548	-0.400036485106659	0.120544577598717	-0.143756474860755	-0.0900337993621461
chr1	17000000	17050000	-0.509208195231897	-0.497248185717858	-0.394112748457039	-0.45565143445138	-0.571309249332046	-0.183874777032479	-0.208833953768142	-0.106234978077044	-0.224436503142529	-0.18345193289051	-0.423915352512648	-0.505767854557993	-0.343102296045278	-0.436569573269181	-0.131737887218398	0.0835201493958466	-0.316688509355679	0.0247818320804783	-0.246184887438964	-0.115092437899982	-0.201588111828827	-0.230743331754751	0.0783731906756436	0.114252236022003	-0.284324200641385	-0.325424361752922	-0.358694351341253	-0.57565525882832	-0.0813205668850638	-0.335792232649235	0.036341500199818	0.30142964012898	-0.140226798240479	0.130376637643762	NA	NA	-0.675879669883907	-0.634713644305044	-0.282793702051817	-0.31637964548464	0.0108387513417807	-0.183684863656432	-0.335419519588859	-0.341842021258107	-0.0686673586915823	-0.228484735350611	-0.19345748565702
chr1	17050000	17100000	-0.372467180193796	-0.413217819265767	-0.415978866440105	-0.312850200153836	-0.4452013968333	-0.109682447060689	-0.09035438400939	0.023779321172253	-0.151774432800971	-0.0378549605967169	-0.2903104894129	-0.376045527652065	-0.179545084892523	-0.243666290725077	-0.0647577060800234	0.0349174531892311	-0.1472966064782	0.0748109361435191	-0.0224512408267337	0.0373049595443118	0.0127422849856135	-0.0660403398978113	0.0742945494695605	0.15970041716669	-0.100091584581578	-0.175965667039114	-0.144704447170069	-0.316572667336813	0.224268144767244	-0.033765353930165	0.0804756901725907	0.049854589809885	-0.0431497314793604	0.00349483731635725	NA	NA	-0.531738346250112	-0.45024938321777	-0.25689443713706	-0.275774126123296	0.0925657340419926	-0.00971753605365462	-0.159741692511392	-0.109148019274492	-0.102176593697513	-0.113315038180268	-0.0233657406564329
chr1	17100000	17150000	-0.0591842938720432	-0.157289247525226	-0.21153543997629	-0.045587440151345	-0.410142862019735	0.0673840291311665	0.120644653347238	0.144753444214819	-0.0140486817640563	-0.0512608068369957	-0.107329764514809	-0.167163097494269	0.0567930307271425	-0.051674098892205	-0.109740376670563	0.125826352323802	0.0700346047168045	0.156915808210975	0.03030722133194	0.10145533256455	0.148283558707185	0.138081037940837	0.200726999891242	0.311417647171431	0.165583251651952	0.249827047420137	0.129676504846092	-0.140740566597315	0.594979573858597	0.318019402722214	0.378051235314074	0.184544827348001	0.139193560640182	0.179276804124928	NA	NA	-0.363062896525396	-0.258533532072148	-0.199365355944487	-0.17046977788982	0.246670389097084	0.191346298717698	0.0729456825617441	0.114625286232028	0.165833870800496	0.0674421837530292	0.04166034639936
chr1	17150000	17200000	0.22257796897233	0.124562819204358	0.00498835300301011	0.161157742364951	-0.199908048498801	0.332837365922382	0.241707056629375	0.171181776842943	0.145264571711045	-0.104960620700522	0.146773366111392	0.145804174864104	0.268903850736031	0.165218869402029	0.0992005800064859	0.329399716103753	0.169783391812348	0.376397960221173	0.075012464634941	0.172855245778029	0.191544569266908	0.279402072148115	0.357802924128048	0.45979457653801	0.454311660910689	0.548302776331999	0.356441336459665	0.0870084515814986	0.715395057054301	0.590120830460587	0.596849847347713	0.451948274110238	0.197359164203324	0.434599048474071	NA	NA	-0.219541205946125	-0.195456372157936	-0.0855369071816768	-0.108163160780534	0.439092882429427	0.363648355919008	0.194362971626958	0.674762461807602	0.50653914970389	0.237842866651778	0.122899068926659
chr1	17200000	17250000	0.430321382700546	0.224574074278697	0.175575061569456	0.200484823755683	-0.0663378196236628	0.524454112719448	0.276126893621509	0.249581524217658	0.229862339553541	-0.112358375699143	0.332249376046794	0.342915767116833	0.378599896851579	0.28478586419335	0.243989694053528	0.285428608565583	0.247028558779975	0.458594931874039	0.126948005376038	0.328768056474703	0.351883533225352	0.360108282943545	0.385192298875608	0.452005973697632	0.603916210864062	0.681290100771485	0.510514485904111	0.448441706860565	0.699477760018232	0.776761278371584	0.725674810150454	0.650636190184229	0.117028763931458	0.562168037463063	NA	NA	-0.235748662133697	0.0143772577064407	-0.0828457270707827	-0.0989502249807229	0.503802795936151	0.441012107835336	0.446661153025989	0.862750909864945	0.590602773276877	0.36559453350661	0.320042153165595
chr1	17250000	17300000	0.433826531647507	0.143685993666993	0.193722443105915	0.119573654639894	-0.243858850985998	0.365288771914405	0.128284919904196	0.197409593782225	0.175478595993498	-0.151113516998294	0.272111789558115	0.200070302133041	0.287588153729067	0.268720692984612	0.149131600243794	0.131339932335673	0.15123271438572	0.340208768967048	0.106963987680459	0.272217784600433	0.368846997147145	0.235392684396597	0.258205163166504	0.337804829415943	0.568847129070094	0.455935456974288	0.402619542179127	0.482816079504273	0.707463309896694	0.740228112751361	0.54875090029684	0.523317541181879	0.031298160490863	0.500598914843173	NA	NA	-0.317395839647384	0.0241616014089067	-0.22875053308164	-0.185840717805251	0.516152615391608	0.353558358935265	0.312977163014303	-0.160847505871613	0.399387304452904	0.251156248236626	0.0519457252825893
chr1	17300000	17350000	0.0154165964231912	0.0302742584390402	0.0324913446983533	0.0156085752415225	-0.468183584287622	0.0302329047696609	-0.112040952740721	-0.101794571276198	-0.022115352998391	-0.311316249549434	0.0455351268173518	-0.0803827525744881	0.141300436373903	0.0292839202362006	-0.0483784400489088	-0.0204369322308148	-0.0934096897175072	0.100373222985495	-0.00275175537123514	0.110921761028901	0.170193732476316	0.291383741746906	-0.10517409314174	0.273219063592051	0.408793330033842	0.0595541097787302	0.186640656798993	0.210397299400545	0.575960678305232	0.566437939555809	0.264983068971119	0.356503932996071	-0.149251015035492	0.177171537731634	NA	NA	-0.454959363822391	-0.247335806913249	-0.525198748842545	-0.496996191664329	0.492682145131915	0.280431141050822	0.149543525126396	0.0274095582738753	0.252932050465581	-0.01693153023026	-0.135229499854932
chr1	17350000	17400000	-0.112395945598199	-0.166035335010384	-0.202678708215132	-0.154989011830812	-0.553460525721556	-0.272263074190482	-0.266479904895234	-0.302414501038012	-0.225889010892296	-0.399050048273874	-0.17315537272117	-0.271625687470174	-0.0399175745270453	-0.251998434668356	-0.296565037133368	-0.205406156469048	-0.274418231154774	-0.121470273460843	-0.134334934108953	-0.0371681727672971	0.0190939569980816	0.0942515118380983	-0.212606796565132	0.123414499795166	0.144984314201233	0.123753835720431	0.240648751576721	0.0480988295941661	0.28030676962489	0.454882256573542	0.133611741882449	0.279174284839169	-0.337546905516011	-0.103581811136261	NA	NA	-0.359916948867749	-0.360543905876768	-0.592403391079857	-0.766994580983031	0.20700333944702	0.243564604161499	0.0467152730533111	0.296002904035697	0.163298487529067	-0.163187500037605	-0.0138582590733392
chr1	17400000	17450000	-0.229298998992021	-0.599345762673838	-0.538941576169698	-0.331285579664314	-0.622726936310467	-0.269319152821813	-0.420079890717982	-0.454365682533132	-0.386817955962621	-0.45723272894367	-0.357808385291581	-0.456239237232455	-0.305388545575325	-0.48275543082107	-0.45000985919585	-0.35919200847383	-0.40824051654069	-0.266391556469218	-0.220788622750938	-0.092328952814228	-0.0227490992238935	0.0138644128866614	-0.252423392471395	-0.0121146978694769	-0.0978973819552183	-0.114424056724474	0.0482158653582276	-0.152993449381733	0.0727398791110858	0.291724964916642	-0.0255811046965352	-0.238213508866814	-0.388006949408299	-0.118380194469731	NA	NA	-0.385902559931132	-0.467584511197565	-0.640718460930899	-0.570231095361817	0.0658869533555	0.159054617093588	-0.0905037812973015	-0.209324158031756	0.148166310988932	-0.21105815235524	-0.222220472489494
chr1	17450000	17500000	-0.394204202776583	-0.6308011573626	-0.60862468939297	-0.550424349861166	-0.730628012573993	-0.235209075827613	-0.533651612634054	-0.514345272174574	-0.474846478130605	-0.70445096361034	-0.496574195062208	-0.590732017745204	-0.516984913937923	-0.674155347152219	-0.498713367480319	-0.370458225624015	-0.51233127855172	-0.372890031099433	-0.305194927594531	-0.181912280181477	-0.0231465898781899	-0.0869493527451222	-0.298392405032589	-0.118112801449029	-0.213504857917276	-0.40499404160023	-0.177090851398981	-0.421771601540475	-0.0382795641767912	0.118811016059487	-0.263792718225981	-0.287791158519729	-0.465918226485915	-0.18780148394187	NA	NA	-0.593713874667644	-0.552015543744611	-0.660942861124829	-0.703486308032316	-0.0714982313400409	-0.0211321436067556	-0.313341592248348	-0.298714904175145	0.0128544305313537	-0.226850755027893	-0.466888636695875
chr1	17500000	17550000	-0.470570254906281	-0.620203037076233	-0.721391333644636	-0.758684278417945	-0.980645430296195	-0.484233539170578	-0.631497754862159	-0.595712043227906	-0.613479099130493	-0.687080043594389	-0.668741601201774	-0.675054859796631	-0.617088399676254	-0.664739675586044	-0.601039186974953	-0.348141996310817	-0.592620035414662	-0.368948771728114	-0.433972443548961	-0.368123353454387	-0.215348917486114	-0.33019223279522	-0.401907037722014	-0.241628342258002	-0.405104528134153	-0.785229759060112	-0.316748070541983	-0.634253190559037	-0.17454092365173	-0.0499696121405625	-0.399215561509386	-0.300343455356098	-0.467584511197565	-0.363505982950637	NA	NA	-0.664613398016924	-0.645802751729621	-0.754655305537519	-0.850202203491332	-0.260206430624398	-0.251000425739538	-0.592124993534888	-0.406902636060189	-0.221819544239898	-0.262996473881064	-0.597721963548636
chr1	17550000	17600000	-0.625794196552831	-0.93057000601865	-0.970058876083411	-0.913381868283845	-1.23387246226678	-0.712701283909977	-0.733919328532166	-0.677052903759243	-0.767429143918669	-0.752282800764772	-0.865595080544999	-0.834569260002835	-0.739453322304548	-0.794060823070266	-0.714035044539973	-0.652454951305574	-0.664739675586044	-0.583428037642672	-0.601837052666086	-0.372840871383995	-0.458638567966232	-0.526290499738434	-0.446769515926733	-0.335301069806954	-0.657205660918137	-1.05803675358279	-0.436790532726545	-0.923557271705066	-0.390184491421794	-0.268493897389172	-0.443509718770072	-0.540188008187729	-0.563609936046946	-0.42689839021718	NA	NA	-0.908289231938926	-0.915455248890926	-0.831273940386549	-0.847124763601837	-0.417197515854189	-0.458233965628007	-0.554735983285464	-0.766455576604179	-0.338812940498802	-0.342752668884715	-0.69299414036963
chr1	17600000	17650000	-0.786512428403134	-1.18373240498247	-1.10870613378102	-1.07193248035348	-1.11602213613887	-0.734673601547204	-0.810819444764005	-0.708498116635388	-0.803550935055869	-1.03564079943783	-0.823469987188884	-1.13660768301779	-0.921637953788144	-1.11847123371975	-0.846079589375535	-0.946735195201573	-0.83222277078884	-0.792334579692754	-0.73297461217464	-0.550431231455289	-0.511309998036023	-0.705914687088982	-0.451727104477079	-0.410861696154136	-0.783031308040296	-1.10494872694063	-0.652881451075126	-1.24385547167067	-0.61200433718525	-0.39391250536342	-0.542600891681091	-0.59133579429345	-0.708006702046912	-0.456863619492918	NA	NA	-1.18017001098377	-1.15993810141414	-1.10910127214302	-0.908316040403117	-0.556086079796118	-0.597947252799509	-0.739201515057015	-0.875487197829392	-0.466625292601437	-0.607082881465635	-0.871581579854685
chr1	17650000	17700000	-1.03903569143357	-1.16569657776249	-1.26407809092025	-1.04287924597671	-1.01476363382513	-0.839302343476775	-0.944699606610828	-0.901982692172584	-0.760658477751989	-1.18880189173396	-0.855221291245504	-1.28410021332118	-1.01044435540015	-1.11992931982029	-0.89269446577549	-0.944130586845456	-0.962501278590267	-0.770763687141432	-0.835881601414751	-0.792590518755399	-0.753663135658772	-0.73795210562739	-0.592406709959203	-0.488121310755392	-0.899319159757614	-1.20153497898335	-0.868782108172882	-1.20804989719572	-0.814150952669094	-0.865320501192082	-0.719032216782704	-0.709021983465863	-0.746095733443058	-0.543138967992233	NA	NA	-1.09069125460289	-1.32694113085023	-1.20720346323521	-1.24547569141524	-0.708274086179229	-0.738691502057135	-0.846297778827124	-0.923094883848523	-0.731908309504075	-0.895694773617591	-0.988960504805058
chr1	17700000	17750000	-1.12766312152774	-1.13686872662834	-1.37661235485767	-1.10622646028684	-0.986940602649492	-0.848105188372644	-1.16384696878721	-1.10068001631948	-0.827090641668085	-1.24355586048753	-1.03478911492416	-0.979078724381349	-1.0510519710214	-1.02473311795224	-0.888323958732623	-0.948895238532915	-0.88058813466982	-0.719268673592175	-0.961534929972531	-0.959765122798234	-0.974487857590095	-0.91639874233687	-0.736686351449905	-0.733391211717481	-1.33976625427443	-1.07979982954317	-1.10065835495148	-1.27329048958616	-0.797099193174166	-1.40527580764303	-0.803880008722135	-1.04437856627208	-0.728375886402059	-0.630700281564042	NA	NA	-1.30106956913123	-1.27483945018272	-1.09245570249532	-1.49017137722199	-0.715156694193203	-0.842038815048731	-0.798719768433322	-0.88829328314909	-0.906413579158735	-0.9232164171199	-0.652148388072595
chr1	17750000	17800000	-1.14622601625357	-1.29722764894786	-1.12679052530531	-1.15672096124648	-1.3949310023556	-0.728454504961271	-1.00811354501329	-1.13635472320755	-0.820653598038055	-1.2481600679438	-0.97788377305397	-1.18515594882594	-1.16815829042313	-1.29177908921761	-0.898065216407762	-0.917177724666241	-0.830449622679943	-0.738502165580031	-0.989723372424555	-1.06937411904931	-0.950559532042506	-1.07310173210694	-0.79295497683664	-0.855964786165256	-1.66323025405416	-1.18736426763766	-1.02937784739015	-1.59060409377543	-0.807586688493911	-1.36593976683313	-0.705218061476769	-1.59283816216288	-0.69998320797542	-1.27485531636774	NA	NA	-1.55723673786339	-1.223444158035	-1.12991253097594	-1.30966127846789	-0.921201042591703	-0.990762761151608	-0.95721075490739	-0.705628152314952	-1.00132956941018	-0.904573773612844	-0.529009258297382
chr1	17800000	17850000	-1.21575219690797	-1.49254182319718	-1.22412318144777	-1.15361637779576	-1.637794835464	-0.653253528462579	-0.829679684411395	-0.997384214109373	-0.65997400153168	-1.09524914379576	-1.04066648531151	-1.38605064310908	-1.23748530231132	-1.51827507579347	-0.759614142934651	-0.796577746928949	-0.747118395471223	-0.711605091274338	-0.946435287639562	-1.09062505699688	-0.994151804078991	-1.06702157072656	-0.950056736255359	-0.790655229341452	-1.43026981864049	-1.27459249112584	-0.917688364875701	-1.5296896982826	-0.794524286255465	-1.09907901151775	-0.573665653123463	-1.12713494156314	-0.576543655858752	-1.03464442398866	NA	NA	-1.5231935131424	-1.50554660718706	-1.1657059991439	-1.34644572160591	-1.11495756069556	-1.1938140406869	-1.00927588027197	-0.583531308082894	-0.911791878927	-0.862814163947922	-0.459711858665253
chr1	17850000	17900000	-1.07518025093684	-1.5504715402117	-1.2532674365897	-1.14349065674147	-1.14225172956446	-0.525444481259078	-0.79147406850357	-0.871844395987854	-0.496524817766977	-1.28538817383761	-1.15484155354962	-1.26875373021336	-1.09553497699883	-1.69113710192252	-0.570982570215285	-0.594813439135153	-0.671816820930699	-0.461877533668725	-1.00391717614852	-1.10752296063456	-1.10155363384454	-1.15937389644576	-1.13024414788795	-0.829439556918401	-1.13120647635455	-1.30807549402152	-0.940033765248492	-1.16533398364735	-0.960683223115833	-1.13232750781208	-0.502148383840002	-0.7662295107999	-0.4452013968333	-0.674599320256626	NA	NA	-1.39925942480728	-1.51320003201094	-1.15590025406088	-1.217010536903	-1.21515449773828	-1.23531825889737	-0.710543307033673	-0.958069420423765	-0.76618657036176	-0.732551105853515	-0.744519742986672
chr1	17900000	17950000	-0.904079272401916	-1.24350661677953	-1.11660975313154	-1.04396088060018	-0.807181971043301	-0.344650571345265	-0.701945847611213	-0.757226394600948	-0.414618546728686	-1.10240470930051	-0.791870090020694	-1.16474304296831	-0.94003369094586	-1.41527406368165	-0.51148041416496	-0.681344874786093	-0.601961442650748	-0.542362452158812	-1.1264916132202	-1.10352634664864	-1.0510519710214	-1.03542907730005	-1.10140411627026	-0.832408057170727	-0.990769974239403	-1.07902527816629	-0.967089771768898	-1.05162725833441	-1.13219396500363	-1.16728238749533	-0.363076595245292	-0.705426838285936	-0.355320389562039	-0.614049239045967	NA	NA	-1.36703943290803	-1.4725178276268	-1.14120263239256	-0.891726332431689	-1.211113064929	-1.14930465031467	-0.741970650727265	-1.02449877119531	-0.825170949185512	-0.693445093982769	-0.488641895797201
chr1	17950000	18000000	-0.923766450584982	-1.08268314495079	-1.09043743957496	-0.971285821400105	-1.37714406260888	-0.45103539375536	-0.687882367197945	-0.746024238756044	-0.413535444548612	-0.750104968458451	-0.768527176699456	-1.20032361281233	-0.969446645085607	-1.23363253088495	-0.437740589732971	-0.647920882088731	-0.561581821186797	-0.652533417589011	-1.23416205690201	-1.13459807781995	-0.984673919128771	-1.02150348208806	-1.04843424596474	-0.939524674471306	-0.983325963544923	-0.930356759111183	-0.973701434482668	-1.16725751223414	-1.19749064361753	-0.990057147891753	-0.28096597855527	-0.6111059584073	-0.286084366169539	-0.742808833736939	NA	NA	-1.54999112698804	-1.48479151101445	-0.960704827048991	-0.881228551904417	-1.19930761751916	-1.18167721437986	-0.898682768811812	-1.13942842661591	-0.881345165948867	-0.708668795105253	-0.359958148632906
chr1	18000000	18050000	-0.99911567391355	-1.22930420512961	-1.39619410048245	-1.04209798222229	-1.64895873578929	-0.660359285195166	-0.8858760541344	-0.900066431636196	-0.499440163453699	-0.666340915407973	-0.883998057053122	-1.19574898014142	-1.04651243814918	-1.19438021460202	-0.562799907681995	-0.472019908978012	-0.649395164314928	-0.601446527031806	-1.25753734900288	-1.14331700203239	-0.957605822097744	-1.00423809525191	-0.91211480775502	-1.00342579926422	-1.07217997499049	-1.15449520268107	-0.953028293067113	-1.24294492801649	-1.25972570196063	-1.17274196916464	-0.361953961468921	-0.863174768438386	-0.398008195133224	-0.79280337404572	NA	NA	-1.46210984837877	-1.43113445405259	-0.856227264889771	-0.988432215707517	-1.20891954882629	-1.21866833306423	-0.923483248150977	-0.841327757144537	-0.860022223121811	-0.898133244668208	-0.593852164290858
chr1	18050000	18100000	-1.05218323419513	-1.27794615714215	-1.64542260981645	-1.17471654720368	-1.77367211222135	-0.700710555947458	-1.17439672714039	-0.896025670918288	-0.631038007581748	-1.02514661682226	-1.10012144911802	-0.67975789228718	-1.04549944481107	-1.16429788644226	-0.700410076183637	-0.436255397117928	-0.825625424859814	-0.681177276959329	-1.12422241631506	-1.19535846852653	-0.893948742967523	-0.909455103537697	-0.967941403334291	-0.957475081032501	-1.22115707859925	-1.1430801624306	-0.927290662386717	-1.32469371957139	-1.10410763885461	-1.4586978886616	-0.48701836945267	-1.17884167036592	-0.584487724266095	-0.747118395471223	NA	NA	-1.50263637721262	-1.35158360076862	-0.931272752289036	-0.943901452035263	-0.996697673994643	-1.28539274728599	-0.941997556064729	-0.856263388837812	-0.961893073289122	-1.11376291294457	-0.655276016739714
chr1	18100000	18150000	-1.07605165272022	-1.09689905029956	-1.17611692316009	-1.23801659936118	-1.73940678211123	-0.695352737180664	-1.15130776558071	-0.939457245253283	-0.809077867815861	-1.40807019897128	-1.15341940972493	-1.00619914223492	-1.03348440547551	-1.13591764389218	-0.80247684588417	-0.682249787815049	-0.892135086764724	-1.03325780250405	-1.10045496449996	-1.24729246037242	-0.978902609442223	-1.13027330233078	-0.93560023296783	-0.968081702331876	-1.35373657434147	-1.0275272138777	-1.01009661432785	-1.25810156320061	-1.03348440547551	-1.2787582579897	-0.748710805369635	-0.90922786403257	-0.696190501645883	-0.935463388849394	NA	NA	-1.38739340870686	-1.09732902225493	-1.12081405031899	-1.23735889836789	-1.1474508301709	-1.46440125126903	-1.26402021317004	-0.874536343203502	-0.961571009034924	-1.08880842322334	-0.603760114976419
chr1	18150000	18200000	-1.06305070406038	-1.26531306360147	-1.18778969002952	-1.18137751384858	-1.54239464259111	-0.79659917790358	-1.16144196309247	-1.06821402645216	-0.939099462445538	-1.07517739054479	-1.1003992066751	-1.0909805333136	-0.990582200870137	-1.03300507405693	-0.970185415069137	-0.954389437821326	-0.943387304283373	-1.1682146941543	-1.38162034329572	-1.23925787789672	-1.00278000091794	-1.18429330091035	-1.08493155687224	-1.03065872373896	-1.19525315995302	-1.00030221869655	-0.942792227350901	-0.997204597292057	-1.17938341325621	-1.01285900914383	-0.98773214894741	-0.701549706636403	-0.84882431284032	-1.16065412321622	NA	NA	-1.06169718939911	-1.1500853297701	-1.21464517796997	-1.44730818434293	-1.37580939220615	-1.42805693408599	-1.56430521334866	-0.788181034768857	-0.878727313086094	-1.04425979290458	-0.696603633231977
chr1	18200000	18250000	-0.871022154493868	-1.48060744147806	-1.26843779353246	-0.988274437178282	-1.13599265189665	-0.836206253037626	-1.07449837074338	-1.10037129154185	-1.01243041450542	-1.24051002561423	-0.849318884848984	-1.03146884087789	-0.959549667242787	-0.970723862788073	-1.04857601911853	-1.24334324737879	-1.01247991928606	-1.01817962650112	-1.34614924721454	-1.07707047432227	-0.852401655085123	-0.645279761507622	-1.37130118603341	-1.04647478260678	-0.856950979260528	-0.791067393906497	-0.863300347888575	-0.967933665632408	-1.11495756069556	-0.900110866139288	-0.976187590516272	-0.814782607775355	-0.950822181618313	-1.06224836625393	NA	NA	-1.01860025357917	-1.1321700601333	-1.17565726514826	-1.06462133457637	-1.14216478290974	-1.20369409897768	-1.22662551530967	-0.923837615735504	-0.897968894261383	-1.06803583519305	-0.917688364875701
chr1	18250000	18300000	-0.715417583630662	-1.52636342722916	-1.30254407480916	-0.927397699578091	-0.828173996669491	-0.916489435381873	-0.993165051654845	-1.22937201050037	-1.11724612369893	-1.32373599989802	-0.866958407279716	-1.283981301724	-1.02727114798675	-1.14776508573294	-1.07045201575535	-1.26223868675728	-1.04324092610534	-1.05405046999624	-1.22477564136919	-0.88435001618892	-0.762514517378323	-0.835224510423892	-1.22915746791029	-1.01316863126678	-0.873630067406623	-0.952501879999248	-0.859984639771612	-1.20992561584847	-1.0883809192563	-0.861035296513538	-1.11313748864482	-0.865890610444558	-1.01540514717437	-0.961756495522708	NA	NA	-1.06611388017474	-0.931164704641996	-1.25811663997901	-0.972775988534552	-1.01814596275187	-0.987180265504635	-1.2278253918803	-0.946549861179781	-0.988011396501241	-1.11835952580766	-1.08939929614404
chr1	18300000	18350000	-0.909116956507074	-1.5826392099881	-1.45367967084667	-1.17685618496401	-0.898384959661907	-1.01270427745868	-1.31285788608012	-1.53934943842905	-1.10971430229802	-1.48580417948663	-0.998361322951066	-1.66402509731865	-1.12463173160357	-1.36583265871982	-1.19054097646838	-1.28037727124009	-1.21268915885943	-1.26447783528233	-1.22185943460271	-0.935581768384871	-0.767196789661636	-1.16962095094896	-1.07423633263661	-1.18885283331157	-1.13143335388236	-1.21381072354602	-0.852369709378306	-1.23981836701275	-1.32912709059311	-1.06485914230539	-1.36680986703526	-1.43079022107364	-1.13076979489618	-1.35614883244988	NA	NA	-0.968009074783581	-0.957253054306843	-1.41165032429203	-0.899896769756482	-1.21775132297786	-1.03924346158394	-1.50305359405665	-1.05235607356176	-1.2622637010744	-1.14120263239256	-1.12766754886162
chr1	18350000	18400000	-1.06710517333883	-1.50993636519169	-1.52271507062943	-1.34070081758951	-0.942102940020635	-1.17095984370645	-1.52221378534999	-1.72839195634622	-1.17743423937873	-1.62283155841353	-1.03722272827329	-1.46630323371504	-1.27042913737876	-1.34480803098928	-1.333730983043	-1.32733182554462	-1.48040458283119	-1.60308705280428	-1.23176993861953	-0.951349097906247	-1.09707840773396	-0.906414067814713	-1.39231818319868	-1.39795181371308	-1.35949049578277	-1.42084261603032	-0.900142220271257	-0.976989347469366	-1.31856522358771	-1.28067697247712	-1.52471600014284	-1.93257357280315	-1.16700531621883	-1.7918498015316	NA	NA	-1.22686969103615	-1.06898455370789	-1.41087775849783	NA	-1.27699963260472	-1.71756003148216	-1.08339428987798	-1.10000108170652	-1.40533032818448	-1.33088516657649	-1.15303319726898
chr1	18400000	18450000	-1.18429541938369	-1.46419536258745	-1.54168647217384	-1.22138517700308	-1.15469559326636	-1.47474864463678	-1.34802342067079	-1.68584942829169	-1.69106450362397	-1.288007671392	-1.15310384364129	-1.17461326824851	-1.55164289111251	-1.2953115414806	-1.46171917444023	-1.45087439140131	-1.57783288111414	-1.75721237546136	-1.26553390317995	-1.13211847511177	-1.09611559826137	-1.08829090487774	-1.47069913126945	-1.42792569348291	-1.45870335753609	-1.60715648330586	-1.03961390183996	-0.965842210220238	-1.16627490915759	-1.36544950376873	-1.5416626778398	-1.76717385858106	-1.26571605980536	-1.88023335407378	NA	NA	-1.36889051477242	-1.03846024226722	-1.07294670674661	-1.14063893193377	-1.34729992948851	-1.50574203683085	-1.05432851282871	-1.38968753551953	NA	-1.59735732574659	-1.24577892869775
chr1	18450000	18500000	-1.31907758156389	-1.38393066433491	-1.35709881718816	-1.52778764848755	-1.30605796859599	-1.60781494817049	-1.49404461593394	-1.80796982134019	-1.7897689465127	-0.905448274101821	-1.34212959665758	NA	-1.679573184644	-1.35869671902043	-1.58995700565292	NA	-1.49743594008342	-1.62645439743779	-1.39564232091371	-1.4078830888049	-1.07666222184009	-1.05192010651788	-1.35684773091263	-1.19988257635234	-1.4010404870898	-0.925787858977521	-1.29931674555025	-1.09724996226788	-1.39816077704463	-1.24791038799874	-1.55070411986655	-1.59663190684822	-1.58326422876257	-1.89164153258181	NA	NA	-1.39030145079015	NA	-1.01643303319795	NA	-1.45280883733637	-1.29087061369189	-1.06762155651509	NA	-1.6768182250053	-1.76799017505147	-1.33440415819147
chr1	18500000	18550000	NA	-1.41902843340206	-1.44245983598401	-1.70201579889929	NA	NA	-1.51418787694564	-1.737987271666	-1.72850549015274	-0.987696921466933	NA	NA	-1.71342477238015	NA	NA	-1.49239908499704	-1.5116838251677	NA	NA	NA	-1.20808371132202	NA	-1.30899170970273	NA	NA	-1.20219292482288	-1.52917179019646	-1.3871066417799	-1.4320699944709	-0.750038111659093	-1.74468179419571	-1.2876313193169	-1.55151011912267	-1.76207153869229	NA	NA	-1.22254684875726	NA	NA	NA	NA	-1.56195513751472	-1.24360554103747	NA	NA	-1.76330177921568	NA
chr1	18550000	18600000	-1.59522009179298	-1.59302100743558	-1.58596560572422	-1.63312325512473	-1.08460739722724	-1.68087457641737	-1.58282958350718	-1.57935443036733	-1.46655400420655	-1.12077910790562	-1.50575537992081	-1.1328904910557	-1.72404484325944	-1.51166817735285	NA	-1.44288959598314	-1.64171468624108	NA	-1.60732497403684	-1.31855912191446	-1.25357316366504	NA	-1.46081950120073	-1.11386568620461	-1.34403597350127	-1.57221326702434	NA	-1.74377053188658	-1.49141721820123	-0.93167544648584	-1.57931203862428	-1.44236292579706	-1.56118166326367	-1.65103654476069	NA	NA	-1.18098262553739	-0.978278757516582	NA	-1.00547761867327	-1.72802626468612	-1.68883231501927	-1.45907045575855	-1.29406304038186	-1.63449313871516	-1.78373639869634	-1.60761329084132
chr1	18600000	18650000	-1.68886102007717	-1.66840819408	-1.60552611211816	-1.50859680520738	-1.15221411670371	-1.54303668116685	-1.6893149490095	-1.68572411818816	-1.21591480908303	-1.07450467582688	-1.60884108486097	-1.46441067592589	-1.50086472106204	-1.50270615086455	-1.45916332567493	-1.27969188520397	-1.61226848526406	-1.37429269305608	-1.45512749532287	-1.20544952170576	-1.23936322752869	-1.09692349392766	-1.48426380526206	-1.10170196771857	-1.51285334838275	-1.24948412909034	-1.45389175208313	-1.38607874221337	-1.36227834470577	-1.0302524023315	-1.77649504321096	-1.43670303405383	NA	-1.57755116957546	NA	NA	NA	-1.10877125300775	-1.11587471220536	NA	-1.59271868026084	-1.52889462097741	-1.63054610261404	NA	-1.60066472572348	-1.83089267047351	NA
chr1	18650000	18700000	NA	NA	NA	-1.64966143659026	-1.36227815327908	NA	NA	-1.8168895672436	-1.31957428238942	NA	-1.64961545993555	-1.36416528137445	-1.25590681290203	NA	NA	-1.19031599874845	-1.51901688813352	-1.30187311722759	-1.28284243351894	-1.20004841349111	-1.28787130061172	-0.919734575049659	-1.3938876561383	NA	-1.64094994571955	-1.12195937889284	NA	-1.58079053488914	-1.20992561584847	-1.05364500954869	-1.8379263624255	-1.54991289804137	-1.58614954788754	-1.73137484196694	NA	NA	NA	NA	NA	-0.961899902132734	NA	-1.42135853139356	NA	-1.26112014893687	NA	-1.67020812210011	-1.37969971437654
chr1	18700000	18750000	-1.61548177112044	-1.50302821539658	-1.51657811932288	-1.84759718713444	-1.49089366259158	-1.28031424879485	-1.58916826143957	-1.76523269664472	-1.37240701074825	-1.16795657174285	-1.57104919938022	-1.46815592461815	-1.45007181114598	-1.45094419895838	-1.42205206034074	-1.31821527751471	-1.57223963935797	-1.25986705527991	-1.2650550413802	-1.38471124379603	-1.3682228457575	NA	-1.6070398805104	-1.30633433227785	-1.69836728068388	-1.58384043048565	-1.34417646751798	-1.90221403706726	-1.27878817760309	-1.23626960660948	-1.64842595028133	-1.84903698639533	-1.65625624957117	-1.81290957622125	NA	NA	-1.14588667740371	NA	-1.32929635529789	-1.09586512827359	-1.31146252236837	-1.54951769167865	-1.80883903398258	NA	-1.63273786974881	-1.50917795961791	-1.28059764212656
chr1	18750000	18800000	-1.6251175379627	-1.5366424915497	-1.49521212674632	-1.71798913056082	-1.37491782060834	-1.270998580243	-1.61260858591588	-1.77362275352142	-1.75953062576672	-1.2176829315941	-1.45842421603385	-1.40950754281041	-1.63482690478645	-1.44758411673503	-1.49455973709859	-1.22469665634547	-1.85278050949162	-1.27512019388687	-1.30122060282562	-1.52635242744176	-1.41439588917891	NA	-1.53908745770249	-1.34226789294538	-1.69794757818263	-1.88067182055869	-1.22196527287709	-1.911900388664	-1.24176181184061	-1.27531858517134	-1.53628482874847	-1.70455012192879	-1.63168479473191	-1.28149432721178	NA	NA	-1.17451777946616	-0.986643637562486	NA	-1.08948243119072	-1.38644753449768	-1.46522101975607	-1.67349700008057	-1.34215756453857	-1.70115773159457	-1.27996933628795	-1.40349089316858
chr1	18800000	18850000	NA	NA	NA	-1.57472646147684	NA	NA	-1.47268113498439	NA	-1.60547991275204	-1.28582167536111	NA	-0.866902716234406	NA	NA	NA	-0.8445229533636	-1.7801177506705	-1.32720112279751	-1.20516661762571	-1.31255091724444	NA	NA	-1.36915424948272	NA	-1.51214692297204	-1.47089559363185	-1.13741921925145	-1.85899465264045	-1.3075095118123	NA	-1.62867020103963	-1.33605326956257	-1.48620700933004	-0.775200093671124	NA	NA	-1.21846222712779	-0.806744855984895	-1.23453927607184	-1.08667094544573	-1.40655999980748	-1.32376333229812	-1.51240567472522	NA	NA	-1.3837526017434	-1.35653779715873
chr1	18850000	18900000	NA	-1.5390800593108	-1.31395581619997	-1.58645994057692	-1.12472384986578	-1.52098598816974	-1.60565793599351	-1.71450174879499	-1.47360698345644	-1.37201681015158	NA	-1.08761859097587	-1.83749282407842	-1.29520989168723	NA	-0.796933295440639	-1.73762865026936	-1.45775654143437	-1.02970206419065	-1.34597612526237	NA	-1.13927401343393	-1.30779193332953	NA	-1.36938435659982	-1.20242744359138	-1.54484496299129	-1.92425714224311	-1.56324611381594	-1.1672176820678	-1.73348147691249	-1.2814666687658	-1.55707780237695	-1.17728115401065	NA	NA	NA	NA	-1.30525491864438	-1.05157715603339	-1.15889877878607	-1.55813193623119	NA	NA	-1.60126792835909	-1.65313886250376	-1.353818626709
chr1	18900000	18950000	NA	-1.3193126797924	-1.50502291234154	-1.39535383400567	-0.98706128286672	-1.57391730544152	-1.7511811184889	-1.55270979151274	-1.76378202037533	-1.02020440471944	-1.38534832971352	-1.2464011475171	NA	-1.07859636477648	NA	-1.25862944772448	-1.57468288693304	-1.33839388320636	-1.15607143882321	NA	NA	NA	NA	-1.25810608790964	-1.44784818664748	-0.917132175105128	-1.62491464597003	-1.81992947984971	-1.50722641737688	-1.3882057011208	-1.26647586181112	-1.30186472631184	-1.76713948356456	-1.33976089523822	NA	NA	-1.28482154689724	NA	-1.03709953884741	NA	-1.17831125933824	-1.84933111122628	-1.56568673499874	-0.981155954273323	-1.5470420533284	-1.70386971670491	-1.3576185749773
chr1	18950000	19000000	NA	NA	-1.58515386165288	-1.24167942466888	-1.03297371910139	NA	-1.59306394329755	-1.46430207359117	-1.86837448081395	-1.06680143655074	NA	-1.26215779102272	-1.62617682739615	NA	NA	NA	-1.42950781945575	-1.05744620271265	-1.3659666389839	NA	NA	NA	-1.23925028568016	-1.38318487230297	-1.29290273917019	-1.09269279742537	-1.66554381339924	-1.18690476908532	-1.26676846910685	-1.37081889918222	-1.35546938715827	-1.24126212041289	-1.74990192490262	-1.35360407467499	NA	NA	NA	NA	NA	NA	-1.2943128936458	-1.85702614082775	-1.48360964913507	NA	-1.51056061537995	NA	-1.35913661621965
chr1	19000000	19050000	-1.47857310090327	-1.31930034047396	-1.45113076006549	-1.24523857630456	-1.35714627823496	-1.42854122229312	-1.44480202657063	-1.58270440406084	-1.53139092245969	-1.2199822757158	-1.30045859502858	-1.3295254709645	-1.43359690573472	-1.49411172853174	-1.39855365726102	-1.5882450445768	-1.38003601078129	-1.18985632471164	-1.49893841166823	-1.46145786469536	-1.37501866380397	NA	-1.22023874820472	-1.49586167893536	-1.13102895476964	-1.50363421740004	-1.67386446936915	-1.08832103050802	-1.00359898112735	-1.23873186865426	-1.43915901660127	-1.1432196800328	-1.33369543425135	-1.14461487321576	NA	NA	-1.06268743837697	NA	NA	NA	-1.55860968882164	-1.779108406353	-1.37103429349898	-0.930100441859566	-1.49015459422913	-1.44372581627801	-1.31108259206261
chr1	19050000	19100000	-1.40580221002409	-1.23902041952553	-1.3095905621045	-1.24206983934936	-1.37714406260888	-1.28187338815905	-1.47072513662724	-1.608251315774	-1.26501275033607	-1.34082951319174	-1.23827118850132	-1.08281089491086	-1.23680752928119	-1.33882399326813	-1.37174277955104	-1.46486196132288	-1.29399724101641	-1.2818327144274	-1.5980798929483	-1.51264131801651	NA	NA	-1.16073288102557	NA	-1.09889188077904	-1.51361249569565	-1.67184499225374	-1.17936826996988	-0.752668994559142	-1.21772486836415	-1.33576826443078	-0.987790597246142	-1.06286228877474	-0.926346147825027	NA	NA	NA	NA	-0.934463400955159	-0.74288112794518	-1.67495088263992	-1.71145214007783	-1.29484040872628	-0.959154295589933	-1.38584829847974	-1.3891708484309	-1.17903397484371
chr1	19100000	19150000	-1.45029467142382	-1.19241021251426	-1.27633779390513	-1.37843784700845	-1.1284873641245	-1.2897307190962	-1.4470964326666	-1.37933812333556	-1.24483277468648	-1.51276221007524	-1.06605142344115	-0.846332705106038	-1.18058921109232	-0.99467849950655	-1.33374968713905	-1.09452856181194	-1.20554894617562	-1.1104599314874	-1.56230844107245	-1.48958255295306	NA	NA	-1.13360897211226	-1.33623296290523	-1.08400745901335	-1.33550069146956	-1.47716778011891	-1.04625758188108	-0.844005002772032	-1.11747688496529	-1.09434582166802	-1.30188450942995	-1.21981172296994	-0.809892434808232	NA	NA	NA	NA	NA	-0.725672857887116	-1.41927397860781	-1.69131979357066	-1.18474329620676	-0.865965202930922	-1.17314595387995	-1.42132774023626	-1.15968342102892
chr1	19150000	19200000	-1.35504826725753	-1.19525315995302	-1.0467793015674	-1.38368490678801	-1.17312828867887	-1.21323120661924	-1.0081383431279	-1.04208515389275	-1.0649069177986	-1.4923446104381	-1.09259527338632	-1.1705639035779	-1.38888984449355	-0.840254295710259	-1.21132214296472	-0.7662295107999	-1.22465135073457	-1.0509203013279	-1.32930601116575	-1.34237797525514	-1.27996933628795	NA	-1.10765642309046	-1.15815101782492	-0.833131574636428	-0.838252069803601	-1.25550801640358	-0.740652889872392	-0.931791760547868	-1.00538269757407	-0.89256338710701	-1.71610607218969	-1.29609200294347	-0.78208874568892	NA	NA	NA	-0.999883976361683	-1.36568109575862	-0.829471497972227	-1.23542220813128	-1.64077001049231	-0.859601780583056	-1.10069069686226	-1.0687680716467	-1.49543704600218	-0.955185089282202
chr1	19200000	19250000	-1.23244417473875	-1.11465804954385	-0.934122383417172	-1.32216567234739	NA	-1.20790290480043	-0.876815916951437	-0.893593767292839	-0.991174392477319	-1.20684312833061	-1.09847452418461	-1.06035043227004	-1.35584513821486	-0.814605986992255	-1.06663647359218	-0.787412275805374	-1.25597544539711	-1.01452048640962	-1.24685316977983	-1.39186514211803	NA	NA	NA	-0.981906650769592	-0.674134458403643	-0.402510648925439	-0.968741143112999	-0.500152155707793	-0.665553215910261	-1.06424043197027	-0.957044313627661	-0.576702540612646	-0.826205738812529	-0.972514642791626	NA	NA	NA	NA	NA	-0.883956939275983	-1.15494283350864	-1.40373589963589	-0.549839124555802	-0.881155924544629	-1.26255967381073	-1.49490438643343	-0.826418633832737
chr1	19250000	19300000	-1.30084917842839	-1.25574848368946	-1.46366314778091	-1.30108863159555	-1.24622975268373	-1.38167741742518	-0.937073223870111	-1.08327947072037	-1.0200250607634	-1.06667675018293	-1.20139086303047	-1.05694906948715	-1.45120611315323	-0.901594465098426	-1.10944591444136	-0.985591125135063	-1.22082132669708	-0.965890746990764	-1.26683331431935	-1.45607762532989	NA	-1.01417846312457	-1.24876799964322	-1.04981964977641	-0.764885838001574	-0.240097284182893	-1.03304978044878	-0.629687951898534	-0.726977302239038	-1.15685368586748	-0.822313324871858	-0.525098247101224	-1.07602071343794	-1.24112178219435	NA	NA	-1.371713926111	-1.13942901982682	-1.15872823343904	NA	-1.18733154304665	-1.33648224675606	-1.00505330198678	-0.760497538103501	-1.13314894849359	-1.48036520537009	-1.15968342102892
chr1	19300000	19350000	-1.4317227139229	-1.6584387224976	-1.64717845631116	-1.38682212381477	-1.21112054671036	-1.52015958720439	-1.287679337201	-1.28245657404626	-1.26399176552397	-1.34206984012553	-1.48837827630211	-1.04114517845875	-1.65523004303468	-1.06667600536065	-1.24473359180974	NA	-1.28181593799822	-1.13183579745657	-1.43631155177925	-1.35923524325548	NA	NA	-1.1550588035434	-1.26180112692712	-1.12815725617552	-0.804432507213613	-1.1833853734164	-1.49533229523444	-0.824865428024756	-1.15944830222091	-0.927410762421669	-0.723808609249894	-1.26305701896026	-1.49415859114825	NA	NA	-1.43420358576725	-1.12884437991878	-1.01628774696417	-0.991221770881751	-1.38505690146061	-1.4701161253482	-1.16136841226721	-1.37452709036608	-1.17413358638476	-1.54117068623229	-1.22282173859001
chr1	19350000	19400000	-1.52386027149737	-1.45532630312289	-1.64839095976461	-1.34955103153807	-1.18696090950772	-1.60640733954236	-1.63365302894063	-1.57634023837288	-1.68952767459683	-1.27240868833585	-1.51254237728434	NA	-1.76855246449197	NA	-1.32204985589002	-1.42200890798369	-1.50988705509038	-1.39317532520825	-1.61630970568938	-1.30270151095026	NA	NA	-1.08792253322161	-1.34524928673885	-1.52981467765017	-1.24311652944122	-1.43243257449251	-1.2693588115611	-0.877307241050558	-1.23147912582868	-1.16185978593718	-1.06756080714257	-1.35775626374865	-1.30626176053717	NA	NA	-1.36476410865002	-1.14826024180231	NA	-1.12102539881476	-1.61587360034376	-1.5307548956125	-1.27320990881624	-1.28928644202115	-1.36816450286368	-1.54125883225983	-1.19146774810983
chr1	19400000	19450000	NA	-1.17873173027394	-1.65742493820905	-1.32551547510805	-1.28824980776276	NA	NA	-1.82996682499465	-1.71129122657079	-1.36290194633797	-1.45210319461693	-0.819899649711923	-1.67711663982626	-0.964756379858631	NA	NA	-1.73580048007231	-1.26471081719121	-1.46671037302716	-1.32345752144545	NA	-0.950940360313528	-1.32847222896681	-1.41618901983487	-1.8196250598309	-1.09140557240565	-1.47813885993145	-1.03133363783216	-1.01340569475803	-1.21940657740198	-1.41271656392311	-1.28555273564401	-1.56803042343874	-1.1468433177374	NA	NA	-1.15950117414343	NA	NA	NA	-1.70062990787216	-1.78439990514125	-1.45427526386493	-1.25082570352904	-1.42946395671664	-1.47725700019289	-1.32321588777341
chr1	19450000	19500000	-1.3286433972556	-1.36531201022925	-1.81021868183709	-1.34458893965354	-1.28484535797007	-1.53092794442463	-1.64184308688428	-1.18674433779042	-1.33588214280595	-1.75318901272893	-1.57421506684591	NA	-1.67543451791686	NA	-1.40163439337667	NA	-1.75616875315148	-1.12970176243373	-1.15575301345614	-1.35094249189149	NA	NA	-1.49901023872076	-1.48011962241677	-1.79942656414452	-1.16523067534072	-1.27873432387888	-1.29767394740341	-1.17982707119252	-1.15468414673798	-1.68534427174199	-1.3772404860596	-1.49345959724527	-1.17128378419028	NA	NA	-1.05868505496275	-1.24593034790854	-1.6273538949595	-1.26811940692762	-1.67197626389572	-1.73082947447043	NA	-1.27160885109876	-1.52622224629926	-1.55712440524126	-1.37521402635801
chr1	19500000	19550000	-1.471507181913	-1.50692121899947	-1.7867024072531	-1.3461439621372	-1.26847862577146	-1.44564168672671	NA	-1.49927978640063	-1.18574159777408	-1.49829377590907	NA	-1.29472632392113	-1.71450359675855	-1.51706144224278	-1.47018034654461	-1.53654300945208	-1.54306004658983	-1.27812553436864	-1.20949852748217	NA	NA	-1.00988194178214	-1.24712830120387	-1.31648852012797	-1.70253910530247	-1.28177561475368	-1.23888394239705	-1.37936395892657	-1.25275056134755	-1.33006206978537	-1.61777434056169	-1.61840501833168	-1.46383511486323	-1.37238160754488	NA	NA	-1.26830217857114	NA	NA	-1.1328712121062	NA	-1.77485754802682	NA	-1.21883629844906	NA	-1.7768939385898	NA
chr1	19550000	19600000	-1.64249591275894	-1.45645600605371	-1.72073836289392	-1.56956565830155	-1.43063894817476	-1.41514509457558	-1.62679674646506	-1.86789872415203	-1.18285198133604	-1.13775302428157	-1.53881154059642	-1.40355267042899	-1.47398459685429	-1.72950868643727	-1.45629514310731	-1.48433939976906	-1.5551331029748	-1.50797899076027	-1.41271929573603	-1.20222245456409	-1.06455127180938	-1.1505002798655	-1.2647180175013	-1.28655300863252	-1.60148858433316	-1.28780436605991	-1.50512086956339	-1.37835665495038	-1.26219896465037	-1.48569519548138	-1.39614178847345	-1.13498065851011	-1.79730895839086	-1.82978774899174	NA	NA	-1.39443968569222	-1.0758667634203	NA	NA	-1.51968631415698	-1.63171859433151	-1.46237369255788	-1.48954740474572	-1.75017547669754	-1.8835050737253	-1.3729849199764
chr1	19600000	19650000	NA	-1.30915456488159	-1.55800257232605	-1.61917412798599	-1.60080662555472	-1.46632499193104	NA	NA	-1.23468528182721	-1.20506067368289	-1.47278975054286	-1.2464011475171	NA	NA	-1.43640701093112	NA	-1.65182625878174	NA	-1.43202560871937	-1.09058672817166	NA	NA	-1.3380513612296	NA	NA	-1.42665772533022	-1.5949663529975	-1.46409382358433	-1.27425777673601	-1.15375041265094	-1.77440774905533	-0.638216650191213	-1.42961236440417	-1.88883708495327	NA	NA	NA	NA	NA	-1.05973651615277	-1.45252215244992	-1.49738391143394	-1.42285061289738	NA	NA	-1.86618415697831	NA
chr1	19650000	19700000	-1.63238660897581	-1.24941116943714	-1.52072162922879	-1.60048262237217	-1.5677391653598	-1.56889917687912	-1.75920863541654	-1.67553409888327	-1.44482263103085	NA	NA	-1.42963949551279	NA	-1.31305852349249	-1.42015714278736	-1.50469272853682	-1.622535149907	-1.58187940005981	-1.58863538773224	-1.02420537681035	NA	-1.21572389474606	-1.33804848104244	-1.19710495167309	-1.42652493805474	-1.39302354368655	-1.61789278077519	-1.38664106987351	-1.50321947151275	-0.937529494978208	-1.60817436809094	-1.32915474486173	-1.11311361826049	-1.55845023318179	NA	NA	NA	-1.15248748952333	-1.32443042683462	NA	-1.42695962028716	-1.66380757011224	-1.49009575578164	NA	-1.7342502475844	-1.83012019507045	NA
chr1	19700000	19750000	-1.59335071342733	-1.5218567046286	-1.71794197726067	-1.75662121956765	-1.42901433842653	NA	-1.58357903717669	-1.49922788809957	-1.41735910106506	-1.08534629616284	NA	-1.58512790064915	-1.28759768142795	-1.21633034867634	NA	-1.59571149913516	-1.51078843344038	NA	-1.65773327808008	NA	NA	NA	-1.35510615357479	-1.33808458641927	-1.8351212969811	-1.33458639327109	NA	-1.27240868833585	-1.67552024098425	-1.19599538294514	-1.64529941531333	-1.71937618429908	-1.31846008770026	-1.49415859114825	NA	NA	-1.52412643637566	-1.19368716050271	-0.748590712883268	-0.952994382513625	-1.42928623208186	-1.7854607035158	-1.62322395110455	-1.39871109001145	-1.59303988796118	-1.61139998891712	-1.64459755696415
chr1	19750000	19800000	NA	-1.68211572482295	-1.7932678465539	-1.67394485148807	-1.26757819453043	NA	-1.38066478628619	-1.5723127797317	-1.52013867847281	-0.940827719208831	-1.39283219654755	-1.42001219175118	-1.47199437529647	-1.3507778283989	-1.58476860727917	-1.61536369385626	-1.43005629608831	NA	-1.60528819459396	-1.16496680089364	NA	NA	-1.44062182782861	-1.50768406407422	-1.54269477922222	-1.46415279141661	-1.72621663801647	-1.52656926567499	-1.69080829558238	-1.29103155375494	-1.59026803695775	-1.01870368062265	-1.29642911157378	-1.73887306995405	NA	NA	NA	-1.33720081508871	NA	NA	-1.38954946393224	-1.68147964631926	-1.66717443094809	NA	NA	-1.4604507375846	-1.65282349782633
chr1	19800000	19850000	NA	-1.68891248771547	-1.75671408111031	-1.57918862997049	NA	NA	-1.2404101971983	-1.6710576740988	-1.8532259792415	-0.962029209432908	NA	NA	-1.38395434159541	NA	NA	-1.44902729268157	-1.72355266324678	-1.29956658946777	-1.57541020619278	-1.28758468250142	-1.08221079434233	NA	-1.44412960910645	-1.50956574862876	-1.07997634564797	-1.41597517665347	NA	-1.74103898303563	-1.70969202807798	-1.22456248306915	-1.38700631065427	-0.77175247550517	NA	-1.88503569749106	NA	NA	NA	-1.28840087567415	-0.765156302108601	NA	NA	-1.67337477728409	NA	NA	-1.22377869255056	-1.88877996189096	NA
chr1	19850000	19900000	NA	-1.72336234605582	-1.71630438645184	-1.5553782186769	-1.10231181640506	-1.3115900598452	-1.25289680988841	-1.24968403838011	-1.65341133579165	-1.06078680583631	-1.59259147676296	-1.35955098626138	-1.64769684737608	-1.53730826284564	-1.64643137323661	-1.12566269553691	-1.59268595621229	NA	-1.5397715592362	-1.3976158954658	NA	-1.15669097861015	-1.50917367345916	-1.4643335896197	-1.22336974936024	-1.23123022327714	-1.48980819993208	-1.5824290561415	-1.60077400663712	-1.34571417704314	-1.20799298092329	-1.45974791423955	-1.21606008849664	-1.79408545023773	NA	NA	-1.55897850355365	NA	NA	-1.18406795151566	-1.15033333095359	-1.88542453860436	NA	NA	NA	-1.67642666692038	-1.51481794305733
chr1	19900000	19950000	-1.43547943804717	-1.72803162973	-1.56803042343874	-1.59039795553061	-1.39755868868175	-1.27875372201199	-1.43504516685908	-1.42864786496846	-1.54522678783324	-1.12702617334442	-1.61091101590204	-1.39080709163854	-1.85912689147672	NA	-1.50914626261784	-1.36325584717375	-1.43794792357461	-1.33870515385509	-1.51074002998769	-1.5504715402117	NA	-1.18507834198269	-1.40970395438776	-1.30819788103538	-1.33920739936516	-1.43903143694294	-1.46241457440819	-1.43802762580578	-1.54003782437714	-1.19333805739744	-1.01555398087676	-1.85189896734638	-1.3304418340104	-1.68428763452043	NA	NA	-1.24164320497196	NA	NA	NA	-1.10663574729486	-1.70939863385351	-1.66616742223993	-1.41676248580974	-1.40080740911188	-1.3944453741169	NA
chr1	19950000	20000000	-1.37577062328516	-1.75196806600086	-1.45786800938309	-1.75840489297654	-1.27370913503274	-1.33681925919145	-1.47843732690693	-1.53566382531473	-1.47715730670465	-1.20114503993379	-1.64472632768998	-1.50557469493952	-1.56941946192224	-1.59041413761675	-1.39165621901716	-1.69865453476037	-1.39793547634672	-1.46857188125627	-1.52039462110434	-1.6180634542185	-1.32838748108	NA	-1.29420462981862	-1.3229553019058	-1.1687289828592	-1.56378437531478	-1.50768406407422	-1.36654272577508	-1.45973938581165	-0.936693303897681	-1.83987485347629	-1.56369417939772	-1.45126322635302	-1.3234602222373	NA	NA	-1.29042126720522	NA	-1.44041253361542	NA	-1.05697035945574	-1.47563253931935	-1.5957554355238	-1.42079465782365	-1.29685119897206	-1.57990720513806	-1.48877244745129
chr1	20000000	20050000	-1.29919065703474	-1.51933216327723	-1.61623774375555	-1.62295482414002	-1.1123297777595	-1.36699182329413	-1.60972928554434	-1.6585623148261	-1.49377089715807	-1.28350297321683	-1.52777600075476	-1.61414372033701	-1.56493759981263	-1.29680815929618	-1.34098082672747	-1.36146794666098	-1.45932797955563	NA	-1.51877607529158	-1.58693761751846	NA	-1.11535885739156	-1.33893939070732	-1.30382472162367	-1.20857203868597	-1.71923256686758	-1.2993405388344	-1.37983207681711	-1.57561518372729	-1.46884966577136	-1.89979472430268	-1.48253608985089	-1.44457426532932	-1.32689189329056	NA	NA	-1.51281993285959	-1.43991227760313	NA	-1.48886490395837	-1.3596068294538	-1.34773341268357	NA	NA	-1.29468444996721	-1.76186001397525	-1.57961784756384
chr1	20050000	20100000	NA	-1.71992617223111	NA	-1.42336171524206	-1.43577156018164	-1.43533611895243	-1.44225165454648	-1.7101191884294	-1.46051952660885	-1.1852515167375	-1.56394654816046	NA	-1.6366864798956	-1.13359551597129	NA	-1.28248884011829	-1.58469272650499	NA	-1.48883747806897	-1.40373316556928	NA	NA	-1.34995183639576	-1.42077580329558	-1.82993557584714	-1.8886582270405	-1.18121563170521	-1.67911212742951	-1.55058997493565	-1.43779933052876	-1.80201510192071	-1.58428275628563	-1.48299645965931	-1.54003782437714	NA	NA	-1.6087344429689	-1.517903115805	-1.38038904543654	-1.50079212332559	-1.49012041823461	-1.27019184320945	-1.42023244223511	NA	-1.63848060866131	-1.5694361974086	NA
chr1	20100000	20150000	-1.6515595214871	-1.84792756163022	-1.85685076561969	-1.72981140624339	-1.56280472510862	-1.61548477754162	-1.19310084943622	-1.5335319660591	-1.43363124472156	-1.13555386442686	-1.55348324414207	-1.59616593924717	-1.73363710080117	-1.52289793612867	-1.34009529597489	-1.17266987707599	-1.6479126181052	-1.71298251406128	-1.32466163680989	-1.19955074880274	-1.76297092638754	NA	-1.37328400539219	-1.47248099497521	-1.73689976394252	-1.85576428247028	-1.27264867619433	-1.65015830600514	-1.5487960676746	-1.59181652009412	-1.78336971533419	-1.70223144790913	-1.64411195252283	-1.35094223760179	NA	NA	-1.5635549131544	-1.40351623697177	-1.38193555872669	-1.3769972383731	-1.43982619885276	-1.73877505045441	-1.50849060932586	-1.48633522317247	-1.57746170951011	-1.29678485284037	-1.54384469180758
chr1	20150000	20200000	-1.76269296882705	-1.81591341045012	-1.61652241766243	-1.84220091130088	-1.54660935488043	-1.67854858718772	-1.31423379351896	-1.48128770813938	-1.34940811963181	-1.10857203692574	-1.40483622972436	-1.37227112889019	-1.83948813025551	-1.52020727453858	-1.28567249799403	NA	-1.83784381556715	-1.35257011122864	-1.05444070585597	-1.04322937726715	NA	NA	-1.3060603232238	-1.19131548287434	-1.43660382187493	-1.56090358816781	-1.40826990586134	-1.58601562103187	-1.6930380126765	-1.53902570298465	-1.87111883385964	-1.71199012296256	-1.57271828412177	-1.2101192259902	NA	NA	-1.53712411481777	-1.345390872164	NA	NA	-1.53784078439858	-1.64578330588598	-1.65758076033391	NA	-1.34965957156859	-1.15486512195249	-1.57843687351757
chr1	20200000	20250000	-1.71674946721796	-1.71346122106948	-1.28765816965954	-1.22079432147955	-1.1173362232787	-1.61493046747527	-1.3779910970285	-1.40474695339094	-1.47941902974632	-1.18252127610696	NA	-1.28410021332118	-1.65702882209369	NA	-1.36492056029693	NA	-1.72135658158825	-1.47005389404212	-0.879391776888296	-0.909260000302767	NA	-1.08176096119623	-0.972336648233625	-0.932514122440264	-1.33767006455039	-1.40386321189728	-1.60025983056185	-1.68126442871021	-1.44615852752755	-1.42792672993691	-1.86391365070619	-1.53913340655673	-1.48343091249076	-1.57115888842689	NA	NA	-1.61444137573471	-1.51674139486618	-1.20092723968989	-1.1315232211601	-1.3118916072391	-1.54808675436654	-1.67933031146238	-1.22392236435282	-1.26104014110191	-1.20734399064457	-1.57270738114358
chr1	20250000	20300000	-1.39967297469772	-1.28241698153598	-1.11714713504946	-1.10613982128605	-1.25991149372123	-1.50456865040306	-1.25721634042205	-1.31627160712393	-1.49271454580429	-1.1917946514432	-1.42040080671523	-1.46229405092781	-1.37365554466772	-1.32032559745458	-1.43729793724301	NA	-1.66035764652622	-1.66134960673253	-0.760658477751989	-0.888586366381759	-1.43848413923906	-1.17944708551723	-0.81843614651462	-0.82728688442092	-1.36964506669111	-1.62191367212302	-1.54835833550104	-1.81252488971841	-1.12295159382236	-1.33435649597413	-1.85647636941741	-1.21797116269042	-1.70587752785428	-1.83464877359119	NA	NA	-1.3303814841251	-1.337460919168	-1.01536971507729	-1.26274472375764	-1.11167509687701	-1.43349891390353	-1.44201464392773	-1.14697696510375	-1.30405516454729	-1.29693601543632	-1.41092036156244
chr1	20300000	20350000	-1.11276863836496	-1.06308136059273	-1.05948354372158	-1.08467117686626	-1.28703805513765	-1.17565726514826	-1.24318089411183	-1.34918638626653	-1.20933974629986	-0.923898354406236	-1.38807751576594	-1.4827192421845	-1.12778678920763	-1.24618650025075	-1.19810382573661	-1.65146965437854	-1.38376756825927	-1.01001302400211	-0.692747207196109	-0.762916598396943	-1.13661798036593	NA	-0.745904048454554	-0.755665810005277	-1.41429789948817	-1.58928214346835	-1.10240470930051	-1.81203593482397	-1.04591694411928	-1.18257321627027	-1.57407691602511	-1.16759023266522	-1.49956490103941	-1.50379539695494	NA	NA	-0.942895236100352	-1.07997634564797	-0.780518916288888	-1.14784727544392	-1.65290662586296	-1.20554894617562	-1.29980444238333	-1.47467644865528	-1.38287822429331	-1.27961828776686	-1.24031186703
chr1	20350000	20400000	-1.07858228540426	-1.51505624333395	-1.17038751414019	-0.960661850344686	-1.11963492860377	-1.09306373332604	-1.14421251895065	-1.2255107322012	-1.01993536320366	-0.944078344273201	-1.00516675478134	-1.35600814169368	-0.973823794827765	-1.2707580654795	-1.12393013367952	-1.3527016165119	-1.07109859123345	-1.11653779904393	-0.527597746075317	-0.572952499723301	-1.04741741699436	-0.910129874855272	-0.524369558796296	-0.650989142144027	-1.51575498858336	-1.66337643607429	-1.05313735101932	-1.67808423190468	-1.16297029512542	-1.47288763067262	-1.22813355995174	-1.29887144652953	-1.24045752915646	-1.28420731823563	NA	NA	-0.689793106691184	-0.890746344926252	-0.622943012336073	-0.871705302764198	-1.40024085176461	-1.01922071046144	-1.441602613927	-1.21203950240012	-1.18830862314012	-1.19226718153445	-1.34898160679833
chr1	20400000	20450000	-1.01827020254378	-1.2241128604567	-1.16539298329487	-0.807152800942962	-0.927464542118398	-0.964119421317952	-1.00995244464318	-1.02040066978969	-0.894637956955628	-0.960630576980433	-0.89072458468061	-1.13201277382275	-0.79592452520889	-1.2057511267579	-0.987661693986458	-1.15458071568489	-0.830865757425215	-1.2019433821576	-0.312038868302234	-0.374967352003674	-0.895363074641351	-0.851702136399935	-0.326609194388834	-0.439494659660901	-1.64154091003043	-1.40863970858328	-1.01291080871635	-1.38760602972548	-1.11116215133451	-1.45499999366084	-1.06004744876182	-1.08978029517782	-1.07895450003235	-1.26855952542606	NA	NA	-0.403229304756022	-0.724507346501055	-0.452778345167386	-0.492075674735411	-1.03558312896404	-0.827691373188891	-1.36493108293907	-0.89773348673603	-0.927635312648582	-0.905551056315962	-1.07001814161738
chr1	20450000	20500000	-0.829371221855999	-0.883816565726664	-1.04220420427324	-0.619014439836418	-0.558589104810517	-0.704502833747219	-0.799865718328777	-0.953340778912826	-0.585040625868844	-0.651785985330334	-0.730833634575673	-0.848219569832474	-0.608396523212086	-0.859021268648306	-0.652912898451426	-0.862807694955823	-0.548384701585482	-0.897975576159799	-0.105098021212079	-0.192886772347561	-0.587022525405162	-0.66477924421444	-0.230816010387543	-0.215273761033402	-0.978724316322483	-0.961595494248104	-0.752136378891737	-0.951651772712166	-0.727089032219035	-1.26133294644025	-0.856971818474586	-0.647253913148458	-0.858162856077874	-1.22600070540836	NA	NA	-0.190778289214862	-0.433412828430572	-0.290977403097074	-0.30740732060541	-0.771770549182165	-0.670311828710529	-0.89287155701306	-0.833325023639001	-0.742101880333281	-0.624757723332328	-0.69883576932804
chr1	20500000	20550000	-0.494178583512198	-0.667107830947469	-0.685595284859027	-0.351062612971542	-0.225542276592112	-0.461168000247739	-0.581344165648391	-0.804977109750499	-0.273781206839309	-0.363460183432417	-0.383189108993163	-0.469316382639123	-0.332313642131297	-0.455199267824748	-0.292715463266384	-0.562307436685655	-0.188886131925465	-0.535955678934782	0.0935544292489657	0.053622619084545	-0.376055537937248	-0.47378784888455	-0.0919800101436377	0.0233309482612925	-0.340858286305975	-0.548201963301964	-0.45877637444512	-0.505767854557993	-0.410719733444461	-0.787434685035925	-0.457691654235345	-0.193848837653458	-0.577712088883681	-0.893530827355876	NA	NA	-0.024674677337592	-0.130808167293809	-0.0959373288673651	-0.23329126494873	-0.470834532021614	-0.459237178268183	-0.421961367307785	-0.394446644317093	-0.477286901656834	-0.46490078452996	-0.374174842355035
chr1	20550000	20600000	0.114873759822978	-0.406214274645499	-0.367598419936821	-0.00953898990533924	-0.198765913481166	-0.091665532036177	-0.304048436461199	-0.26852560496065	0.0524794801357294	-0.16529047437195	-0.0770039907789484	-0.10452841176987	0.0375399358101821	-0.102009309852378	0.0390122944777823	-0.242149460125049	0.218935763823529	-0.128005341480618	0.329886300000541	0.324405784263323	-0.123215702573711	-0.0915828668428372	0.06487292629982	0.220073194120392	-0.0549277222104474	-0.107837868557113	-0.187547199367031	-0.293973732925789	-0.223303587549354	-0.290627595982818	-0.122745828026397	0.110966686075193	-0.347761148248682	-0.519173577548293	NA	NA	0.205591210745032	0.171237192781112	0.151957403322487	-0.0677247213215148	-0.144765466045384	-0.184371523227849	0.0203019756722732	0.0712463276321711	-0.119099616190115	-0.205036982990507	-0.0485562379998979
chr1	20600000	20650000	0.407148719234966	-0.115004585948922	-0.0512287702169387	0.285980190119242	0.0276384233529217	0.314168051200719	0.010225389876191	0.0765781921149001	0.31261510873944	0.0463479289373815	0.284909833675021	0.152400833177677	0.371712460863857	0.204517889241201	0.342549142293565	0.11383374337516	0.462782088049615	0.223597427943931	0.558625804155264	0.548471360830107	0.344921947820389	0.195695750991474	0.20127432057653	0.268460971674621	0.168133285799998	0.042459542392605	0.0504640926830077	-0.0607810470780113	0.0306545255271249	0.0335039714882825	0.115872828107318	0.348435876238872	-0.172056035031961	-0.225440497286238	NA	NA	0.520258966979426	0.413946865832238	0.324566791222865	0.196727547543592	0.162928786826791	0.00975864159470352	0.179448045723448	0.121185441135982	0.172701121573314	0.0165151642668482	0.179373576221927
chr1	20650000	20700000	0.663148253140488	0.229783885962827	0.314339134322348	0.570357326223955	0.266677168676577	0.483885810239715	0.28914465098322	0.347477193551936	0.520235073131159	0.244793491542391	0.652672987305991	0.409421225067074	0.68422220342546	0.329937278180404	0.604185685278469	0.378198513982717	0.650219084735292	0.334910872599325	0.596891749429855	0.704420032890731	0.524136010635148	0.45087067679968	0.32822646229643	0.400111938302787	0.466265382807356	0.308110562216221	0.0854688300225269	0.294253655907459	0.408904007631128	0.331060120627836	0.388557797004197	0.484135239708649	0.110128954300156	0.192141431372922	NA	NA	0.718310000699396	0.393342491915955	0.462896868198508	0.387642559512994	0.303748751545721	0.242702674970518	0.365744296017378	0.446157073575215	0.367498221172018	0.137330046148693	0.420620161808996
chr1	20700000	20750000	0.947607588557471	0.712071948966395	0.581729777045303	0.825959521319439	0.509008863099901	0.81784212543684	0.518809775418244	0.554872229215323	0.690103710655024	0.553678961837947	0.861054549268837	0.727250389464079	0.950919802750045	0.536645704947725	0.807000722180725	0.625872973127193	0.821050391591252	0.544070694143464	0.600704844036932	0.789652033455262	0.636987653074913	0.670916504506432	0.434844886203187	0.538018223944845	0.790489950081906	0.567723242225528	0.449902404703128	0.633178847689643	0.712232564004459	0.857289317979595	0.645180391477091	0.633454090868617	0.35458228342369	0.51887541363685	NA	NA	0.831361545224664	0.621746759244881	0.62709007137752	0.385935687888147	0.576596515273515	0.526638979865325	0.594082368472214	0.880298521867188	0.569157780289944	0.29859372362071	0.555355176730803
chr1	20750000	20800000	1.22338031813618	0.844233073153488	0.79153871689323	0.941714377095967	0.715104161791105	1.00454184196006	0.609580645326578	0.60929969246341	0.761131603586776	0.742649764207315	1.0623659131961	0.936007691774666	1.28046022076463	0.708483756681174	0.894475182934083	0.779217366665096	0.944780419466078	0.652234539639288	0.727117667735436	0.890224658871241	0.885458528685706	0.886074540242494	0.436259965452759	0.708752496792953	0.914056166411755	0.864165991257814	0.791199446798079	0.883820203738856	0.97128577048099	0.998673139706488	0.754610310874987	0.847589338138607	0.478424106876783	0.700758201813298	NA	NA	0.921174186925689	0.809951156623573	0.543500909562387	0.46869716922145	0.794382631220576	0.742468691513497	0.949918278541122	1.35720731828762	0.726423586851784	0.492552323773531	0.600591749188127
chr1	20800000	20850000	1.39244560460465	0.803502637066934	0.858987356316646	0.857843607553209	0.826475151993337	0.734348770199511	0.671697941345201	0.618825789543898	0.810624539860861	0.637800239216805	1.10858466420484	1.04681247638218	1.29427038130481	0.845838198441383	0.821756848528926	0.724946043092408	0.947167482235783	0.61102422214162	0.816843183118712	1.02381461626619	1.02386988266587	0.987721585432732	0.392060546646498	0.664425433253036	0.928387802219102	0.981947120896271	0.718970064206125	0.94931751573095	0.967740924664603	1.00233191888523	0.72457204976259	0.696172754738117	0.515754438019088	0.480708554681737	NA	NA	0.963725411160442	0.753418066817741	0.579809264455527	0.478356679741587	0.796689724062026	0.763414462953361	1.06469893606842	1.4380318560555	0.731997454496229	0.517576713325132	0.619694730711205
chr1	20850000	20900000	1.32521512568487	0.751420139177015	0.767867904383824	0.895264119183171	0.831963721672628	0.879501337040307	0.677619608948042	0.62640957711256	0.804172685609522	0.482018762886138	1.11320542881173	0.977960168337248	1.11101066095499	0.883239725152702	0.713730006047629	0.619308722227066	0.858186435121083	0.513281143956832	0.795703014376867	1.0031329417468	1.00858177043646	0.855682404751404	0.396979115783171	0.557388266154405	0.856648399401378	0.938196443921366	0.591873987734059	0.90816581086513	0.806873635247902	0.910017519044229	0.626349135150957	0.331060120627836	0.408235623609768	0.305305774837999	NA	NA	0.980652875137364	0.689056883824639	0.657284830701045	0.452210710668184	0.743944282355827	0.637832679154521	1.02483613716592	1.36090295063337	0.599372355958254	0.39971271969494	0.696928763523231
chr1	20900000	20950000	0.989204097308996	0.7022953237687	0.676782443461338	1.17108630282101	0.785845207789949	1.14586015459745	0.585208943597269	0.538550235499718	0.810682441672027	0.36481476135072	1.20524669978352	0.867509236701704	1.18133457392244	0.800755275544397	0.762009947725034	0.526792580359133	0.84537027845774	0.42873945838349	0.7912709496961	0.867660361643025	0.846220013224987	0.793280925449127	0.37293886778364	0.523677157921373	0.754508898948429	1.00186581334238	0.680249647573086	0.93242946422205	0.6969349848492	0.74585544969287	0.568226264432901	0.391374269704892	0.289850320284779	0.414939550695277	NA	NA	0.930232108691113	0.69992168644222	0.57201201992823	0.438790653443386	0.738440428964407	0.504466308726204	0.98106109772079	0.915951088827243	0.534006781221932	0.284665985561007	0.572342681622891
chr1	20950000	21000000	1.06451925104279	0.69548735767827	0.65875036319011	1.16845288403496	0.785934950554268	1.01800091295804	0.480574955276415	0.38943631758672	0.823753926405403	0.231041206100945	1.27325355580331	0.759179926270993	1.2256279237608	0.69844659518525	0.789458973065267	0.36549370591197	0.804508306890672	0.383466191091837	0.786181855937166	0.912046330611192	0.778018880612695	0.7533480179937	0.32319487531235	0.462774436424773	0.698416438959386	1.08067403693325	0.691145209428086	0.865288705141274	0.663844137220331	0.55714601589919	0.630879790922313	0.548514275025287	0.345312782522339	0.483833528706524	NA	NA	0.819058193339575	0.700293213183006	0.603419606935882	0.405618076001748	0.6792103462502	0.394726491994468	0.781400767101162	0.658418016425412	0.522120069148287	0.164981768587052	0.409522320324972
chr1	21000000	21050000	1.04174699842978	0.70577168488499	0.652193678983966	1.04905740112526	0.790372105338915	0.874964614696432	0.371819160243335	0.223597427943931	0.742271197701433	0.170760098113571	1.23762773295031	0.606952684881903	1.13017438638309	0.639596866917255	0.558845638266292	0.149083591821365	0.743308550820688	0.243136476327704	0.703121279046535	0.877674935934745	0.75590321217317	0.777328837740285	0.279720849019854	0.433044900878113	0.604276413414932	0.99068552854188	0.517485511958574	0.696879940646054	0.708685650535648	0.404818471515369	0.646715032141364	0.48610361289204	0.32665680582894	0.498596513523075	NA	NA	0.738238478457567	0.649942036939952	0.58017688265422	0.361630955691293	0.59353752202109	0.398412647784047	0.809294181982451	0.620362079337044	0.465888067179368	0.0888298793487965	0.243763300889775
chr1	21050000	21100000	0.949351251352076	0.79338267665019	0.737858073116745	1.01125054804055	0.559402532876523	0.748599449573102	0.118261818429512	0.113936860241691	0.70188116075453	0.100816537310146	0.941017596454923	0.694187975297237	1.12545813936668	0.562203675766684	0.712102137180457	0.153608395268907	0.701377468309421	0.193076512471043	0.651292409072814	0.782597730649651	0.836257039526459	0.811177520821607	0.297620006826752	0.436620163764002	0.666991062230262	0.836320687105272	0.609014865956306	0.649444294979961	0.756599909954996	0.495370318998351	0.512585337221964	0.470381922322396	0.405662783201265	0.542641024399175	NA	NA	0.79361813176158	0.572243011566837	0.501620524876652	0.37293886778364	0.78527199716463	0.449368811222245	1.01784050956057	1.0787184894263	0.479066777955689	0.0647140321340264	0.260467613777077
chr1	21100000	21150000	0.842621452616673	0.695011235230253	0.645962343233494	0.96603414768282	0.340877269912834	0.765257028011747	0.170487226010801	0.148283558707185	0.813897359129151	-0.0133835718847601	0.893964467695107	0.636914162948543	1.04256654843761	0.544071813511247	0.869350306756454	0.177526453998234	0.74168323650853	0.146630705608007	0.705986068287665	0.75166430741786	0.83167668280185	0.777140972562116	0.264579636006972	0.385032729859754	0.798907783518665	0.8445541205941	0.761430358416229	0.726415300433865	0.819001430933888	0.712205463613947	0.644335066172544	0.729960303571856	0.552155255711589	0.562504399488968	NA	NA	0.764216187858225	0.488516254582469	0.424655830711526	0.421450274677221	1.05458613148202	0.43346623014276	1.00466502875567	0.939970891391099	0.539924016182226	0.0720705463564137	0.30030454621942
chr1	21150000	21200000	0.894595866175286	0.583455631426609	0.55132250039704	1.0163256846947	0.369611824680544	0.829719521427953	0.257412509846282	0.208993422684097	0.929487964015241	0.0318107382781212	0.935419384694258	0.575362088801336	0.866275033299569	0.587813832564916	0.683588042488085	0.176033224087441	0.729253791680637	0.102871610327392	0.66890227516761	0.789950797890601	0.788768528294235	0.746634828741302	0.11767767595944	0.282940589454046	0.867586693222448	1.08726620649656	0.849588289704042	0.87956790853016	0.929275006471718	0.879773275987188	0.759524586780115	0.975409502686254	0.584419379979572	0.50180071216756	NA	NA	0.693691631242883	0.628025243830758	0.217579336192445	0.444812066117313	1.15138528107221	0.382921116345619	0.881855110704317	0.814969112115308	0.682517438373785	0.0797698608554552	0.24708586908943
chr1	21200000	21250000	1.27951240590485	0.553806002010945	0.556822432714372	0.961778149458493	0.447652907334844	0.846536982245317	0.23139059648698	0.16374459645991	0.918247810458006	0.0796884251189853	0.865842852993718	0.76468587693353	0.828265517416903	0.499991835260224	0.703918046584534	0.221403933203631	0.580814525522056	0.0642265245329922	0.479469745597171	0.802223882033724	0.635866437796466	0.667207756292041	-0.0715477759473421	0.214633466124103	0.894456409302799	1.23787787530897	0.811622188599183	0.945645442559045	0.913988309024086	0.945518998952098	0.677461870426478	0.795196584704037	0.553227779814422	0.62832124536302	NA	NA	0.59604830723825	0.639536948275037	0.0664993588334152	0.410343004385044	1.07046046966852	0.37898940288412	0.739004997528409	1.22467277707077	0.64731004977805	0.0689843665262982	0.13524980409256
chr1	21250000	21300000	1.06952024600482	0.479946304785792	0.515668574097473	0.78744974979348	0.482574125904221	0.773646885746453	0.168340403635386	0.254847244119389	0.788113391302008	-0.0321958793799853	0.742469394819229	0.691610172500856	0.824531576526594	0.435593675276466	0.684402448573103	0.214682328327179	0.684827251598202	-0.0501107990741919	0.312981431857872	0.723977459636158	0.620233049671062	0.598742592982922	-0.126772936318263	0.122038111696722	0.777802454189329	1.19662468780372	0.648243883175859	0.809014581947271	0.744787855973864	0.930562723284712	0.497175314243331	0.644332260959307	0.543075968203643	0.699942865205928	NA	NA	0.47816111947529	0.566904447011207	0.208829297724636	0.339200810187023	0.948628683039607	0.429980783828217	0.603273407942514	1.02319770258047	0.507585202867674	0.135681424876862	0.117966887697247
chr1	21300000	21350000	0.717346064173042	0.273300308439164	0.308578134531224	0.627809792296287	0.373786614717168	0.385220572613823	-0.127264615902453	0.00877464610755748	0.337200475766135	-0.220098970057655	0.625269964330555	0.485290464398187	0.635990959287041	0.331778576409083	0.477353551044976	-0.0552635540302653	0.522531907356128	-0.237744360049989	0.361162906627912	0.508989991365291	0.550526568691788	0.6166080877979	0.0585497679652331	-0.00369959063982945	0.576342113596376	1.09647388084376	0.503081313547988	0.681783572637072	0.539643019091026	0.822018357581208	0.371817466065319	0.538077783231792	0.404768334210825	0.321056101691185	NA	NA	0.373336137591722	0.425346827773301	0.0271052100861025	0.18333469483372	0.884467935176556	0.351420396370794	0.534878017742575	0.667758077791313	0.36554411970929	-0.00496623360115847	0.0893714432409723
chr1	21350000	21400000	0.431581858051347	-0.0560022672934859	-0.0554246969678871	0.359109195202787	0.0907853402255238	0.131345702306518	-0.474831403656022	-0.312135439111894	-0.0194333989748242	-0.29141013039451	0.476818507460321	0.2173455432466	0.315023218204524	-0.103130905370028	0.165037546915101	-0.661251986395379	0.159196719965379	-0.408517494477604	0.371573714610818	0.351936845230628	0.263357287457772	0.19106624309131	-0.108926828199386	-0.120865548385536	0.303952539676669	0.408606204910579	0.436341673812794	0.549147478000661	0.302221865458964	0.371168732413094	0.208565845804283	0.170193732476316	0.160050618723048	-0.0810733281564048	NA	NA	0.313456504249635	0.274311788981869	-0.213743763868855	0.0342218819302919	0.547842640026603	0.188295383236538	0.462265397930127	0.446661153025989	0.154295065361597	-0.140226798240479	-0.162270745310875
chr1	21400000	21450000	0.150637990313571	-0.244394501939427	-0.179393722288798	-0.000364007548298034	-0.19971029234623	-0.107366178370129	-0.458555262107971	-0.571047092627024	-0.271855076199333	-0.54834447916304	0.153958772309769	-0.0762111022484241	0.163851443551768	-0.289084713961222	-0.189001056114645	-0.809708032078553	-0.196323367898275	-0.69329920600086	0.128449062838149	0.228017109932599	0.0445241295975284	0.140159642737993	-0.360676625542672	-0.249573356279266	0.0193126106043639	0.0630512336645896	0.0613497414270406	0.0970701408056406	0.0743957365270395	-0.206175145794058	-0.183403240371906	0.0232741651654913	-0.136817602209478	-0.423016528109968	NA	NA	0.179719689244545	0.139946866237698	-0.341690973665644	-0.115087669782633	0.183248288622347	0.00493045342627483	0.131811913864371	0.106192275793392	-0.11341402136818	-0.349995487264282	-0.437784972075597
chr1	21450000	21500000	-0.194488544272504	-0.496838047581244	-0.502010520261376	-0.386765954138724	-0.376823389320018	-0.595670730045164	-0.846581067289439	-0.868499729373138	-0.488834387852228	-0.834895778679976	-0.210097333862763	-0.351112278244157	-0.211731641279887	-0.416637556064151	-0.527677452868016	-0.869680924770984	-0.46886122797911	-0.963783647704191	-0.0160979658771806	0.0372777177738913	-0.171952286161725	-0.109650473023533	-0.518405533050195	-0.40105989768837	-0.251317208294804	-0.25497505462084	-0.340934240897089	-0.384936792722147	-0.194330617512484	-0.33963007657205	-0.469135206244678	-0.58617525139954	-0.387173482205749	-0.722711770707282	NA	NA	-0.121209945349844	-0.129105021496864	-0.599849473533696	-0.327795038167167	-0.126972637381459	-0.220589430279017	-0.277328103909449	-0.305749684802215	-0.462122685335998	-0.626884521960445	-0.765965726181412
chr1	21500000	21550000	-0.522791519770571	-0.724520620923649	-0.794967626165592	-0.685571845942545	-0.604549356693795	-0.888174142479851	-1.16254652118455	-1.08699877971166	-0.786884169360939	-1.00184758364274	-0.461361732872231	-0.793867088518167	-0.600795272996673	-0.695212226101443	-0.825086016205446	-1.03900887333429	-0.717258231879644	-1.17348688302137	-0.142421493886224	-0.159046770723772	-0.395514685340991	-0.366638946682574	-0.645332822281008	-0.471416923853823	-0.470282034482292	-1.00673355939761	-0.499926606081855	-0.556729940019691	-0.521012787078193	-0.6126966576621	-0.795569695183742	-0.971967446402323	-0.647313580781901	-1.01458151885422	NA	NA	-0.389186483620639	-0.336702967426794	-0.786087460570506	-0.481293431302599	-0.393511791684711	-0.434241911364914	-0.556077420352043	-0.521355671840984	-0.716310475528766	-0.786024485359021	-0.955129105745895
chr1	21550000	21600000	-0.82701728805695	-0.925846157525867	-0.974871726571117	-0.9052661750092	-0.831192066103479	-1.10859721231335	-1.35403955906057	-1.18074137042834	-1.16398813807122	-1.05231903400644	-0.681101783294922	-1.17490656291678	-0.796297311313472	-1.1177800625043	-1.0075217226262	NA	-0.957416878790596	-1.35700722576244	-0.350041114576392	-0.24184193127284	-0.618333780302737	-0.345997771893936	-0.75061671000879	-0.596339224560803	-0.766289439564028	-1.48613603064632	-0.654119043681402	-0.670508015897908	-0.767126032804749	-0.902482820183903	-1.20585577630867	-1.04241449291842	-0.90614754236047	-1.4772186784608	NA	NA	-0.508866258369339	-0.554223382068755	-0.940170060273548	-0.568215629046995	-0.665671377844073	-0.694787839533857	-0.896715025406751	-0.91543549505091	-0.901271994815479	-0.897488656349039	-1.22465915436331
chr1	21600000	21650000	-1.0005409083098	-1.07444491334254	-1.12303255753845	-1.10465128582486	-0.791949519802589	-1.20196453377677	-1.59579070958688	-1.37761081324349	-1.49700231467486	-1.17291005940377	-0.960908253623347	-1.3201301375244	-0.966658714517854	-1.21325785468914	-1.14577210056897	-1.4018038961089	-1.10072303877304	NA	-0.586978468580153	-0.335842095715537	-0.811854728552556	-0.700552173193149	-0.860336956027346	-0.959430577353105	-1.07683790720026	-1.37165199040534	-0.837113301246281	-0.755458708570065	-0.950932181423759	-1.15877457756965	-1.48378958408653	-1.35521401067962	-1.08448127475884	-1.82317671390049	NA	NA	-0.676514641082383	-0.69153059273569	-1.09682915358825	-0.710661815608081	-0.801724430329686	-0.754760316866889	-1.18032480256517	-1.30152974242994	-1.15194770019559	-1.12347098412768	-1.44634726808436
chr1	21650000	21700000	-1.1425683685496	-1.27722610545851	-1.27152779874294	-1.07366313331743	-0.943668983938941	-1.43335439914527	-1.60263025408498	-1.54196142550307	-1.53071279149834	-1.37076414249746	-1.14605798018601	-1.43969932534481	-1.16417249500688	-1.05179248351326	-1.29880523202201	-1.48428556561298	-1.23064130388842	-1.39913343887241	-0.666270979356138	-0.549583152503106	-0.926762229930155	-0.972008658997636	-0.966199525599156	-1.07219696674337	-1.40377831113826	-1.33141205992968	-1.09143207996936	-1.25411691099009	-1.24341290771192	-1.29214281994499	-1.51870380582806	-1.54705190881848	-1.24452097364278	-1.48240932374862	NA	NA	-0.987661693986458	-0.903632799835024	-1.23783766738228	-0.981337064946043	-0.907840249258901	-0.854986095129987	-1.2150679200185	-1.15303319726898	-1.41923891333954	-1.18743552204688	-1.44402566035335
chr1	21700000	21750000	-1.19718453146443	-1.46797697038828	-1.45161178424939	-1.30042718905479	-1.17423931211072	-1.6851139910882	-1.60330078478359	-1.6768182250053	-1.56837357522435	-1.3754342248691	-1.13977877022417	-1.51964294538002	-1.2831163556143	-1.3744115178907	-1.3156775980011	-1.51370367056943	-1.24253516440204	-1.45070862316738	-0.648175141635212	-0.769112969069544	-1.19914219755305	-1.12585512016988	-1.07675964987501	-1.18366591907571	-1.63010159822006	-1.54285070315978	-1.63829681000264	-1.66410099203724	-1.46092498090649	-1.19403786144274	-1.30416180571877	-1.4488767630037	-1.52469034379053	-1.22059951570696	NA	NA	-1.32140996736444	-1.09872684144672	-1.54174468117842	-1.18129298885314	-1.0946186661212	-1.05259266157173	-1.10660724263667	-1.15590399532162	-1.38891748381389	-1.26303358510047	-1.50454222295595
chr1	21750000	21800000	-1.22441372467446	-1.29642794257772	-1.45161178424939	-1.70710973080339	-1.33461098882712	-1.73776122094908	-1.81455893543897	-1.83656937395937	-1.81844348182195	-1.4619778945567	-1.40242080959326	-1.55869132528519	-1.22840272643725	-1.61739039669313	-1.3156905905569	-1.57412107922358	-1.30290356555469	-1.73544925830148	-0.831625401890473	-0.933154769915213	-1.46654610004226	-1.16333209713916	-1.26766723384391	-1.29086320080516	-1.42856600530092	-1.76803031851427	-1.75377985619162	-1.45278675742667	-1.33184977381328	-1.15685368586748	-1.16976606860713	-1.51348360272684	-1.71304013926995	-1.82317671390049	NA	NA	-1.44041253361542	-1.03320848566803	-1.5877936327844	-1.28567504895691	-1.20942721674117	-1.13447333411354	-1.15637651128323	-1.18083119669958	-1.34965957156859	-1.24931326199739	-1.65513020442335
chr1	21800000	21850000	-1.28263557232722	-1.49930136219523	-1.50900790044368	-1.90052284026491	-1.27854696737814	-1.65190091471254	-1.77138479429181	-1.79815710399933	-1.64318291014505	-1.37076414249746	-1.69098756026556	-1.72251196581283	-1.33726998851829	-1.7430899106421	-1.27316772762557	-1.58297638343304	-1.38666808622115	-1.71022671273304	-0.969973402350092	-1.02062005985218	-1.32907686051713	NA	-1.41932803510369	-1.37306492910749	-1.31247817251779	-1.6697831882843	-1.79720125008275	-1.19221330479125	-1.22501697086919	-1.40290199108063	-1.26245670394291	-1.66195106872664	-1.65924584032099	-1.95753471916478	NA	NA	-1.36641302352522	-1.18644074555729	-1.49640818042911	-1.29514815150875	-1.30451609941333	-1.08339728100723	-1.20340733135194	-1.11160572718112	-1.70240125040624	-1.22004521218427	-1.6501013616315
chr1	21850000	21900000	-1.32002125948679	-1.72645851077811	-1.46684870083298	-1.80810302270701	-1.30691335956013	-1.54115242268081	-1.5472527064491	-1.69752223125173	-1.29754611645435	-1.2469290614284	-1.65154155464424	-1.66893945786364	-1.5027733665213	-1.56154805541815	-1.24699927902056	-1.44302421429746	-1.4482846506972	-1.62333800851383	-1.08824737979543	-1.08083668846996	-1.23095359762848	-1.10460056998838	-1.48475866156774	-1.47193771086801	-1.87177545473841	-1.43515009853618	-1.67435299063609	-1.84831269953907	-1.31134246533492	-1.58548807704343	-1.36872494588196	-1.71141832688106	-1.71186921797068	-1.88177645868023	NA	NA	-1.27120032060654	-1.30470181508795	-1.17474347829719	-1.36100406527861	-1.50863771050873	-1.07670828545449	-1.28223515265291	-1.11819592810729	-1.67497799479314	-1.26563477857952	-1.62379936035092
chr1	21900000	21950000	-1.60833423632846	-1.42075557717503	-1.30586349676595	-1.50247779245197	-1.44197610139285	-1.52286706655435	-1.32583418316798	-1.7111186311644	-1.33702211860702	-1.18379760812516	-1.46666158899516	-1.42588018317134	-1.58592777073409	-1.41719885162844	-1.33959705032995	-1.45459666656954	-1.39506617136681	NA	-1.1431948146451	-1.1739915631204	NA	-1.22806609529998	-1.48587912851882	-1.49022233620937	-1.57342634276058	-1.55395162689249	-1.41403042315569	-1.6727857574258	-1.38607874221337	-1.59385502273754	-1.45614131581421	-1.53133932618205	-1.73758932798944	-1.70104849707955	NA	NA	-1.44474923236126	-1.22685022574026	NA	-1.36124182742386	-1.6315347063847	-1.29372529060348	-1.24033845283669	-1.18605604250498	-1.60983122957656	-1.24434225287371	-1.58653118414152
chr1	21950000	22000000	-1.45033238234363	-1.08525032350324	-1.17823163769469	-1.31939381253573	-1.21916373475505	-1.57658380366408	-1.19146774810983	-1.26811940692762	-1.36156201361863	-1.33336352361374	-1.29942012560004	-1.28982979403334	-1.58023080041513	-1.32286514575475	-1.42508943970966	-1.54128542318565	-1.26869022364883	-1.47004821669287	-1.07973774387198	-1.12976301959223	NA	-1.20708344471565	-1.393145171596	-1.42511669423651	-0.976989347469366	-1.73595301232359	-1.29584011675889	-1.30546390695476	-1.52214863557431	-1.56904553573393	-1.51737537614337	-1.05281668469238	-1.63232860403576	-1.60774091390831	NA	NA	-1.45139941249512	-1.42376889766257	-1.3758199516126	-1.42573994466392	-1.56280282581954	-1.21101282501876	-1.10775290229302	-1.25082570352904	-1.66651148630801	-1.69986108749724	-1.47736914041072
chr1	22000000	22050000	-1.36690070366964	-1.1362450818642	-1.1220497455569	-1.43848413923906	-1.0854917658803	-1.49214990784166	-1.41226828934132	-1.39646966442744	-1.72656077811242	-1.54227218261863	-1.21980386394148	-1.21289951958371	-1.53974489683587	-1.15393689186404	-1.71126218137555	-1.34116010631072	-1.29910514298838	-1.5019103605445	-1.03584953940854	-0.981368930757133	-1.34304345181218	-1.12056174859184	-1.05356186473327	-1.36984519275398	-1.11281368975184	-1.50220671326851	-1.19529921765813	-1.14747163845145	-1.51804317836953	-1.48728849773146	-1.27196130817032	-0.956484798655538	-1.55044064770158	-1.66011882483525	NA	NA	NA	-1.48366498369724	-1.39503487436827	-1.34516809112113	-1.50805718929679	-1.06758803528841	-1.32153569077832	-1.27395914329339	-1.60247177457591	-1.62791911933278	-1.44781774067562
chr1	22050000	22100000	-1.4044129575224	-1.09119169478332	-1.06082799640557	-1.47526566207943	-0.962927228314881	-1.43280116547527	-1.70049004236297	-1.69082270914384	-1.56073641214618	NA	-1.25264532894779	-1.16474304296831	-1.51247163911286	-0.912709641292464	-1.57013334216035	-1.22645463145712	-1.32174808041886	-1.44287568867443	-1.02544026723002	-1.0162068606355	-1.34362567822394	-1.09963000213421	-1.24566079107825	NA	-1.4865258954738	-1.17996317921387	-0.852250575685389	-1.09724996226788	-1.25265762617971	-1.4586978886616	-1.02238063192313	-1.30431433318146	-1.24688096863772	-1.86210866500051	NA	NA	-1.38146373283249	-1.33036184836367	-1.21462188601356	NA	-1.56217533232794	-1.00019531150049	-1.28220201847272	-1.3211028132386	-1.29524129212531	-1.29202424851474	-1.44008836153353
chr1	22100000	22150000	-1.41956074536872	-1.02616299831124	-1.1806924550082	-1.52580876681934	-0.948823105266877	-1.30715410873324	-1.35216631716532	-1.48486823624297	-1.4656829428892	-1.25169564674929	-1.22028823783195	-0.963407077434623	-1.16423893854814	-1.10359970362911	-1.51313527235735	-1.34895309413194	-1.55855638683477	-1.2019433821576	-0.942895236100352	-0.854758260502058	-1.17989472877216	-1.08673695866249	-1.48333321595312	-1.30495467681769	-1.43245503714771	-0.78396510321064	-0.860361854502344	-0.971421377889567	-1.09970906181681	-1.52760634371924	-1.5941891059571	-1.36069192198114	-1.02086073287716	-1.91071467653694	NA	NA	-1.07128948917515	-1.24113258783415	-1.19992589166264	-1.17430847095565	-1.31644666072049	-0.95210057672366	-1.15265173059434	-1.40773989707719	-1.18276743163657	-1.28378468862151	-1.37104419962602
chr1	22150000	22200000	-1.24940906075094	-1.03934277715809	-1.15640474060754	-1.14625225318104	-1.01441064200685	-1.50465796021593	-1.49753123274281	-1.23012549931275	-1.55232874139634	-1.2616305157564	-1.06861464970996	-0.853279345789571	-0.954465459104501	-1.3016383312632	-1.47340854332027	-1.29905015273766	-1.73120355811898	-1.23030026853773	-0.879700572867132	-0.764999188970194	-1.03012787808085	-0.984112769167517	-1.3689887942537	-1.39764963329685	-1.30166033242108	-0.97123003780982	-0.804033902016888	-0.882654414977081	-1.14494667839619	-1.38700631065427	-1.77039975329114	-1.24188372994176	-1.47030936847319	-1.61378585039813	NA	NA	-0.942218796356295	-1.3579276924671	NA	-1.25519307409747	-1.0121134819045	-0.967206123165546	-0.782755574580969	-0.697224126443555	-1.53770280893387	-1.40199646631351	-1.23588385351748
chr1	22200000	22250000	-0.961201979663104	-1.05228652765971	-1.09889188077904	-0.708230501937042	-0.874647121323398	-1.64919287634805	-1.7330688461234	-1.36539710247623	-1.63003073616927	-1.37350623654179	-0.836605299947376	-0.741669787897743	-0.815010143225058	-0.983841883489485	-1.23341076545994	-1.22722270145729	-1.39310701569682	-1.41166378698646	-0.851855115420486	-0.708987053271292	-1.13549838501768	-0.867397863545156	-1.102951967891	-1.27499756856421	-1.49604418459619	-1.32668039768945	-0.627796402226653	-1.05800075905513	-1.09864478288821	-0.717808025631177	-1.5650660793535	-1.51766166298522	-1.73690341938728	-1.16654258354373	NA	NA	-1.02507498112054	-1.41294551572965	-1.07338029416958	-1.24624548830918	-0.97639044491431	-0.966238444585822	-0.647248876655619	-0.521278908627245	-1.42221951191817	-1.3882164421255	-1.34825008013564
chr1	22250000	22300000	-0.669083316690976	-0.871799415645669	-0.898193512626679	-0.636617541289442	-0.710266944471418	-1.42950781945575	-1.46241127767264	-1.3743649626027	-1.5752031647064	-1.28371817206261	-0.662129466198165	-0.557161646487677	-0.736548865585435	-0.632054402894639	-1.12999346379773	-1.35141665366224	-1.10206637476078	-1.35418162324257	-0.827089991608781	-0.620321966380506	-0.963216537895286	-0.804749111485679	-1.15259007113261	-1.07917309865213	-1.16135534850078	-1.07286722141693	-0.522543270701241	-0.787416988678509	-1.00961269913963	-0.662174238394126	-1.25766440268641	-1.80837183018223	-1.50876730322546	-1.09441728682639	NA	NA	-0.811674340505777	-0.886616904703768	-1.19999284037987	-1.25728887066991	-0.988399663193893	-0.859413207812682	-0.659043230753642	-0.516348163714625	-1.33671101758507	-1.31655091044347	-1.45713893467598
chr1	22300000	22350000	-0.590096654129634	-0.687971040578647	-0.717076709192733	-0.622943012336073	-0.655473954135399	-1.14025171559167	-1.20174737816196	-1.20539477872043	-1.43374801717974	-1.06835098029178	-0.637209972801001	-0.668271551420848	-0.673774067019438	-0.592946194987296	-1.10371317925113	-1.49004358619807	-1.13158736441728	-1.01742259119047	-0.799288958065286	-0.616475693784799	-0.795605776496686	-0.740254362705183	-1.25040462367737	-1.2680089616845	-0.891668018496622	-0.735705009399596	-0.503800260392982	-0.523131143233192	-0.951090169197261	-0.68486949975768	-1.12148212606174	-1.53869994033501	-1.44085760844362	-1.04316578608861	NA	NA	-0.692578736701798	-0.724054238393849	-1.29756428050014	-1.34352415191756	-0.857452839031458	-0.742475770624883	-0.621065299636039	-0.418732507686939	-1.38298351755626	-1.31934645814459	-1.19826832312363
chr1	22350000	22400000	-0.536875363149164	-0.67566802557714	-0.709790363696911	-0.66235838932245	-0.640836792494231	-0.93084521486105	-1.44673374469792	-1.29034638920019	-1.31336344595481	-1.00121330722397	-0.623856255218335	-0.765520617229587	-0.654573944449033	-0.64227624970779	-1.02120827917693	-1.46661233751149	-1.15971389299098	-0.883998057053122	-0.686432973478141	-0.57872638839665	-0.770769844878956	-0.635395563423719	-1.06490403129157	-1.16604571756059	-0.800627164613134	-0.492436893503944	-0.458233965628007	-0.633050771511976	-0.81993375510278	-0.453490556206465	-1.11469551600906	-1.23950003502495	-1.2506365698086	-0.976666890949115	NA	NA	-0.609911316866792	-0.698193025977733	-1.32015942532936	-1.24370251858689	-0.721265140066625	-0.591839991152892	-0.542919463076496	-0.500473447523043	-1.3956747173702	-1.37217072683814	-1.10937152606836
chr1	22400000	22450000	-0.524816907808594	-0.767681099566158	-0.757971712002497	-0.683603699420166	-0.569513260572069	-0.938143264986896	-1.65441566764331	-1.4181352079327	-1.37974450246454	-1.05231903400644	-0.520889076940682	-0.427099504004458	-0.635657591736833	-0.554303802734005	-0.944470255472458	-1.3046718704667	-1.11292126458414	-0.954716239431766	-0.592084636907175	-0.540958662098068	-0.793083612316404	-0.627635327397718	-0.902874592490087	-1.10630732764215	-0.720484689413057	-0.311940501754759	-0.583405704743644	-0.770914959740423	-0.688218836272945	-0.222675411926318	-1.10352634664864	-0.993880541229411	-1.01236435537595	-1.15289354136928	NA	NA	-0.599669032955108	-0.57607297407108	-1.14629201687776	-1.00845436516676	-0.526025782222589	-0.480065471178836	-0.607742851047357	-0.61432959117597	-1.27432439729582	-1.24093196522626	-1.04594182168934
chr1	22450000	22500000	-0.493077940758522	-0.993530408187656	-0.856585449628699	-0.650699473085838	-0.489135166803803	-0.9827459711233	-1.01351222335711	-1.38407826435348	-1.27203006541134	-1.16103153049444	-0.428189988606799	-0.393086205244582	-0.528227060288995	-0.517085495434107	-0.950693424290117	-0.666547393756173	-0.993908791991172	-0.79963371568164	-0.680389459030275	-0.536129561265914	-0.740832386285952	-0.681686094566869	-0.869066269056625	-0.931029510237625	-0.713171027870477	-0.438459965914441	-0.481966038945968	-0.655921678958572	-0.689233270372306	-0.274946188177881	-1.15334302631186	-0.70929504152964	-0.987163233287318	-1.12122511261599	NA	NA	-0.335690710662062	-0.507029313462766	-1.06326026330368	-1.04389982304758	-0.624892941984343	-0.606852833516607	-0.700108427960669	-0.575779583017079	-1.1090053223944	-1.08978029517782	NA
chr1	22500000	22550000	-0.515329492017237	-0.857019527350954	-0.758982008474046	-0.692903419646376	-0.560608377212509	-1.04551726390504	-1.1770323635674	-1.37933812333556	-1.1481586969621	-1.25697816839992	-0.46721412199021	-0.460045258569848	-0.647879247078392	-0.692708279404208	-1.02702860340824	-1.02299799137414	-1.04665231538075	-1.06035043671532	-0.678290504030135	-0.559196219422923	-0.699395331317767	-0.590191463630816	-1.04917797354096	-0.860363734351249	-0.808983276007821	-0.453491777183001	-0.561739305124227	-0.709635535370661	-0.803514209163635	-0.473883680718083	-1.28399890594691	-0.728323067031484	-1.47156632845767	-0.915576940678743	NA	NA	-0.545457062265867	-0.577809688807036	-1.11317944914647	-1.22809204978756	-0.746159637853742	-0.776496467660966	-0.397139375842921	-0.479258658177655	-1.14605798018601	-1.08328750848458	-0.982623308309592
chr1	22550000	22600000	-0.793299487371023	-0.78877467350231	-0.769903575072852	-0.810767012965471	-0.693056760864392	-1.21583793487467	-1.4309949254035	-1.41721917444154	-1.23647796546889	-1.41239000644206	-0.711956090045963	-0.682467955478319	-0.853237323824952	-0.889394446157942	-1.04776965619003	-1.48694380005964	-1.28355005313307	-1.32148454582529	-0.701594021268572	-0.619031985706137	-0.851223415730339	-0.732641960394142	-1.14069621147254	-1.16859943852512	-0.924130915275478	-0.413923623283558	-0.627853890888726	-0.907530381312953	-1.01578957956789	-0.735415679840279	-1.38573776815264	-0.975168976571976	-1.57868978560272	-0.971606422719558	NA	NA	-0.867716025724317	-0.913231802010924	-1.23235593855034	-1.21307378380605	-0.732179890167134	-0.868976506874149	-0.47663390599978	-0.490399809930297	-1.28064853990524	-1.17232287788265	-1.0588801667066
chr1	22600000	22650000	-0.931271005816519	-1.02375897183389	-1.08945764304375	-1.03159946635755	-0.870337093081892	-1.38577457005472	-1.40433615176901	-1.4838612581972	-1.19159573546958	-1.2372429833069	-0.869283465495087	-0.815202328172405	-0.975445712735438	-0.973142721660237	-1.13074444944975	-1.53230852241418	-1.33232300274161	-1.13672626194118	-0.852991147605612	-0.694540819094842	-0.896764777272487	-0.590439406361519	-1.2856524370043	-1.28784137477755	-1.14662549359221	-0.532338151985281	-0.622739382794314	-0.913194186477181	-1.24709282693581	-1.11747688496529	-1.39431663169161	-1.07712573131723	-1.52297361986321	-1.27514778812513	NA	NA	-1.02847781227778	-1.08601158526837	NA	-1.27491370748328	-0.853077393252639	-1.01587656407195	-0.629643294896376	-0.82328838663044	-1.22088584988832	-1.30804466438379	-1.19345668638475
chr1	22650000	22700000	-1.00555989133656	-1.19760240933396	-1.31710181661548	-1.14130288150274	-1.02383175698308	-1.48534232236196	-1.36580380818375	-1.36397468905953	-1.3251500418948	-1.15331733127362	-0.969793588857941	-1.05239311311709	-1.07428654799256	-1.03274466613818	-1.38436693532544	-1.48794754096102	-1.27676143715787	-1.28145500654989	-1.04553243044759	-0.745456628718141	-0.954735721424944	-0.823476747000956	-1.49727803919559	-1.21824613004693	-1.41834289105525	-1.00408106247297	-0.716711359758212	-0.988298796983641	-1.35709881718816	-1.36787709675272	-1.29949919373759	-0.970542426482567	-1.36990738868005	-1.4486022377856	NA	NA	-1.20830997084669	-1.10877125300775	-0.927891391661959	-1.38822941191895	-0.956484798655538	-1.09756750906712	-0.915390514769283	-1.09405858761986	-1.54037294882823	-1.42216828509528	NA
chr1	22700000	22750000	-1.09958684995761	-1.24514736723139	-1.34921340160874	-1.20468696023336	-1.303689616143	-1.52959899371897	-1.49091033906307	-1.53855198939426	-1.46630538974868	-1.34406074234405	-1.1030210640975	-1.21750947186733	-1.12688048829662	-1.16429788644226	-1.56878250405316	-1.6583785614205	-1.47786638334939	-1.7573313561443	-1.12659347331871	-0.997709114551987	-1.16689761402677	-1.09116596785815	-1.4516699203489	-1.27236782896288	-1.49648327400164	-1.57270738114358	-1.17318919748619	-1.2916920038245	-1.31072333381416	-1.3940916141122	-1.26414128729202	-1.11801082968488	NA	-1.21289951958371	NA	NA	-1.2738815954353	-1.23696359519576	-1.30547248130556	NA	-1.22815833329407	-1.13783115450561	-1.0815696044146	-1.38773354167229	-1.58721543025054	-1.59654020642743	-1.39079002610223
chr1	22750000	22800000	-1.18747431211255	-1.46419536258745	-1.58611570037886	-1.76555282876193	-1.55561419026978	-1.54604815775108	-1.57779423267104	-1.71492303373105	-1.44205652230546	-1.6080043685181	-1.31917411315918	-1.3636393367272	-1.26605563624621	-1.47941902974632	-1.55645341340381	-1.70828095488878	-1.49472585711101	-1.33948073650198	-1.15067658172529	-1.13127397269806	-1.22229127980415	-1.13707602159142	-1.59522624442902	-1.24158620377765	-1.61590568680244	-1.49897732898206	-1.12559483080053	-1.34768760562884	-1.29244013084068	-1.43772288744436	-1.24608147286506	-1.17607148358837	-1.54226814674263	-1.28528407974441	NA	NA	-1.29601433150015	-1.25040260614741	NA	-1.32798224629267	-1.23199938199461	-1.26977895222487	-1.23198990664166	-1.34386697404114	-1.60088558195172	-1.72485022173372	-1.50824089950856
chr1	22800000	22850000	-1.37333259075374	-1.6937060622783	-1.7724329515022	-1.45787099405179	-1.19625619027221	-1.61765710657584	-1.70800025162187	-1.73446222835162	-1.38072256318485	-1.62068289082212	-1.33846354999667	-1.37188713123115	-1.76402753666569	-1.47041638591098	-1.49037431466665	-0.909741688948011	-1.48793779725675	-0.805021711023975	-1.28223515265291	-1.09814564624597	NA	-1.13230245492613	-1.66518797444426	-1.28909806548128	-1.48640439518809	-1.33550069146956	-1.06900921021702	-1.17936826996988	-1.29354363547379	-1.57167400766332	-1.33197234618548	-1.01952150612821	-1.65913141101437	-1.55874851263345	NA	NA	-1.38122903560702	-1.19368716050271	-1.32156072922206	-1.3161739198198	-1.25938518994349	-1.36195759778939	-1.0920734795317	-1.24700649204113	NA	-1.68479000276463	-1.56289862271242
chr1	22850000	22900000	-1.62849354429723	-1.63856052633464	-1.71585798574941	-1.18819023126489	-1.23397070269275	-1.66680287279775	-1.78505480447583	-1.76761985761715	-1.24685316977983	NA	-1.42076978216497	-1.30538670477558	-1.57766889265347	-1.53084384484502	-1.57273860725322	-1.07725337990947	-1.58633874131898	-1.45910297276532	-1.48275048285818	-1.11206721252423	-1.33993555536255	NA	-1.45992981206595	-1.33954883067206	-1.1975125454965	-1.81231878401906	-1.31114323114668	-1.23216375074423	-1.27293463724371	-1.53239099807929	-1.45435676647131	-1.19031599874845	-1.50909369442218	-0.937494380683412	NA	NA	-1.44733931528848	NA	NA	-1.24624548830918	-1.58145959471397	-1.26050683162637	-1.28537255206099	-1.20169377337633	-1.63485192871477	-1.55456818720496	-1.58617056345585
chr1	22900000	22950000	-1.71273793728217	-1.65668370123746	-1.72546263541365	-1.54348293149131	-1.31593313093267	-1.67091879895529	-1.77021594412691	-1.67152348136759	-1.47475071838351	-1.26155423705131	-1.5819213794184	-1.17490656291678	-1.41403042315569	-1.52492477815109	-1.59733626285771	-1.54632601294885	-1.69015681112158	-1.41822591912572	-1.53543151572493	-1.27699963260472	-1.35677338661341	NA	-1.30022491376767	NA	-1.69512762626055	-1.7456463051946	-1.47073781683038	-1.22218760181098	-1.48978203127503	-1.42917922297864	-1.66662633246873	-1.91150272602562	-1.28851907485503	-1.04277883922405	NA	NA	-1.49477371230004	-1.29678485284037	NA	-1.19859650832712	-1.76638089620761	-1.22098307086096	-1.52980176890625	-1.49709282028606	-1.62104644455872	-1.65026866119449	-1.59453225414689
chr1	22950000	23000000	-1.60597224120896	-1.66020115743011	-1.62193667047629	-1.77042484792383	-0.947179404690963	-1.67794057116193	-1.59636660811949	-1.47744328253844	-1.72382613811879	NA	-1.62503384958105	-1.28048542159922	-1.37481554242816	-1.63937867095873	-1.60567948609672	-1.40339416140554	-1.67576808385932	-1.17283339880512	-1.33227341889719	-1.47091769892317	NA	-1.01896939801941	-1.41803098575831	-1.29216861020447	-1.64485754336875	-1.56117153976778	-1.52033066002099	-1.11933759133908	-1.51284242537507	-1.35656847519415	-1.82596800140232	-2.04621386945574	NA	-1.36616311434817	NA	NA	NA	-1.29719745776829	NA	-1.13952386361132	-1.66641221434655	-1.30211081430125	-1.4686225825297	-1.4033918992482	-1.551038624748	-1.589559402486	-1.54678228674738
chr1	23000000	23050000	-1.43660382187493	-1.70492847852374	-1.64054933498776	-1.44188920138919	-1.47104755419616	NA	-1.51557105107134	-1.60719624773024	-1.6087928894696	-1.50806672656456	NA	-1.41742450257415	-1.41453181796453	-1.76239530062355	-1.698804872211	-1.29661422812119	-1.37824355616044	-1.15832861438715	-1.20887537461797	-1.57340034820182	NA	NA	-1.46579246299604	-1.36409727914051	-1.43889096286994	-1.70818740909557	NA	-1.38319354075607	-1.44415976835318	-1.17446415473516	-1.859164419053	-1.81705927587555	-1.34744902143707	-1.55682111896677	NA	NA	-1.46672338795012	-1.27485531636774	-1.05122904947025	-1.00261391821015	-1.54353781337789	-1.48327897363589	-1.32817748149907	-1.34193880625644	-1.27379983824647	-1.22726060968763	-1.60463113332709
chr1	23050000	23100000	-1.42185924242174	-1.5545141680209	-1.52207500333637	-1.10598309052368	-1.71972971176124	-1.62592249229514	-1.60100267971587	-1.70337856755772	-1.45690587809203	-1.61043887003283	NA	-1.30359160671506	-1.48957661027204	-1.51348272883925	-1.54412191215655	-1.26189460938658	-1.33195377445287	-1.27375600795012	-1.40563349029095	-1.31959370424259	NA	NA	-1.33125564472788	-1.20299560203228	-1.51689334434013	-1.9212935361146	-1.60894530976932	-1.53809811999429	-1.49668085272786	-1.03414961251038	-1.48580878849519	-1.38505649622641	-1.27613023674828	-1.77184544258754	NA	NA	NA	NA	-1.37652574956636	NA	-1.43327189729646	-1.5130809758705	-1.45161814904482	-1.36961169600658	-1.02886377546787	-1.2056844108302	-1.64740344073224
chr1	23100000	23150000	-1.53784078439858	-1.28004778733365	-1.18600159240813	-1.48435511593787	-1.22978346864117	-1.68852670469723	-1.70928338068653	-1.78758919447516	-1.59681486784026	-1.59737020981202	-1.40308093192352	-1.45549051315822	-1.32777560363801	-1.32692049403253	-1.41389754425141	-1.09766022228167	-1.4963305741573	-1.27614313636329	-1.64846647750785	-1.17906335502946	-1.09613566427999	-1.27146662539206	-1.42098578769122	-1.14954733379488	-1.81195809864837	-1.95840751615941	-1.43088459726481	-1.45651902559151	-1.63988578136935	-1.13696670733765	-1.17093909297982	-1.23950003502495	-1.13495783600068	-1.73360966707471	NA	NA	-1.37281048144883	-1.41215108911052	-1.51708432336983	-1.08153177777329	-1.42579547699626	-1.61822358925645	-1.49256373260523	-1.45862410348979	-1.20430575448869	-1.19246788777652	-1.74869477184252
chr1	23150000	23200000	-1.49998494689741	-1.38027867863678	-1.45222038262685	-1.46465705798812	-0.942377240257576	-1.67754512222915	-1.8391106921316	-1.7667818401472	-1.28939901998288	NA	-1.35571686416644	-1.54190933613045	-1.32469371957139	-1.33723278653876	-1.39246946927502	-1.3342600688745	-1.59826478182124	-1.29956758139215	-1.33402634449103	-1.19909303395263	NA	NA	-1.46670191398864	-1.19896698592537	-1.62262119063442	-1.87359893899237	-1.19701476203835	-1.32675162557993	-1.41306055101157	-1.23523025780555	-1.53740780375288	-1.17149713553433	-1.22851114320636	-1.51132122526458	NA	NA	-1.46862266284006	-1.36849160725815	NA	-1.17430847095565	-1.31567643750968	-1.49285387053789	-1.38318043370322	-1.48954740474572	-1.42073089489368	-1.22362325321549	-1.63931486504558
chr1	23200000	23250000	-1.24410756570274	-1.53895849380876	-1.71546905578772	-1.40056900460539	-1.0261990231988	-1.28339359552261	-1.85119955624344	-1.72900776292356	-1.14729450407328	-1.66384766700274	-1.40792944407976	-1.4250790261874	-1.41333942506129	-1.44050334222411	-1.37588338456533	-1.43137926150067	-1.49533229523444	-1.28521349652585	-1.20460273469717	-1.31305129386077	-1.08784193956777	-1.26898576108966	-1.40198082468937	-1.24704026878139	-1.19176375370062	-1.39076600038765	-1.06765507774176	-1.28556134730795	-1.22934115775173	-1.06728604139905	-1.60985136854807	-1.14345307891673	-1.34953451568579	-1.2897307190962	NA	NA	-1.51064716950491	NA	-1.31710181661548	-1.42670415120979	-1.25090139446954	-1.28592744442984	-1.44531195534902	-1.31641434280099	-1.31827512440866	-1.34563649306239	-1.26040523108212
chr1	23250000	23300000	NA	-1.6976774531645	-1.7764269007816	-1.57856123272035	NA	NA	-1.73476168744456	-1.52835201280723	-1.43580657227232	NA	NA	-1.44828647849411	-1.45695622507954	-1.36217903823206	NA	-1.37797394934115	-1.37706164263429	-1.29565437712098	-1.08547190631342	NA	NA	NA	NA	-1.27794615714215	-1.24001168789291	-1.06036316602628	-1.22470299368365	-1.29888460010334	-1.52289941446335	-0.91436237110675	NA	-1.727341703679	-1.15635108760071	-1.36747283487057	NA	NA	NA	NA	NA	NA	NA	-1.36228350206619	NA	NA	-1.17721960911147	-1.38873952455274	-0.959045775522605
chr1	23300000	23350000	NA	-1.50731623549094	-1.45586979704684	-1.85983932055227	-1.17520697968133	NA	-1.49916087297247	-1.21578149511142	-1.46051952660885	-1.61937992535769	-1.59838302436239	-1.53577754969848	-1.52878689629207	-1.18337217420472	-1.54409171058626	-1.47872898423755	-1.35840418881455	-1.57078827757403	-1.2117760455117	-1.27012043646004	-1.29567877895024	-1.14827911521099	-1.45798234298566	-1.21184144475409	-1.09135625280694	-1.14316357271578	-1.48858721122965	-1.16647108421862	-1.4234345110893	-1.36030138936503	-1.59957903057108	-1.50148910206187	-0.932199482983652	-1.72085079623648	NA	NA	-1.29279909019477	NA	-1.20067197359265	-1.40659360824514	-1.31014971003188	-1.28037727124009	-1.58225910270395	-1.35090833260681	-1.07957253289902	-1.45360563812425	-1.17398584269146
chr1	23350000	23400000	-1.58054964386915	-1.24637688099654	-1.2464011475171	-1.71420043189738	-1.33437853612667	-1.45430168469875	-1.38023387066193	-1.3436547310924	-1.31249883969272	NA	-1.4733808938422	-1.59206229955956	-1.71351778983831	-1.19196009062248	-1.58685504745424	-1.48247661526328	-1.40167478344309	-1.72631779636448	-1.36879452739441	-1.24069279336105	NA	-0.974987262192104	-1.33512043963081	-1.09204565073595	-0.996669678225472	-1.38043153562163	-1.59439889087995	-1.44025951668035	-1.24274221694833	-1.29682252305725	-1.24657506463378	-1.05962090575814	-0.978293206796588	-1.69514736379503	NA	NA	-1.31539023576129	-1.38555459173032	NA	-1.39000120713807	-1.39937064372312	-1.13300241188433	-1.37083943974678	-1.38895118833056	-1.16147124672877	-1.42692322146559	-1.53256046835169
chr1	23400000	23450000	-1.58981012107514	-1.20100307283827	-1.24911406068738	-1.48830586535307	-1.25758906663749	-1.60207717060699	-1.31148843025472	-1.47712066415023	-1.38193361205974	-1.64342095520381	-1.2979391976517	-1.0346035994134	-1.66557067137528	-1.53518761758002	-1.53431246962549	-1.36225294977927	-1.45286697926725	-1.40505827734989	-1.39837742354128	-1.36629193663237	NA	-1.13034855695241	-1.07444491334254	-1.03440540399009	-1.34191298029478	-1.45891606668139	-1.5844875415108	-1.84442371908203	-1.22220768399205	-1.17020817749098	-1.1333796381908	-1.14359634069467	-1.21240206656574	-1.36993226969404	NA	NA	-1.3546866886433	-1.30196024748337	NA	-1.38393066433491	-1.44017055069978	-1.10588693003168	-1.44196841946313	-1.27963747203374	-1.20512198695312	-1.37098815110079	-1.61785470290302
chr1	23450000	23500000	-1.55629191426352	-1.2616885819563	-1.34307902913093	-1.63509265401818	-1.13689176000292	-1.5533119933462	-1.28345092852686	-1.54801446018523	-1.36872494588196	-1.65198433520895	-1.40421090924933	-1.3444484867891	-1.53867778351695	-1.58556655571768	-1.59542826475688	NA	-1.55952745335124	-1.29153811994792	-1.5203377825518	-1.56331451067139	NA	NA	-1.08240898796442	-1.18229703429185	-1.68274848493406	-1.55207743833497	-1.76709307163734	-1.70185521930246	-1.20786726674965	-1.23703712799347	-1.6643539225988	-1.39478218294622	-1.74952236957235	-1.49093839604609	NA	NA	-1.34890339774274	NA	-1.17675127668414	-1.38389331160464	-1.36074692968161	-1.10482855327419	-1.63446586135009	-1.31702402445265	-1.22791771321391	-1.25331091565152	-1.45464449603185
chr1	23500000	23550000	-1.59721039795343	-1.68923539805009	-1.83613877631141	-1.65786542246374	-1.51336920087974	-1.6361800022394	-1.55390356061676	-1.7307458484648	-1.47580059796595	-1.25699956712316	-1.63320879577265	-1.70962679727301	-1.71528559650959	-1.41025248685235	-1.66459257339944	-1.09913406863753	-1.49463942470711	-1.71540637684579	-1.42303524919382	-1.54670877482875	-1.48416790403759	NA	-1.1950437066791	-1.27010828422574	-1.82498473636499	-1.88067182055869	-1.67658839848779	-1.44773516305014	-1.44417140359322	-1.32168749591881	-1.86952293204496	-1.45164359108224	-1.78491950319063	-1.82577661106673	NA	NA	-1.3708386978807	-1.33186626303842	-1.23235593855034	-1.46086461216817	-1.52546792474123	-1.3195759771212	-1.61113041948741	-1.46312893363371	-1.33732818887453	-1.18605015731587	-1.37577408073679
chr1	23550000	23600000	NA	-1.46947696400909	-1.64873471149718	-1.44744092221679	-1.69021619576753	-1.61267278516322	-1.43542651976223	-1.75938667026154	-1.75569086668152	-0.874225084707681	NA	-1.49626573892719	-1.61427280062411	-1.30348264956001	NA	NA	-1.3191881752241	-1.56791039482671	-1.13241162527139	-1.53968140317632	-1.38085935007928	NA	-1.16276852448549	-1.22458663962539	-1.80687484283516	-1.88186514048791	-1.70931299395506	-1.49910836632708	-1.59477874680679	-1.49119496902994	-1.71441077043994	-1.4488767630037	-1.74952236957235	-1.71554983950844	NA	NA	NA	-1.28576327890854	-1.3244293863296	-1.3852116974268	-1.73200139424615	-1.46734525836789	-1.44683406176476	-1.49233298985318	-1.39816077704463	-1.15052149758708	-1.57270738114358
chr1	23600000	23650000	-1.5715122887359	-1.09883714314508	-1.20123268909215	-1.22250804509597	-1.15782763028451	-1.35068483382254	-1.06865075890341	-1.57784692640708	-1.91017884871291	-0.982692408893385	-1.58342118110451	-1.23661646652302	-1.50341200791671	-1.23363253088495	-1.48909530344737	-1.26289196685736	-1.25780861274383	-1.28135971711648	-1.0756962517744	-1.22754071746911	-1.07162425273723	-1.2117153795691	-0.933486588668791	-1.13746999754185	-1.42462250358469	-1.73904389435389	-1.543296767582	-1.47513933546592	-1.16756214758322	-1.62061817034645	-1.73288179881626	-0.823436076888002	-1.48833127864479	-1.54701478422641	NA	NA	-1.52771126194084	-1.36800899661108	-1.38038904543654	-1.26475568561626	-1.49448841464111	-1.12452211786653	-1.44384921252002	-1.34774308702032	-1.59390870707373	-1.06586369333861	-1.39871319943748
chr1	23650000	23700000	-1.25440693018746	-1.14399122501822	-1.12932634082715	-1.0687680716467	-0.771152192047687	-1.41135799253418	-1.04766495633237	-1.50190043345156	-1.86736808072245	-0.940564093680647	-1.40455758651999	-1.09309442802323	-1.3679310326534	-1.22320268333194	-1.33155775265811	-1.32964922853829	-1.23435484608663	-1.16277616228439	-1.17139881565072	-0.934654480880796	-1.0378273116924	NA	-0.692193481878446	-0.945802497596166	-1.18622943315029	-1.57050063563321	-1.23810606692459	-0.949139475980956	-1.08621209191255	-1.342834632362	-1.55877805530042	-0.852163630307791	-1.0888494928888	-1.6492860379743	NA	NA	-1.46262727199244	-1.50841532416428	-1.02660935017186	-1.4339636770327	-1.11610560934138	-0.791266874749878	-1.25864190306776	-1.13294179148694	-1.73651491439581	-1.05103824516136	-1.16794345655324
chr1	23700000	23750000	-0.976708511953943	-1.22941731969746	-1.10939940687785	-1.01747883768601	-0.682278067936267	-1.36829202524983	-1.10356174820641	-1.1438168053892	-1.46432755283124	-0.827361911221075	-1.21913941920983	-0.910550255809245	-1.17458015374519	-1.27971037008248	-1.1502097194155	-1.09825877314889	-1.16841981468952	-1.14060646160328	-1.15127124930543	-0.935768065867261	-1.01690525555428	-0.920681311130881	-0.600951057198584	-1.07301785689806	-1.05808082175398	-1.55281841780971	-1.04003628775899	-0.796390426725123	-1.07301785689806	-1.2702024782098	-1.31074506279316	-1.12640281136435	-1.06604095615771	-1.60469753255407	NA	NA	-1.37604071360384	-1.39837083173105	-0.97139014562141	-1.47104709679383	-1.00095025494687	-0.78446304324895	-0.946855233069902	-1.20150205498166	-1.44754344717343	-0.976187590516271	-1.29422953618256
chr1	23750000	23800000	-0.887880835163931	-1.06161471349539	-0.98628980732619	-0.957901476458454	-0.407090057442567	-1.13789506137329	-0.935102266396424	-0.908556630216475	-0.918131425631484	-0.704333278448816	-1.09921789867087	-0.999450102537903	-0.994081945392096	-1.03825700360141	-1.00805179064548	-0.800666218380827	-1.07065371888238	-0.977832921982083	-1.01152700163527	-0.948249705288794	-0.899004745101626	-0.897130383192553	-0.591468088413018	-0.777736695104559	-0.813355439310159	-1.50856003413663	-0.96127941442154	-0.866800594158464	-0.996478222098776	-1.22623109777034	-1.10797870852655	-1.33789932386338	-1.122014383388	-1.46710162265263	NA	NA	-1.35519791853219	-1.15064393794258	-0.757297269421281	-0.676723869262963	-0.941968060166783	-0.761468000574605	-0.912376384310699	-1.0974618692094	-1.06682442769573	-0.782870703025353	-0.960577489990336
chr1	23800000	23850000	-0.860330919474434	-0.861697572160327	-0.921953376516639	-0.846944395896303	-0.175296998385312	-0.904033531878325	-0.734369043294659	-0.778725165760845	-0.867481538468731	-0.703551313309641	-0.9975564836587	-0.987525246882195	-0.890026403398848	-0.968834406767191	-1.00706407641223	-0.744189299005586	-0.921354255948745	-0.70124743834303	-0.891031057129428	-1.00949843823574	-0.790173530980661	-0.868499729373138	-0.63466735522419	-0.487324357442249	-0.744111806961835	-1.15301327784729	-0.948249705288794	-0.90979627145707	-0.957130085347553	-1.11311816338291	-0.944252268680405	-1.16279404946946	-0.870177601906447	-1.15995642731625	NA	NA	-1.23491596370649	-0.791067393906497	-0.791027855417087	-0.538398191238432	-0.725087739568446	-0.596945910991951	-0.885584293162854	-0.897672614481508	-0.902934024773395	-0.668647087161757	-0.648456963129389
chr1	23850000	23900000	-0.826051932275397	-0.705336491552251	-0.820132717810115	-0.785685455022001	-0.15180164706941	-0.739058545023282	-0.718618106983672	-0.542041784118708	-0.975022584467316	-0.724628959612862	-0.84356048216705	-0.806825895031122	-0.986284868713289	-0.980321023795178	-0.892158360129649	-0.601830282000228	-0.80143995051516	-0.60920424006008	-0.84579572242985	-0.882550254967023	-0.69334835847716	-0.787347057897885	-0.500382881826914	-0.333878796181542	-0.69685149945429	-0.845157344281699	-0.811189644152562	-0.641408283777542	-0.794415929641699	-0.91436237110675	-0.822319004039624	-0.851329729182953	-0.663740823011288	-0.76634675062524	NA	NA	-0.717974038060653	-0.757768110754786	-0.705922940321336	-0.571682203910189	-0.533109128863683	-0.472796707021394	-0.741697346907345	-0.759744131940834	-0.793942022730036	-0.646222488146983	-0.572458473432475
chr1	23900000	23950000	-0.681177276959329	-0.511105356216406	-0.561520281508384	-0.751334451096904	-0.0694010528975119	-0.580761797139374	-0.422901056236555	-0.199124238937234	-0.765716935134131	-0.583907463595921	-0.744676355531485	-0.350369908976453	-0.864909300931152	-0.701613179456655	-0.765322327962038	-0.22196867771192	-0.724782598528682	-0.589439091126106	-0.834311452233193	-0.78111561800564	-0.64682140059844	-0.599751395166312	-0.396172731386386	-0.21914975099687	-0.506658608482749	-0.61036967772949	-0.594065247112308	-0.452078203519187	-0.544831200117998	-0.531364170284151	-0.632018934927453	-0.884702840808188	-0.518332539396699	-0.568526161156469	NA	NA	-0.602367711697456	-0.678181057558817	-0.528690180978488	-0.374590393352222	-0.309767901419239	-0.368944305240691	-0.55071260671191	-0.53847785279049	-0.318984516355372	-0.602002320611133	-0.432431201663556
chr1	23950000	24000000	-0.516574308426905	-0.460807246748139	-0.465057042920551	-0.701984689089546	-0.083465438279473	-0.476398390411408	-0.288324385420951	-0.183215011578716	-0.548252224033265	-0.357386906518409	-0.865068988982703	-0.308368301600501	-0.703717704610941	-0.450537582209651	-0.579643172228585	-0.142479013431317	-0.727336122558645	-0.534173019822421	-0.73797990611595	-0.668635479480084	-0.521084423967651	-0.592595563196057	-0.367808117038715	-0.217987014268196	-0.377347922949605	-0.43819271063973	-0.51343709695859	-0.567334332086644	-0.549084183432217	-0.344171773069783	-0.664034276488179	-0.918475111238207	-0.47534959021082	-0.522202810319092	NA	NA	-0.659406579447284	-0.546257277647749	-0.405642913103463	-0.281141934301346	-0.34984017923416	-0.23980283565892	-0.457967268340187	-0.357105347271823	-0.336131179718019	-0.512157261361434	-0.262132129299207
chr1	24000000	24050000	-0.486232368581186	-0.606879138410466	-0.689275006324915	-0.780274251456064	-0.22213998377226	-0.598663132997747	-0.464606880643169	-0.434112645904069	-0.663650412338364	-0.301351117008223	-0.825242232561487	-0.434334132838808	-0.793054902842619	-0.413646547673616	-0.640562316230557	-0.255111078241316	-0.81296032828947	-0.46677365221685	-0.583360342279392	-0.64227624970779	-0.493577175562675	-0.67082438446869	-0.3863746984691	-0.308021245476391	-0.423933377673455	-0.393312172612706	-0.552876090914761	-0.81808161277591	-0.675541645560538	-0.324428231793484	-0.619018561631367	-0.848390091839101	-0.48297856813363	-0.733726421598001	NA	NA	-0.783064492159075	-0.54368895286095	-0.533890711130025	-0.335455824310059	-0.53604336084708	-0.414726721937218	-0.518032331191004	-0.521355671840984	-0.477065909827844	-0.520044982445333	-0.320176017977282
chr1	24050000	24100000	-0.76246705287098	-0.773065880751849	-0.881526439061123	-0.9734653803171	-0.303583717808324	-0.75363682908374	-0.659984554125889	-0.605007204901944	-0.875144310381471	-0.632018934927453	-0.782869074601932	-0.703803009955123	-0.923898354406236	-0.479107944327366	-0.759983218160117	-0.391742409775142	-0.828094363972573	-0.480754569685995	-0.721929303864453	-0.731896756961083	-0.766776423584906	-0.800322113047675	-0.433089240027129	-0.366051758584329	-0.583613465191866	-0.554914230320817	-0.658021183767319	-0.995966464027281	-0.748244529490354	-0.445251489497298	-0.63869349496328	-0.729273684761076	-0.494621309820285	-0.87166363778533	NA	NA	-0.977358628828213	-0.699793641051258	-0.686140120611244	-0.435625790617062	-0.62825417512242	-0.678040426940503	-0.583407088710377	-0.568138311088885	-0.49621940752175	-0.572172443820285	-0.581764341347296
chr1	24100000	24150000	-0.938672070308588	-0.904986790270523	-0.931247995403578	-1.03326004714233	-0.450834965821614	-0.910033791235695	-0.832780754503005	-0.826479632997523	-0.901193002879883	-0.685136413984633	-0.979572308749976	-0.837074796254155	-1.00176543605476	-0.717457371470029	-0.88777791525644	-0.499471057606412	-0.908305380415821	-0.632716560065118	-0.840330582012268	-0.733413648599655	-0.857621520941269	-0.810201617677571	-0.477923760140557	-0.360426635927888	-0.741200625733126	-0.801002347952537	-0.803647933136806	-1.10523113634735	-0.829530603605118	-0.733728917564218	-0.752754081679709	-0.811239554531962	-0.625382094328072	-0.716276812483794	NA	NA	-1.17179843507916	-1.09293244528828	-0.855245650495559	-0.72303497851155	-0.689898059469929	-0.508111065216123	-0.704854179709141	-0.600033867559648	-0.62203308761526	-0.619121159404863	-0.643782548242311
chr1	24150000	24200000	-1.08339428987798	-1.03809527464435	-1.05343226650237	-1.08092866061123	-0.613923482363675	-1.09598486858338	-1.02648203709646	-1.09932116905242	-0.974921825453126	-0.742033809262919	-1.17167592781825	-0.955602560774481	-1.14552809955848	-0.836731155559058	-0.996219948959064	-0.928511622767732	-1.0711973879209	-0.827582751304149	-0.824830531171943	-0.76418836531649	-0.936886993464041	-0.823747579268106	-0.529316945457989	-0.505329508529505	-0.994048942023218	-1.06688631786584	-0.798349620185937	-1.24917146793425	-0.967587585736808	-0.863424273117472	-0.898786693706379	-1.21264259994802	-0.885292699146007	-0.71107231456632	NA	NA	-1.27076157801374	-1.1423663130945	-1.01796512738701	-0.920194248075274	-0.674883280044518	-0.625136123661445	-0.784225348294307	-0.832680706802914	-0.770324530421503	-0.786015621083313	-0.638555077814632
chr1	24200000	24250000	-1.14144091018989	-1.18495301617305	-1.14990545755908	-1.22726060968763	-0.594048868345644	-1.31800768718247	-1.01934844294536	-1.1443833345624	-1.29164882673965	-0.843817318831277	-1.25610622331456	-1.28099765352228	-1.19307760253064	-1.03927854627966	-1.11179948067035	-1.22934115775173	-1.21603671336743	-1.09116596785815	-0.964244531702781	-1.01042819229994	-0.928425305959444	-0.897302449133433	-0.665257798187807	-0.697266959213495	-1.24319874162215	-1.61900949183785	-1.04187097604345	-1.47422348781235	-1.16327666757674	-1.10626990365726	-1.00156456753497	-1.4488767630037	-1.10510498447098	-1.0180014797142	NA	NA	-1.31385944289742	-1.14997244748249	-1.12991626170227	-0.946735195201573	-0.871515651306587	-0.83223960136584	-1.05158509214455	-0.961734315162552	-0.92490605785465	-0.896252109785466	-0.836736403866353
chr1	24250000	24300000	-1.18649657930659	-1.32771534362984	-1.32845044263132	-1.45921135901679	-0.626260523014496	-1.35440224205088	-1.1111907838999	-1.16239188100449	-1.45196211971364	-1.16384696878721	-1.34481358086973	-1.64695491765591	-1.27722692887175	-1.18136779524672	-1.24978350737342	-0.951041825559771	-1.30184498371321	-1.16948146951963	-1.42479053353475	-1.18308027516153	-1.06541417766243	-1.14291480344068	-0.843886541895416	-0.85670832275191	-1.20951036430416	-1.83109131520964	-1.44797534473889	-1.63042106992695	-1.36800454745222	-1.3744115178907	-1.19383504169821	-1.71307462037838	-1.25275056134755	-1.2806514622784	NA	NA	-1.22302684590162	-1.3394329741614	-1.27951192100334	-1.18323531036456	-1.11500296485225	-0.923053324239872	-1.33339608591274	-1.0815407080183	-1.13425155752296	-0.990652180648076	-1.07678906660719
chr1	24300000	24350000	-1.26554372560832	-1.3466658088222	-1.4131370027946	-1.66994151928608	-0.75847510635847	-1.42153717139767	-1.12079069127053	-1.19387468323564	-1.49904807423326	-1.40194522730059	-1.28346935958299	-1.75175936592218	-1.39030145079015	-1.23845786953361	-1.36008424499127	-1.2565920918386	-1.41816517822247	-1.25811663997901	-1.60121406682581	-1.15686041696352	-1.14301403405738	-1.03914063203907	-0.943847746630138	-1.01068358961798	-1.19786904622061	-1.34193880625644	-1.54088647641659	-1.4405005281736	-1.50602883162981	-1.35506331352832	-1.75893062586182	-1.89777394580133	-1.27115150491478	-1.74248590375689	NA	NA	-1.28652180909213	-1.37516860625433	-1.10519486514746	-1.40464402209503	-1.34816931992556	-0.994039677601352	-1.37693919066494	-1.27118779165989	-1.19388264437828	-1.09142788909374	-1.31001797742092
chr1	24350000	24400000	-1.37254035276373	-1.48773689256312	-1.49559625719889	-1.62160545776376	-0.923320496592481	-1.51869565371992	-1.0662598033267	-1.12791894427273	-1.38677409823089	-1.27676143715787	-1.26544282355568	-1.70467896012609	-1.39100892405251	-1.527747579033	-1.36015476760682	-1.48034194097346	-1.53422155484253	-1.63943646486652	-1.63232860403576	-1.30258012726479	-1.245342410875	NA	-1.04188837198874	-1.17251393274914	-1.4086117682041	-1.13454702492688	-1.3715548656386	-1.43071247380861	-1.34155057142255	-1.29283122046746	-1.83164699916099	-1.40773989707719	-1.33363607549975	-1.65101578256861	NA	NA	-1.25310048452125	-1.48005898651067	-1.25877451902609	-1.43573146564337	-1.49504701554844	-1.17278343858782	-1.25434264682232	-1.3047797565281	-1.4331265181148	-1.14661386480334	-1.23553676305716
chr1	24400000	24450000	-1.72290297434659	-1.70310668584597	-1.64978996332003	-1.57516263549621	-1.50852326306588	-1.32125518098875	-1.10967509874844	-1.11784482072125	-1.39180828461054	-1.30803828069616	-1.44271190286351	-1.39738410414531	-1.33681925919145	-1.67413671845556	-1.36087345704582	-1.71937618429908	-1.21688858868805	-1.56220406796656	-1.5177164321596	-1.36691885509243	-1.3500564296914	NA	-1.22504450907807	-1.18540472862033	-1.57740652891014	-1.18574159777408	-1.36414225257616	-1.80331815624364	-1.3479856600142	-1.28067697247712	-1.77220279646657	-1.49034474532223	-1.51454432781271	-1.55874851263345	NA	NA	-1.26157820042213	-1.47312625354956	-1.39152427051671	-1.35733472975916	-1.43353084533362	-1.31356889965398	-1.27032970773541	-1.36463767109401	-1.70852010570529	-1.25084761078058	-1.24436547304309
chr1	24450000	24500000	-1.65026616478561	-1.68160912073432	-1.66734848718437	-1.69250162000271	-1.35849285677483	-1.35451299990113	-1.31650769672981	-1.32627542436223	-1.55944766359634	-1.56886043855043	-1.42622958005524	-1.40075428675623	-1.47353524752054	-1.21434272160143	-1.5232777529058	-1.46618296852761	-1.33324964360784	-1.30546390695476	-1.49640818042911	-1.25425501523916	-1.44519052026947	NA	-1.3963993660932	-1.2127654236305	-1.55819073084618	-1.29459198487044	-1.39692809680094	-1.60505965469669	-1.42861067382349	-1.27137953725786	-1.40939319375256	-1.55220577986791	-1.59294075149572	-1.79452980224667	NA	NA	-1.44564918302277	NA	-1.19999284037987	-1.36557560345819	-1.32770390635847	-1.44755025070157	-1.27617146949973	-1.48872475113631	-1.68333214753228	-1.42090212554938	-1.27673728157707
chr1	24500000	24550000	-1.45622017470655	-1.54808675436654	-1.62301837913452	-1.8162405287146	-1.2079385428512	-1.30673537428099	-1.41208661379687	-1.48646133785781	-1.61201253955385	-1.70233956306333	-1.50842455379138	-1.62379936035092	-1.57961784756384	-1.3541170427036	-1.49108311496952	-1.18279958242583	-1.37886037317954	-1.12328038669215	-1.58972175692701	-1.52412643637566	-1.42904772881479	NA	-1.25297332726833	-1.19797760654647	-1.58855693715037	-1.20253223301159	-1.44222392977702	-1.3196825961124	-1.55338707578945	-1.1988700333176	-1.07034718737922	-1.3070103288438	-1.37881721235606	-1.84759718713444	NA	NA	NA	-1.37778447429065	NA	-1.39642763561316	-1.75151509151593	-1.33498517956944	-1.34043237234797	-1.3724798095797	-1.69928689083941	-1.53309892146069	-1.23973289964844
chr1	24550000	24600000	-1.48223916936413	-1.48031506631716	-1.49199218464642	-1.67362705516378	-1.22616272944318	-1.20431804541737	-1.32392880134349	-1.24406039846925	-1.26312919996574	-1.46170856118922	-1.7081496811124	-1.60997845371889	-1.50302821539658	-1.68898649706925	-1.47795074752359	-1.31151701948345	-1.29228877235133	-1.1259442205895	-1.57775558422793	-1.5149741090647	-1.4498514426609	NA	-1.47303321876293	-1.14351623828081	-1.76839100687594	-1.21626483220685	-1.33031499446733	-1.08753396542029	-1.6126000998414	-1.20489368922725	-0.974879981793012	-1.1966905417508	-1.19220830768004	-1.51806094157226	NA	NA	-1.61654342442818	-1.34997929316475	-1.10729008255421	-1.32314988850565	-1.60499283810247	-1.17984725739901	-1.40766834494124	-1.24944770729644	-1.34047977489686	-1.22013389092053	-1.13359551597129
chr1	24600000	24650000	-1.47339179001226	-1.54969956303094	-1.61078496471227	-1.46563918723274	-1.34799180678571	-1.09239617925529	-1.05491526557949	-0.891083454156212	-1.12066801015584	-1.4844911581409	-1.30825585410501	-1.50382296433873	-1.38497372048152	-1.57794398313914	-1.07198003277075	-1.06511807234999	-1.21633034867634	-1.26447783528233	-1.36641355411611	-1.3838969573453	NA	NA	-1.53968140317632	-1.20798539304857	-1.47214236826428	-1.33094966823144	-1.19371871188937	-0.921787533111126	-1.48405443111814	-1.19488713447598	-0.952476863564193	-1.24700138692875	-1.09938503283802	-1.31722262295665	NA	NA	-1.35398245412349	-1.2010537870236	-1.08041792480222	-1.30102849659592	-1.45721442132642	-1.21219879969742	-1.30379377793683	-1.23173510318666	-1.16220013065939	-1.04386941265943	-1.05374928337411
chr1	24650000	24700000	-1.33885361738855	-1.65293345539995	-1.72575984362739	-1.28457150385205	-1.53683902381879	-1.01776663786426	-0.886921161947266	-0.963418280344889	-1.12131760937196	-1.30377243701126	-1.15034720698193	-1.53130372682083	-1.2526917270847	-1.38170808630492	-0.914710017179744	-0.897672614481509	-1.02359168013357	-1.02932368484724	-1.47097860078812	-1.19731807134489	-1.39253034041242	-0.919793627209255	-1.3506410043098	-1.2194457232234	-1.09204565073595	-1.14925653126407	-1.21159328183441	-1.2539649350856	-1.46362046062676	-1.15747559458748	-1.18257321627027	-0.94969361302606	-1.06973027814962	-1.41365942296919	NA	NA	-1.02231391820537	-1.24112144680035	-1.37568008039393	-1.35532980243144	-1.40022499270216	-1.2971986026904	-1.39843442393151	-1.02914209366938	-1.08554229921708	-1.09619357002246	-1.04647947280656
chr1	24700000	24750000	-1.1572297994549	-1.35771053945188	-1.338931602618	-1.36971173321079	-1.44535478698327	-0.983559312388956	-0.83029840753138	-1.0319514871696	-1.05881514135431	-0.858746157959957	-1.14163712342893	-1.48630541090061	-1.0926563216223	-1.39451129986503	-0.892807203205497	-0.721238196569999	-0.822587326387498	-0.79317588852571	-1.68147964631926	-1.14680926150214	-1.05367942115125	-1.29025294662042	-1.21800229145201	-1.06731419849116	-1.18622943315029	-1.05451895055643	-1.19036389938103	-1.3308839136157	-1.40739612933059	-1.18836119203243	-0.96604541878551	-0.490956913947933	-1.01231839242493	-1.14751937923953	NA	NA	-0.977514420804183	-1.3039330879238	-1.15604374417601	-1.34284820852624	-1.26242365341455	-1.28282791005412	-1.4760512186205	-1.08550429678711	-1.04210188586859	-0.990765257338988	-1.08818328194688
chr1	24750000	24800000	-1.08525233124074	-1.13730254584343	-1.0654334323594	-1.52392300087895	-1.20256321734502	-0.743577689247007	-0.76083272895351	-0.660424142585713	-0.930942945194295	-1.1970800017181	-1.16541109854396	-1.1847135189748	-1.05458730939834	-1.34993124328209	-0.683691047345756	-0.4584700968962	-0.817221234188361	-0.896781153738558	-1.59090840243734	-1.42974756934611	-1.04800469078826	-1.21431057231591	-1.02786871485158	-1.01104618015403	-0.991894923485201	-1.07599538483397	-1.21203206126454	-1.07789497287005	-1.23070564604218	-1.26481706130615	-0.731587900376558	-1.13444107494902	-0.894675815299641	-0.947000228293473	NA	NA	-1.08840154185517	-1.02840435783987	-1.04237219282677	-1.36051592219563	-1.23678476670831	-1.21015938741751	-1.54493692211172	-1.06446273774854	-0.998024293673897	-0.924406415155669	-0.99287544170884
chr1	24800000	24850000	-1.1485445262635	-1.22043119487888	-1.15427917928216	-1.50118064103302	-1.16966030687932	-0.80214441731521	-0.843322649864723	-0.863656845418302	-0.919876964217063	-1.59124307121631	-1.21328471264653	-1.28931983450098	-1.1654382098164	-1.20057597252238	-0.836342437706613	-0.607641084787485	-0.932258138025757	-0.845018525030952	-1.57427884788278	-1.5651118622585	-1.18445794053238	NA	-0.992636312015779	-1.00059667176949	-1.00050528009315	-1.57585879723752	-1.27917091719993	-1.17483888065335	-1.15318164058035	-1.25743853086736	-0.75776148811586	-1.84435191193376	-0.83504099000862	-0.997379218100569	NA	NA	NA	-1.07659902686421	-0.998165037114639	-1.21908773907924	-1.17387743956279	-1.2738815954353	-1.51611089031395	-1.29406304038186	-0.966470098917455	-0.956937690755458	-0.831225293062417
chr1	24850000	24900000	-1.19037675184937	-1.31130665572523	-1.17038751414019	-1.60789878721859	-0.913435618146336	-0.906218504447717	-0.896997856287718	-1.01217570657037	-1.04567959737434	-1.69330978793474	-1.18360265243975	-1.45260022458929	-1.20221018163298	-1.10106097109208	-0.993203433398833	-0.829638083638369	-1.05992801511495	-0.539840708979911	-1.50055161116986	-1.02195984275481	NA	NA	-1.3670715376038	-1.16342042893687	-1.43166669172434	-1.88132778700096	-1.2325905687599	-1.24276722393455	-1.23253342297276	-1.39059372478139	-0.937883035858477	-1.4011361388465	-1.05897572970312	-1.04005565907596	NA	NA	-1.29098399709973	-1.15473690262101	-1.11877554495593	-1.18079722674824	-1.42991920583314	-1.43627352168527	-1.24645077962836	-1.38229400275862	-1.13891842635516	-1.00237615906565	-0.791555283635649
chr1	24900000	24950000	-1.12932759209004	-1.34517451658828	-1.26233569592493	-1.80093067798619	-1.06786830768012	-1.07533631087525	-0.857999470662359	-0.952968152091622	-1.2508914513206	-1.18969591116974	-1.16113699984023	-1.41515526350952	-1.27628132645961	-1.17468961611017	-1.00053647002789	-0.807251410032182	-1.1057170047857	-0.748935089646154	-1.34583181087554	-1.11281274501013	NA	NA	-1.43087764974449	-1.3633040548539	-1.54050550065047	-1.76349758674219	-1.16845039890796	-1.01650966665058	-1.26948588293304	-1.23098771909505	-1.05087116167846	-1.04609463142516	-1.02001871402854	-1.09451915037179	NA	NA	-1.29829881207159	-1.08204933869125	NA	-1.33486034343907	-1.33416985170529	-1.46440125126903	-1.0152670536479	-1.45957248989263	-1.43641399875733	-0.994615334279257	-0.796565833690749
chr1	24950000	25000000	-1.13566438538575	-1.18604735093189	-1.12830403082006	-1.49822900220969	-1.3829559312732	-1.05029628587866	-0.902840585412248	-0.914737986994659	-1.13127567274877	-0.864502115080137	-1.37169805709202	-1.26929032404049	-1.17477498485353	-1.22285359520992	-0.996523928966458	-0.650938007481533	-1.09224297427868	-0.750939797297969	-1.5875755181273	-1.38716657180594	NA	-1.04109408324005	-1.37158363732142	-1.39120421050748	-1.44698299548932	-1.79564635972806	-1.00508627720014	-0.932783403094918	-1.14329750208134	-1.04370801164506	-0.968009074783581	-0.941823275893698	-0.82701728805695	-1.06268743837697	NA	NA	-1.45331626500645	-0.973994431561125	-1.45106362454995	-1.35576300715792	-0.972336648233625	-1.32620399633774	-1.30336345150184	-1.19403151573259	-1.2676408617191	-0.909531743109566	-0.660899867763635
chr1	25000000	25050000	-1.18148273462564	-0.940136185512568	-0.908893925861025	-1.13034855695241	-1.52489594690466	-1.01662805493009	-0.938022348334396	-0.92738540135332	-1.00519432398572	-0.902934203423371	-1.18991403332626	-1.26763766165667	-1.00984112743536	-0.974951939916891	-1.01322476786289	-0.644452365675644	-1.03206967306565	-0.638956339820583	-1.58834359971039	-1.37357940691553	-1.01637410260727	-1.11181484073138	-1.36697075765666	-0.929259554395508	-1.48902893962527	-1.00992275612892	-1.00670470542082	-1.32939017144541	-1.08962729815352	-1.09293943898714	-0.831089708525399	-0.756067250545126	-0.774058247061856	-0.432170210501316	NA	NA	-1.47381962515014	-1.09450298922987	-1.06513351652081	-1.26750914295892	-1.0794877613456	-1.25932319431541	-1.62323732737016	-1.22773825162713	-1.12399710994796	-1.02789607289316	-0.610943533677591
chr1	25050000	25100000	-1.20623955686841	-1.05768332529387	-1.06213766161623	-1.07779264124088	-1.66667625524286	-1.35302341968963	-1.02597063926192	-0.997956992889649	-1.09642853461736	-0.875035433546074	-1.0581271988103	-1.31587902707612	-1.0108990282528	-1.06374475947616	-1.04455634657988	-0.80640145855554	-1.05070697487109	-0.778014948146061	-1.57333518239716	-1.17778530909936	-1.01375661459699	-1.22329768733011	-1.45113076006549	-1.01218220189415	-1.16392573414987	-1.01317647091222	-1.18797135356855	-1.51141700550948	-1.36111364496533	-1.04090935232473	-0.932516968635634	-0.601003358494623	-0.928586173787009	-0.884690649662985	NA	NA	-1.28610295637345	-1.29081981090285	-1.28554996786666	-1.19477638927623	-1.3157122573113	-1.28507083320641	-1.45880639222186	-1.38822941191895	-1.14699329139195	-1.21536100952217	-0.795981783665012
chr1	25100000	25150000	-1.15362171464791	-1.21301967079064	-1.25683046997419	-1.15937389644576	-1.25816334511948	-1.29200679784244	-1.034370174802	-1.06828739796259	-1.08924605632189	-1.05131797661737	-1.18081446449993	-0.654550242304615	-1.07552697091425	-1.36696676942473	-1.14993823018405	-0.923166300758239	-1.25816334511948	-0.925987817913027	-1.25934133650226	-1.06982166450966	-1.09045876077259	NA	-1.3036754229165	-1.15143073870422	-1.11146657453791	-1.15092833037725	-1.21105180406279	-1.37370540008944	-1.18192136684889	-0.476711960881884	-1.10752296063456	-1.11322630936004	-0.967341268963476	-1.4271651226573	NA	NA	-1.17441261618367	-1.20919277819442	-1.42163372578433	NA	-1.28990801919712	-1.22119702396966	-1.38656084097947	-1.35088238972176	-1.16919133369758	-1.25434856095384	-1.0031584707819
chr1	25150000	25200000	-1.02923375048226	-1.10895507142247	-1.15335535623685	-1.11313560547071	-1.33022399319604	-1.22105569970212	-1.18339451457316	-1.17087302675289	-1.14310833242178	-1.25664452603219	-1.21913941920983	-0.799050518162304	-1.17446967697045	-1.10551670513764	-1.05035141594242	-0.899935146807789	-1.16593873676663	-0.957311898583076	-1.03876009367729	-1.12356647921839	-1.26933740072398	-1.20474913581208	-1.15344289383585	-1.13779750842943	-1.19525315995302	-1.17055510872218	-1.07865463181507	-1.35552867077284	-0.957194241033965	-0.566247521106856	-1.33712337356554	-1.25852333155183	-1.04328521329233	-1.16838768957196	NA	NA	-1.06821754184096	-0.916309718436294	-1.13369059703005	-1.11615669645004	-1.26653338995619	-1.12912292121875	-1.28810976871534	-1.26347819658066	-1.22261266715297	-1.41208661379687	-1.05572370999078
chr1	25200000	25250000	-1.16692670585863	-1.09227231341985	-1.07198003277075	-1.08516793482761	-1.46786393377236	-1.12609282281503	-1.41285397167606	-1.22095717600177	-1.23859503302365	NA	-1.05744623822426	-0.947029505399533	-1.29565437712098	-0.9999092868162	-0.977915362051668	-0.938433093503495	-1.08103819919678	-1.01373994892304	-1.20555328576796	-1.08984357830071	-1.25770207541511	NA	-1.23247706286516	-1.16686051244494	-1.22326139315317	-0.947145331608344	-1.37125281610279	-1.44466381676496	-1.13291748331179	-0.918577393427268	-1.30810523290625	-1.04462759367199	-1.7586890292327	-0.94917042110416	NA	NA	NA	-0.626260523014496	-1.17385030608439	-1.34232647600785	-1.11550244338992	-1.43381688851855	-1.25027575734655	-1.22168130146029	-1.21261725391893	-1.86312166943488	-1.09759803320372
chr1	25250000	25300000	-1.22397769551157	-1.19224024316285	-1.25164048969344	-1.06910951340868	-1.45609698789992	-1.08071858729056	-1.11016004201027	-1.13840666237991	-1.25892986272074	-1.27483995276542	-1.07942027224512	-1.23661646652302	-1.3001976627771	-0.928993982644688	-0.977149387078665	-1.21498389319066	-1.09209458893295	-1.09974836996133	-1.29551948899627	-1.228094718562	-1.1970800017181	-1.26588137310899	-1.25726281768902	-1.21829671936254	-1.06699266752001	-1.02780895970812	-1.30215171285765	-1.35694978564838	-1.33152265007847	-1.07499276976066	-1.24968048268279	-1.0755773043918	-1.46230878757623	-1.37533665821566	NA	NA	-1.09862451920821	-0.559588261176565	-1.18677155441489	-1.16740577943074	-1.22884683542509	-1.53587097498995	-1.29462729136562	-1.41729873662206	-1.25378113595445	-1.78354883376085	-1.09288483902144
chr1	25300000	25350000	-1.25364323618567	-1.26436879902723	-1.29923373417776	-1.03486447930988	-1.51051675665406	-1.18764181490221	-1.27269425733188	-1.21134272089399	-1.44369731096186	-1.47145186942966	-1.41184631049118	-1.29396650806188	-1.15906337463451	-1.13454731480436	-1.33971607577472	-1.34065213973344	-1.19939781851535	-1.35266521906683	-1.6431242398151	-1.22206581077375	-1.3357781105289	NA	-1.30413321797892	-1.22522330656878	-1.23819211257631	-1.30876009886839	-1.20461371424897	-1.19173285595803	-1.30577848731314	-1.10627886050767	-1.37624054962042	-0.816857496210544	-1.20360649956764	-1.61958981211209	NA	NA	-1.33429294829813	-0.810410694112862	-1.35280426788182	-0.90964231880525	-1.37980358753578	-1.57186059702632	-1.50712696427081	-1.24519710755684	-1.56773546732393	-1.77530224409899	-1.12215982319516
chr1	25350000	25400000	-1.43049523420769	-1.23147912582868	-1.38340439657692	-1.15820913161166	-1.46985069667826	-1.27778519227909	-1.35558454265549	-1.4718370244662	-1.66380414149264	-1.66027129788914	-1.35716226932516	-1.1893032075455	-1.24755973934774	-1.45173461059739	-1.54900941909249	NA	-1.52915201850474	-1.49900828340857	-1.5337031972004	-1.22371999171567	NA	NA	-1.47659053938584	-1.13637554391618	-1.48463874590473	-1.58567649092696	-1.77299613539014	-1.09864640571235	-1.35613350555036	-1.12872373413472	-1.17520971920006	-0.707834215595824	-1.51397200404854	-1.58683307802035	NA	NA	NA	NA	NA	-1.09586512827359	-1.37125281610279	-1.72553242688369	-1.65222894689865	NA	-1.679573184644	-1.86722841748722	-1.30184498371321
chr1	25400000	25450000	-1.37890365092625	-1.32264378297757	-1.42854112152888	-1.24020714986037	-1.21916373475505	NA	-1.50814390868235	-1.5195983282787	-1.58388432191618	-1.47452409507139	-1.25970199296764	-1.18369916202909	-1.4648777015334	-1.37391475077647	-1.12187610241333	-1.41719054674919	-1.6869067369249	-1.38475106031227	-1.23535159156148	-1.27459249112584	-1.31005930530412	NA	-1.61929168058287	-1.13396081819069	-0.898340126080591	-1.79447228832214	-1.73368413830232	-1.06552531581863	-1.40068071403109	-1.15083807643966	-1.14438433403358	-1.2414668246212	NA	-1.63036442134912	NA	NA	NA	NA	NA	-1.22693562423624	-1.45273252368041	-1.87003921802093	-1.39833414841136	-1.1773672705724	-1.28833144214059	-1.88406052094056	-1.29094291341461
chr1	25450000	25500000	-1.35789607382697	-1.44845286150119	-1.37132741078743	-1.2193220600054	-1.06150984781715	-1.41555202789229	-1.48935124789843	-1.50838527314496	-1.48348052465783	-1.32611387575452	-1.49777494172669	-1.39890438714533	-1.50033886523032	-1.18663916159908	-1.27976584422671	-1.48626524323559	-1.25378113595445	-1.37409490272398	-1.34787111125754	-1.44847251639465	-1.34362567822394	-1.26247842160628	-1.59517386716997	NA	-1.39626107625564	-1.51477973447883	-1.60334352121325	-1.48758669913777	-1.42434822347643	-1.19191709690259	-1.33633853458201	-1.52039462110434	-1.54715358623679	-1.8137840357749	NA	NA	-1.36166668853014	-0.907433990785405	-1.48855988196364	-1.33101661922984	-1.52580882673378	-1.81328709153039	-1.24923951179754	-1.38441826200338	-1.43745256549046	-1.77450816974583	-1.31631374385686
chr1	25500000	25550000	-1.44897792821262	-1.60253757249094	-1.55596164368431	-1.35677338661341	-1.39689081097991	NA	-1.3462421688516	-1.34105174330561	-1.61772561952925	-1.61043887003283	-1.55630067880136	-1.3295254709645	-1.65582164373681	-1.65401173576889	-1.45659850623981	-1.46364269265826	-1.40927048170075	-1.50609862291109	-1.62259800553416	-1.48302898178293	NA	NA	-1.6139922191228	-1.2426671198181	-1.82275015663591	-1.43903143694294	-1.65767717679288	-1.88717761978707	-1.47179037627388	-1.30810523290625	-1.41898578359375	-1.42737871195421	NA	-1.88999930952812	NA	NA	-1.28334670195918	-0.862282882024897	-1.38176082584393	NA	NA	-1.2296710682057	-1.48424760513827	NA	-1.74468179419571	-1.63327740825583	-1.48471564061729
chr1	25550000	25600000	-1.46510245465146	-1.61564861063973	-1.72900776292356	-1.51274238523166	-1.49928536719081	NA	-1.48784222984664	-1.32285246331406	-1.79325713721114	-1.77194444448895	-1.67520896805476	-1.23839890253615	-1.78095403647319	-1.5353832547815	-1.45641387811308	-1.55582747514806	-1.66057121868304	-1.6168118237113	-1.67796299675636	-0.994839743008257	NA	-1.04544564958527	-1.34592233480094	-1.26483119756744	-1.40847495768449	-1.78616111187141	-1.72184924459239	-1.81265011183001	-1.48764570434809	-1.35636317850284	-1.19896698592537	-1.34242733962552	NA	-1.67022507788544	NA	NA	NA	-0.881914527317865	-1.3280272149236	-1.0968055848203	-1.59779570578873	-1.50579256085979	NA	NA	-1.65031593202693	-1.78314202893008	NA
chr1	25600000	25650000	-1.52619244760012	-1.36033277707939	-1.59085639290814	-1.45116843660936	-1.38822941191895	-1.62242869813114	-1.65655054983229	-1.40093956733416	-1.81369453935637	-1.75049046969201	-1.66694351613851	-1.41349351717923	-1.65985025809072	-1.55723673786339	-1.51004918609489	-1.64460359382736	-1.5417079996442	-1.63982450136653	-1.57085311534495	-1.2030387504494	-1.1449209073911	NA	-1.17308366278645	-1.3543022454394	-1.20039787317757	-1.72977371322771	-1.67854858718772	-1.71856508310007	-1.55094525911736	-1.13034855695241	-1.23814944288061	-1.48890506478662	NA	-1.59191561468053	NA	NA	-1.25880976388549	NA	-1.3550775306223	-0.933644028833384	-1.43199750712833	-1.75556832619112	-1.40185438452532	-1.44691304167915	-1.67619849338646	-1.70653521397237	-1.59441323220705
chr1	25650000	25700000	-1.70092889652628	-1.32467806146466	-1.57637910171704	-1.53013840871748	-1.19356173006755	NA	-1.63336958582862	-1.41380274134937	-1.3754820847472	-1.41767263108371	-1.57840093295716	-1.40434106915379	-1.59955076307812	-1.69558513563381	-1.6066394238081	-1.07156364584737	-1.44233205523652	NA	-1.25732511940584	-1.49199218464642	-1.0271566885894	NA	-1.14951784129982	-1.37908245493761	-1.52969149749049	-1.12971253457481	-1.4985168067202	-1.7427931644927	-1.5755796330775	-1.17190509324014	-1.4306310842205	-1.74726097555358	-1.46071148104481	-1.53194091672673	NA	NA	-1.19633461883242	NA	NA	NA	NA	-1.82292229776416	-1.35916414370408	-1.41250214996954	NA	-1.55837233769204	-1.4294692364838
chr1	25700000	25750000	-1.54912152714708	-1.37091573823295	-1.55187199019919	-1.64671008987231	-1.15610230093529	-1.68324220965901	-1.56896574252219	-1.55206774915989	-1.62662092833796	-1.27456887994071	-1.53142048885757	-1.39046580464893	-1.72681834027302	-1.65066432717926	NA	-1.31175948799208	-1.64490311838443	-1.59377392042844	-1.15767587372553	-1.52912168931745	NA	-1.18377759572195	-1.29200016271653	-1.25535728240702	-1.71528559650959	-0.956899056338632	-1.48191212030078	-1.86494231670144	-1.59130348044492	-1.4730687434238	-1.3191881752241	-1.75363883168574	-1.62427751154785	-1.54552780735069	NA	NA	NA	NA	-1.26277147302913	NA	-1.28240229442718	-1.80818619952422	-1.43410357107825	-1.39400775787097	NA	-1.59722056424549	-1.24126212041289
chr1	25750000	25800000	-1.38471001931899	-1.61558519239965	-1.51395019575704	-1.61781820682787	-1.76141390555109	-1.65806339604723	-1.67636883421135	-1.73222980914813	-1.84482255767455	-1.38145909958061	-1.46170042140495	-1.47590383613208	-1.83494503974783	-1.41318120105022	-1.64475571825442	-1.59878268110285	-1.65415467147095	-1.57231769373064	-1.24427613960586	-1.39988884390403	-0.949692502593079	-1.16404000884566	-1.47340505258703	-1.14730786279564	-1.78668576496514	-1.68220489150454	-1.6402224190392	-1.69120233607686	-1.5651118622585	-1.46152846796767	-1.20374530990096	-1.63696029265302	-1.64537115726976	-1.90827169305046	NA	NA	-1.24653785988441	NA	-1.21698080940269	-1.11530527398225	-1.35631362949202	-1.74596969106866	NA	NA	-1.72215556332983	-1.7110778568772	-1.19482862146649
chr1	25800000	25850000	-1.37008096040437	-1.77743060285248	-1.47360698345644	-1.59648181328537	-1.37909387524317	-1.57009257667218	-1.75318901272893	-1.79482565505853	-1.54775011225491	-1.10857203692574	-1.40868217840148	-1.28704560418222	-1.78816715664416	-1.15157595023321	-1.55042691432599	-1.52172673791761	-1.29016575428668	-1.40295752901641	-1.51184091503762	-1.3308839136157	NA	-1.01847913829774	-1.41615353407024	-1.13566351565225	-1.52992067696522	-1.22999095996109	-1.58870257489186	-1.5078972648428	-1.4152458337974	-1.37284176933434	-1.11483564661313	-1.57943994746567	-1.53071279149834	-1.65012183376781	NA	NA	-1.36767355027525	NA	-1.30525491864438	-1.10881399819227	-1.44171279137148	-1.82264475980834	-1.58927851541631	-1.29406304038186	-1.8222596370831	-1.56223786238404	-1.30069438524165
chr1	25850000	25900000	-1.41274347389082	-1.63840698993314	-1.40113783977458	-1.69942490497879	-0.992150160227226	-1.5042170695052	-1.47775850517647	-1.5381391336435	-1.26650462588365	-1.13675595211188	-1.47993072363906	-1.22458425244256	-1.70298889472343	-1.05099916198192	-1.43166224014556	NA	-1.59399312915422	-1.34472186597452	-1.6315076867403	-1.35306511525322	NA	NA	-1.25082570352904	NA	-1.19525315995302	-0.662310178718332	-1.13356863417407	-1.70090107283206	-1.33388710781527	-1.04370801164506	-1.26383394701522	-1.56220434230746	-1.55204147795647	-1.21289951958371	NA	NA	NA	NA	NA	-0.861959242008576	NA	-1.57648995745431	NA	-1.23823872386928	NA	-1.34142177166409	-1.46582233098099
chr1	25900000	25950000	-1.3935766546873	-1.58384433506603	-1.46130842836139	-1.58376129134845	-1.0692094207635	-1.53611433647293	-1.30915456488159	-1.30097997392943	-1.19240160907238	-1.31186996628009	NA	-1.17187564876965	-1.61746382175458	-1.11349776774372	-1.43237970209951	-1.37532734837498	-1.78668576496514	-1.46442451855351	-1.55687136785147	-1.17494027863373	NA	NA	-1.52921172529882	-1.01279002652207	-1.08456139241948	-1.13009070304475	-1.3079061987496	-1.29632186909803	-1.42128338914197	-1.36356259690671	-1.51161043287117	-1.74726097555358	-1.67893758915618	-1.30391026429335	NA	NA	-1.06856863463076	NA	NA	-0.832775049876982	-1.52465181219453	-1.50106453404751	-1.56723028629326	-1.33580079741093	NA	-1.64183866743831	-1.55499555993794
chr1	25950000	26000000	-1.44134532868628	-1.6829222407281	-1.70544662258921	-1.57719087999118	NA	-1.58727995924007	-1.61734368373789	-1.38606485203832	-1.25200428591215	-1.48446729451157	-1.67679623878513	NA	-1.38944977937313	-1.22904425027879	-1.54681784575678	-1.27017966213967	-1.6707200173433	NA	NA	-0.952715673991317	NA	-0.919981708667205	-1.44285666874472	NA	-1.22743378554713	-1.76636242861849	-1.43094392759659	-1.0702287140004	-1.53947575212209	-1.56904553573393	-1.55444068833332	-1.93712094449249	NA	-1.78851454189115	NA	NA	-1.1998502818622	NA	-1.30655544943066	NA	-1.54387403049938	-1.47309749848668	-1.5317657798961	-1.41205181352151	-1.71828746212819	-1.75983305087283	-1.55356439687975
chr1	26000000	26050000	NA	-1.6997363443869	NA	-1.81254120195376	-1.26077951466918	NA	-1.58773754466396	-1.5374641066841	-1.71063798488443	NA	-1.51936849006248	NA	-1.45780710124494	NA	-1.58006072686393	-1.09154102310395	-1.70627206867227	-1.28448846677783	-1.44305849437089	-0.953822424767767	NA	NA	-1.33560381297218	-1.21937256266322	-1.46244546411732	-1.67268564893595	-1.35664532843168	-1.23794356244248	-1.5732530631574	-1.03474170943619	-1.5323574152636	-1.89127222437392	-1.46999808081909	-1.68532641892219	NA	NA	NA	NA	NA	-0.693536604120906	NA	-1.55943531763241	NA	-1.30287396467399	-1.36637845486188	-1.74445696408182	NA
chr1	26050000	26100000	NA	-1.68923539805009	-1.67795576791537	-1.39938584665805	-1.19282174486333	NA	-1.4924796738356	-1.52392124958316	-1.65033849955128	-1.45474733213075	-1.42086373376306	-0.895590166651641	-1.37095730251521	-1.34871704291531	-1.42133852012021	-0.974427956826022	-1.66069891592011	-1.21078247992435	-1.41093179343975	-1.08334070461477	-1.19156369271964	-1.04109408324005	-1.14124987107835	-1.34124226069096	-1.42451695999262	-1.42547057490818	-1.15926048986499	-1.21824613004693	-1.36062884993037	-0.632054402894639	-1.40879569182423	-1.64650085254334	-1.30952670732065	-1.270872542985	NA	NA	NA	-0.537078568172578	NA	NA	-1.45569891648185	-1.64403997099029	-1.37647397495346	NA	-1.50453033340865	-1.52647036846126	NA
chr1	26100000	26150000	NA	-1.41423752595514	-1.49459661595045	-1.19428968296812	-1.18696090950772	-1.29545524659616	-1.43061709621232	-1.45929994812303	-1.56253894524742	-1.42753954697841	-1.43178800850821	-1.10748358598837	-1.31190062751413	-1.39895904625748	-1.19412420636069	NA	-1.52315113785131	-1.18032489702862	-1.25033860595117	-1.12814037774049	-1.19081578135202	NA	-1.06955106720071	NA	-1.28852700080603	-1.09043743957496	NA	-1.53812135374548	-1.204225354496	-0.948497202269316	-1.37342885660138	-1.46188725051505	-1.22486823532416	-1.58689690985903	NA	NA	NA	-0.487066425991538	-1.03049246628318	-0.721908154344047	-1.27678177227111	-1.76068828209563	NA	-1.04133720986473	-1.58097665457284	-1.40382546980577	-1.11711907490865
chr1	26150000	26200000	-1.39421214803676	-1.15165859101263	-1.45341590702812	-1.37655470782608	-1.36588668430482	-1.21870024750468	-1.27624983207087	-1.34674761470179	-1.35752183106355	-1.45388357310278	-1.37847426710761	-1.03348440547551	-1.34575778149688	-1.42259225841003	-1.35670971737169	-0.922586588316759	-1.42462306330594	-1.20872366598839	-1.02651150164947	-1.11792896546118	NA	NA	-1.11825320856865	-1.08348354431807	-1.17178081787858	-1.21535486546645	NA	-1.8498172107042	-1.53260106698047	-1.3682228457575	-1.50785849519628	-1.29487776485997	-1.47670423721605	-1.61191152318038	NA	NA	NA	-0.461443751436927	NA	-0.552685415394975	-1.23684619330309	-1.82113867284283	-1.3349764124104	NA	NA	-1.62851307921706	-0.991110829341461
chr1	26200000	26250000	-1.15184407072456	-1.25609570848029	-1.54331554263655	-1.29939767893776	-1.4808103151748	-1.20162565801363	-1.08128382477622	-1.18892009947021	-1.17084101612944	-1.12148212606174	-1.21258836062558	-0.829208924464509	-1.36414271160936	-1.08322700592781	-1.31933928400129	-1.04415170983739	-1.31025757960654	-1.35601139212665	-1.06611464147283	-1.17848416082911	-1.12766251144011	-1.04665231538075	-1.0932831061489	-1.04285236747431	-1.11895919695207	-1.56916822170253	-1.17330164212367	-0.8858760541344	-1.48222977919151	-1.55035897659759	-1.37008845180332	-1.16975566047526	-1.73573573350469	-1.78309575129418	NA	NA	-1.12812565552195	-0.560538524702924	-0.908613338914102	-0.409118038973725	-1.28519283724337	-1.48932474377249	-1.25547575440838	-1.06295903023733	-1.30072047513223	-1.67467136402842	-0.959045775522605
chr1	26250000	26300000	-1.13559860879268	-1.21336948161834	-1.30698276982308	-1.07318999008018	-1.63252161217151	-1.23500361553199	-0.926236767456836	-1.11243984500905	-1.1721283944725	-1.32181332166732	-1.17580469355417	-0.862912703585004	-1.41429563977879	-1.20981385206101	-1.18872081522792	-1.23982855890995	-1.29354520704402	-1.43501524641328	-1.31292683827443	-1.02942349935607	-1.11500296485225	NA	-1.15554936597964	-1.2968476908434	-1.03156569954033	-1.68867948695897	-1.25220836543085	-0.804330049821776	-1.22654797004177	-1.38268552303226	-1.13977877022417	-1.2916920038245	-1.36445036424328	-1.3424195171755	NA	NA	-1.17630709694032	NA	-1.08636683897168	-1.07081950738402	-1.17307378011162	-1.53450317974612	-0.93307310423372	-1.07528904823238	-1.37242587178552	-1.43257125103254	-0.993958324615346
[truncated: 48,738 more rows]
[truncated: 31 more columns]
