# Supplementary material for: Master transcription-factor binding sites constitute the core of early replication control elements
Source: EMBO J. 2025 Jul 17;44(16):4499–524. doi: 10.1038/s44318-025-00501-5 (PMC12361434; doi:10.1038/s44318-025-00501-5)
Supplement: Supplementary file 7 — Source data Fig. 1 [file 44318_2025_501_MOESM7_ESM.zip › Figure1/1C-F/stats.csv]

DELETION	delta_area	p-value
A.B	-24.83850633	9.999E-05
A.B.C	-40.61470666	9.999E-05
C	-11.86059778	9.999E-05
CL20k	-3.364851763	0.123087691
COSN1	-1.430347877	0.408559144
COSN12	-9.399913459	0.01809819
COSN123	-13.84171917	9.999E-05
CR11.8k	-5.861992309	0.121287871
CR13.4k	-11.08219903	9.999E-05
CR14.6k	-8.070885557	0.01089891
CTSS	-1.504989749	0.148585141
