# Supplementary material for: Master transcription-factor binding sites constitute the core of early replication control elements
Source: EMBO J. 2025 Jul 17;44(16):4499–524. doi: 10.1038/s44318-025-00501-5 (PMC12361434; doi:10.1038/s44318-025-00501-5)
Supplement: Supplementary file 8 — Source data Fig. 2 [file 44318_2025_501_MOESM8_ESM.zip › Figure2/2B/remap22_chipSeqPeaks.csv]

DeletionSite	OverlappingPeak	SummitCoordinates
AOSN	GSE71932.NANOG.mESC	chr16:48309036
AOSN	GSE56312.NANOG.mESC	chr16:48309134
AOSN	GSE43229.NANOG.mESC	chr16:48309040
AOSN	GSE44286.NANOG.mESC	chr16:48309053
AOSN	GSE74112.POU5F1.mESC	chr16:48309043
AOSN	GSE44286.POU5F1.mESC	chr16:48309045
AOSN	GSE55404.NANOG.mESC	chr16:48309054
AOSN	GSE126554.POU5F1.mESC	chr16:48308995
AOSN	GSE59378.NANOG.mESC	chr16:48309069
AOSN	GSE74112.SOX2.mESC	chr16:48309074
AOSN	GSE43229.POU5F1.mESC	chr16:48309067
AOSN	GSE90893.POU5F1.mESC	chr16:48309038
AOSN	GSE134669.POU5F1.mESC	chr16:48309075
AOSN	GSE90893.SOX2.mESC	chr16:48309066
AOSN	GSE43275.POU5F1.mESC	chr16:48309092
AOSN	GSE65093.POU5F1.mESC	chr16:48309127
AOSN	GSE113913.POU5F1.mESC	chr16:48309091
AOSN	GSE126554.POU5F1.mESC	chr16:48309435
ATSS	GSE43275.SOX2.mESC	chr16:48310119
ATSS	GSE43275.POU5F1.mESC	chr16:48310124
ATSS	GSE44286.POU5F1.mESC	chr16:48310407
ATSS	GSE126554.POU5F1.mESC	chr16:48310410
ATSS	GSE74112.POU5F1.mESC	chr16:48310140
ATSS	GSE43229.POU5F1.mESC	chr16:48310163
ATSS	GSE55404.NANOG.mESC	chr16:48310184
ATSS	GSE71932.NANOG.mESC	chr16:48310264
ATSS	GSE90893.POU5F1.mESC	chr16:48310131
ATSS	GSE59378.NANOG.mESC	chr16:48310316
ATSS	GSE44286.SOX2.mESC	chr16:48310344
ATSS	GSE74112.POU5F1.mESC	chr16:48310372
ATSS	GSE43229.NANOG.mESC	chr16:48310412
ATSS	GSE56312.NANOG.mESC	chr16:48310438
ATSS	GSE90893.POU5F1.mESC	chr16:48310410
ATSS	GSE90893.SOX2.mESC	chr16:48310467
ATSS	GSE43275.POU5F1.mESC	chr16:48310455
ATSS	GSE74112.SOX2.mESC	chr16:48310456
ATSS	GSE43275.SOX2.mESC	chr16:48310463
ATSS	GSE55404.NANOG.mESC	chr16:48310459
ATSS	GSE35496.SOX2.mESC	chr16:48310488
X	GSE126554.POU5F1.mESC	chr16:48283488
X	GSE134669.POU5F1.mESC	chr16:48283549
X	GSE90893.SOX2.mESC	chr16:48283648
X	GSE59378.NANOG.mESC	chr16:48283538
X	GSE44286.POU5F1.mESC	chr16:48283610
X	GSE35496.SOX2.mESC	chr16:48283622
X	GSE59378.SOX2.mESC	chr16:48283580
X	GSE44286.SOX2.mESC	chr16:48283630
X	GSE74112.POU5F1.mESC	chr16:48283622
X	GSE74112.SOX2.mESC	chr16:48283636
X	GSE43275.POU5F1.mESC	chr16:48283645
X	GSE90893.POU5F1.mESC	chr16:48283648
Z	GSE59378.NANOG.mESC	chr16:48303714
Z	GSE56312.NANOG.mESC	chr16:48303751
Z	GSE43275.SOX2.mESC	chr16:48303691
Z	GSE43229.NANOG.mESC	chr16:48303756
Z	GSE43275.POU5F1.mESC	chr16:48303679
Z	GSE71932.NANOG.mESC	chr16:48303829
Z	GSE44286.POU5F1.mESC	chr16:48303685
Z	GSE44286.SOX2.mESC	chr16:48303681
Z	GSE43229.POU5F1.mESC	chr16:48303614
Z	GSE44286.NANOG.mESC	chr16:48303698
Z	GSE102517.SOX2.mESC	chr16:48303766
Z	GSE74112.POU5F1.mESC	chr16:48303677
Z	GSE74112.SOX2.mESC	chr16:48303772
Z	GSE90893.SOX2.mESC	chr16:48303750
Z	GSE35496.SOX2.mESC	chr16:48303730
Z	GSE126554.POU5F1.mESC	chr16:48303667
Z	GSE55404.NANOG.mESC	chr16:48303738
Z	GSE113913.POU5F1.mESC	chr16:48303647
