# Supplementary material for: Master transcription-factor binding sites constitute the core of early replication control elements
Source: EMBO J. 2025 Jul 17;44(16):4499–524. doi: 10.1038/s44318-025-00501-5 (PMC12361434; doi:10.1038/s44318-025-00501-5)
Supplement: Supplementary file 8 — Source data Fig. 2 [file 44318_2025_501_MOESM8_ESM.zip › Figure2/2C-F/repli-seq.csv]

chr	start	end	A.C_cloneE4_JLT_genome1_DEL_scaled_quantile_loess	A.C_cloneE4_Sima.et.al_rep1_genome1_DEL_scaled_quantile_loess	A.C_cloneE4_Sima.et.al_rep2_genome1_DEL_scaled_quantile_loess	A.C_cloneH8_JLT_genome1_DEL_scaled_quantile_loess	A.C_cloneE4_JLT_genome2_CON_scaled_quantile_loess	A.C_cloneE4_Sima.et.al_rep1_genome2_CON_scaled_quantile_loess	A.C_cloneE4_Sima.et.al_rep2_genome2_CON_scaled_quantile_loess	A.C_cloneH8_JLT_genome2_CON_scaled_quantile_loess	A_clone53_JLT_genome1_DEL_scaled_quantile_loess	A_clone53_Sima.et.al_rep1_genome1_DEL_scaled_quantile_loess	A_clone53_Sima.et.al_rep2_genome1_DEL_scaled_quantile_loess	A_cloneG5_JLT_genome1_DEL_scaled_quantile_loess	A_cloneG5_Sima.et.al_genome1_DEL_scaled_quantile_loess	A_clone53_JLT_genome2_CON_scaled_quantile_loess	A_clone53_Sima.et.al_rep1_genome2_CON_scaled_quantile_loess	A_clone53_Sima.et.al_rep2_genome2_CON_scaled_quantile_loess	A_cloneG5_JLT_genome2_CON_scaled_quantile_loess	A_cloneG5_Sima.et.al_genome2_CON_scaled_quantile_loess	A.COSN123_cloneB7_genome1_DEL_scaled_quantile_loess	A.COSN123_cloneC9_genome1_DEL_scaled_quantile_loess	A.COSN123_cloneD8_genome1_DEL_scaled_quantile_loess	A.COSN123_cloneH10_genome1_DEL_scaled_quantile_loess	A.COSN123_cloneB7_genome2_CON_scaled_quantile_loess	A.COSN123_cloneC9_genome2_CON_scaled_quantile_loess	A.COSN123_cloneD8_genome2_CON_scaled_quantile_loess	A.COSN123_cloneH10_genome2_CON_scaled_quantile_loess	AOSN.COSN123_cloneA6_genome1_DEL_scaled_quantile_loess	AOSN.COSN123_cloneB6_genome1_DEL_scaled_quantile_loess	AOSN.COSN123_cloneA6_genome2_CON_scaled_quantile_loess	AOSN.COSN123_cloneB6_genome2_CON_scaled_quantile_loess	B.C_cloneB3_JLT_genome1_DEL_scaled_quantile_loess	B.C_cloneB3_Sima.et.al_genome1_DEL_scaled_quantile_loess	B.C_cloneD12_JLT_genome1_DEL_scaled_quantile_loess	B.C_cloneD12_Sima.et.al_genome1_DEL_scaled_quantile_loess	B.C_cloneB3_JLT_genome2_CON_scaled_quantile_loess	B.C_cloneB3_Sima.et.al_genome2_CON_scaled_quantile_loess	B.C_cloneD12_JLT_genome2_CON_scaled_quantile_loess	B.C_cloneD12_Sima.et.al_genome2_CON_scaled_quantile_loess	COSN123_cloneA10_rep1_genome1_DEL_scaled_quantile_loess	COSN123_cloneA10_rep2_genome1_DEL_scaled_quantile_loess	COSN123_cloneA10_rep3_genome1_DEL_scaled_quantile_loess	COSN123_cloneA10_rep4_genome1_DEL_scaled_quantile_loess	COSN123_cloneA10_rep1_genome2_CON_scaled_quantile_loess	COSN123_cloneA10_rep2_genome2_CON_scaled_quantile_loess	COSN123_cloneA10_rep3_genome2_CON_scaled_quantile_loess	COSN123_cloneA10_rep4_genome2_CON_scaled_quantile_loess	Z.AOSN.COSN123_cloneA9_rep1_genome1_DEL_scaled_quantile_loess
chr1	0	50000	NA	NA	NA	NA	NA	NA	NA	NA	NA	NA	NA	NA	NA	NA	NA	NA	NA	NA	NA	NA	NA	NA	NA	NA	NA	NA	NA	NA	NA	NA	NA	NA	NA	NA	NA	NA	NA	NA	NA	NA	NA	NA	NA	NA	NA	NA	NA
chr1	50000	100000	NA	NA	NA	NA	NA	NA	NA	NA	NA	NA	NA	NA	NA	NA	NA	NA	NA	NA	NA	NA	NA	NA	NA	NA	NA	NA	NA	NA	NA	NA	NA	NA	NA	NA	NA	NA	NA	NA	NA	NA	NA	NA	NA	NA	NA	NA	NA
chr1	100000	150000	NA	NA	NA	NA	NA	NA	NA	NA	NA	NA	NA	NA	NA	NA	NA	NA	NA	NA	NA	NA	NA	NA	NA	NA	NA	NA	NA	NA	NA	NA	NA	NA	NA	NA	NA	NA	NA	NA	NA	NA	NA	NA	NA	NA	NA	NA	NA
chr1	150000	200000	NA	NA	NA	NA	NA	NA	NA	NA	NA	NA	NA	NA	NA	NA	NA	NA	NA	NA	NA	NA	NA	NA	NA	NA	NA	NA	NA	NA	NA	NA	NA	NA	NA	NA	NA	NA	NA	NA	NA	NA	NA	NA	NA	NA	NA	NA	NA
chr1	200000	250000	NA	NA	NA	NA	NA	NA	NA	NA	NA	NA	NA	NA	NA	NA	NA	NA	NA	NA	NA	NA	NA	NA	NA	NA	NA	NA	NA	NA	NA	NA	NA	NA	NA	NA	NA	NA	NA	NA	NA	NA	NA	NA	NA	NA	NA	NA	NA
chr1	250000	300000	NA	NA	NA	NA	NA	NA	NA	NA	NA	NA	NA	NA	NA	NA	NA	NA	NA	NA	NA	NA	NA	NA	NA	NA	NA	NA	NA	NA	NA	NA	NA	NA	NA	NA	NA	NA	NA	NA	NA	NA	NA	NA	NA	NA	NA	NA	NA
chr1	300000	350000	NA	NA	NA	NA	NA	NA	NA	NA	NA	NA	NA	NA	NA	NA	NA	NA	NA	NA	NA	NA	NA	NA	NA	NA	NA	NA	NA	NA	NA	NA	NA	NA	NA	NA	NA	NA	NA	NA	NA	NA	NA	NA	NA	NA	NA	NA	NA
chr1	350000	400000	NA	NA	NA	NA	NA	NA	NA	NA	NA	NA	NA	NA	NA	NA	NA	NA	NA	NA	NA	NA	NA	NA	NA	NA	NA	NA	NA	NA	NA	NA	NA	NA	NA	NA	NA	NA	NA	NA	NA	NA	NA	NA	NA	NA	NA	NA	NA
chr1	400000	450000	NA	NA	NA	NA	NA	NA	NA	NA	NA	NA	NA	NA	NA	NA	NA	NA	NA	NA	NA	NA	NA	NA	NA	NA	NA	NA	NA	NA	NA	NA	NA	NA	NA	NA	NA	NA	NA	NA	NA	NA	NA	NA	NA	NA	NA	NA	NA
chr1	450000	500000	NA	NA	NA	NA	NA	NA	NA	NA	NA	NA	NA	NA	NA	NA	NA	NA	NA	NA	NA	NA	NA	NA	NA	NA	NA	NA	NA	NA	NA	NA	NA	NA	NA	NA	NA	NA	NA	NA	NA	NA	NA	NA	NA	NA	NA	NA	NA
chr1	500000	550000	NA	NA	NA	NA	NA	NA	NA	NA	NA	NA	NA	NA	NA	NA	NA	NA	NA	NA	NA	NA	NA	NA	NA	NA	NA	NA	NA	NA	NA	NA	NA	NA	NA	NA	NA	NA	NA	NA	NA	NA	NA	NA	NA	NA	NA	NA	NA
chr1	550000	600000	NA	NA	NA	NA	NA	NA	NA	NA	NA	NA	NA	NA	NA	NA	NA	NA	NA	NA	NA	NA	NA	NA	NA	NA	NA	NA	NA	NA	NA	NA	NA	NA	NA	NA	NA	NA	NA	NA	NA	NA	NA	NA	NA	NA	NA	NA	NA
chr1	600000	650000	NA	NA	NA	NA	NA	NA	NA	NA	NA	NA	NA	NA	NA	NA	NA	NA	NA	NA	NA	NA	NA	NA	NA	NA	NA	NA	NA	NA	NA	NA	NA	NA	NA	NA	NA	NA	NA	NA	NA	NA	NA	NA	NA	NA	NA	NA	NA
chr1	650000	700000	NA	NA	NA	NA	NA	NA	NA	NA	NA	NA	NA	NA	NA	NA	NA	NA	NA	NA	NA	NA	NA	NA	NA	NA	NA	NA	NA	NA	NA	NA	NA	NA	NA	NA	NA	NA	NA	NA	NA	NA	NA	NA	NA	NA	NA	NA	NA
chr1	700000	750000	NA	NA	NA	NA	NA	NA	NA	NA	NA	NA	NA	NA	NA	NA	NA	NA	NA	NA	NA	NA	NA	NA	NA	NA	NA	NA	NA	NA	NA	NA	NA	NA	NA	NA	NA	NA	NA	NA	NA	NA	NA	NA	NA	NA	NA	NA	NA
chr1	750000	800000	NA	NA	NA	NA	NA	NA	NA	NA	NA	NA	NA	NA	NA	NA	NA	NA	NA	NA	NA	NA	NA	NA	NA	NA	NA	NA	NA	NA	NA	NA	NA	NA	NA	NA	NA	NA	NA	NA	NA	NA	NA	NA	NA	NA	NA	NA	NA
chr1	800000	850000	NA	NA	NA	NA	NA	NA	NA	NA	NA	NA	NA	NA	NA	NA	NA	NA	NA	NA	NA	NA	NA	NA	NA	NA	NA	NA	NA	NA	NA	NA	NA	NA	NA	NA	NA	NA	NA	NA	NA	NA	NA	NA	NA	NA	NA	NA	NA
chr1	850000	900000	NA	NA	NA	NA	NA	NA	NA	NA	NA	NA	NA	NA	NA	NA	NA	NA	NA	NA	NA	NA	NA	NA	NA	NA	NA	NA	NA	NA	NA	NA	NA	NA	NA	NA	NA	NA	NA	NA	NA	NA	NA	NA	NA	NA	NA	NA	NA
chr1	900000	950000	NA	NA	NA	NA	NA	NA	NA	NA	NA	NA	NA	NA	NA	NA	NA	NA	NA	NA	NA	NA	NA	NA	NA	NA	NA	NA	NA	NA	NA	NA	NA	NA	NA	NA	NA	NA	NA	NA	NA	NA	NA	NA	NA	NA	NA	NA	NA
chr1	950000	1000000	NA	NA	NA	NA	NA	NA	NA	NA	NA	NA	NA	NA	NA	NA	NA	NA	NA	NA	NA	NA	NA	NA	NA	NA	NA	NA	NA	NA	NA	NA	NA	NA	NA	NA	NA	NA	NA	NA	NA	NA	NA	NA	NA	NA	NA	NA	NA
chr1	1000000	1050000	NA	NA	NA	NA	NA	NA	NA	NA	NA	NA	NA	NA	NA	NA	NA	NA	NA	NA	NA	NA	NA	NA	NA	NA	NA	NA	NA	NA	NA	NA	NA	NA	NA	NA	NA	NA	NA	NA	NA	NA	NA	NA	NA	NA	NA	NA	NA
chr1	1050000	1100000	NA	NA	NA	NA	NA	NA	NA	NA	NA	NA	NA	NA	NA	NA	NA	NA	NA	NA	NA	NA	NA	NA	NA	NA	NA	NA	NA	NA	NA	NA	NA	NA	NA	NA	NA	NA	NA	NA	NA	NA	NA	NA	NA	NA	NA	NA	NA
chr1	1100000	1150000	NA	NA	NA	NA	NA	NA	NA	NA	NA	NA	NA	NA	NA	NA	NA	NA	NA	NA	NA	NA	NA	NA	NA	NA	NA	NA	NA	NA	NA	NA	NA	NA	NA	NA	NA	NA	NA	NA	NA	NA	NA	NA	NA	NA	NA	NA	NA
chr1	1150000	1200000	NA	NA	NA	NA	NA	NA	NA	NA	NA	NA	NA	NA	NA	NA	NA	NA	NA	NA	NA	NA	NA	NA	NA	NA	NA	NA	NA	NA	NA	NA	NA	NA	NA	NA	NA	NA	NA	NA	NA	NA	NA	NA	NA	NA	NA	NA	NA
chr1	1200000	1250000	NA	NA	NA	NA	NA	NA	NA	NA	NA	NA	NA	NA	NA	NA	NA	NA	NA	NA	NA	NA	NA	NA	NA	NA	NA	NA	NA	NA	NA	NA	NA	NA	NA	NA	NA	NA	NA	NA	NA	NA	NA	NA	NA	NA	NA	NA	NA
chr1	1250000	1300000	NA	NA	NA	NA	NA	NA	NA	NA	NA	NA	NA	NA	NA	NA	NA	NA	NA	NA	NA	NA	NA	NA	NA	NA	NA	NA	NA	NA	NA	NA	NA	NA	NA	NA	NA	NA	NA	NA	NA	NA	NA	NA	NA	NA	NA	NA	NA
chr1	1300000	1350000	NA	NA	NA	NA	NA	NA	NA	NA	NA	NA	NA	NA	NA	NA	NA	NA	NA	NA	NA	NA	NA	NA	NA	NA	NA	NA	NA	NA	NA	NA	NA	NA	NA	NA	NA	NA	NA	NA	NA	NA	NA	NA	NA	NA	NA	NA	NA
chr1	1350000	1400000	NA	NA	NA	NA	NA	NA	NA	NA	NA	NA	NA	NA	NA	NA	NA	NA	NA	NA	NA	NA	NA	NA	NA	NA	NA	NA	NA	NA	NA	NA	NA	NA	NA	NA	NA	NA	NA	NA	NA	NA	NA	NA	NA	NA	NA	NA	NA
chr1	1400000	1450000	NA	NA	NA	NA	NA	NA	NA	NA	NA	NA	NA	NA	NA	NA	NA	NA	NA	NA	NA	NA	NA	NA	NA	NA	NA	NA	NA	NA	NA	NA	NA	NA	NA	NA	NA	NA	NA	NA	NA	NA	NA	NA	NA	NA	NA	NA	NA
chr1	1450000	1500000	NA	NA	NA	NA	NA	NA	NA	NA	NA	NA	NA	NA	NA	NA	NA	NA	NA	NA	NA	NA	NA	NA	NA	NA	NA	NA	NA	NA	NA	NA	NA	NA	NA	NA	NA	NA	NA	NA	NA	NA	NA	NA	NA	NA	NA	NA	NA
chr1	1500000	1550000	NA	NA	NA	NA	NA	NA	NA	NA	NA	NA	NA	NA	NA	NA	NA	NA	NA	NA	NA	NA	NA	NA	NA	NA	NA	NA	NA	NA	NA	NA	NA	NA	NA	NA	NA	NA	NA	NA	NA	NA	NA	NA	NA	NA	NA	NA	NA
chr1	1550000	1600000	NA	NA	NA	NA	NA	NA	NA	NA	NA	NA	NA	NA	NA	NA	NA	NA	NA	NA	NA	NA	NA	NA	NA	NA	NA	NA	NA	NA	NA	NA	NA	NA	NA	NA	NA	NA	NA	NA	NA	NA	NA	NA	NA	NA	NA	NA	NA
chr1	1600000	1650000	NA	NA	NA	NA	NA	NA	NA	NA	NA	NA	NA	NA	NA	NA	NA	NA	NA	NA	NA	NA	NA	NA	NA	NA	NA	NA	NA	NA	NA	NA	NA	NA	NA	NA	NA	NA	NA	NA	NA	NA	NA	NA	NA	NA	NA	NA	NA
chr1	1650000	1700000	NA	NA	NA	NA	NA	NA	NA	NA	NA	NA	NA	NA	NA	NA	NA	NA	NA	NA	NA	NA	NA	NA	NA	NA	NA	NA	NA	NA	NA	NA	NA	NA	NA	NA	NA	NA	NA	NA	NA	NA	NA	NA	NA	NA	NA	NA	NA
chr1	1700000	1750000	NA	NA	NA	NA	NA	NA	NA	NA	NA	NA	NA	NA	NA	NA	NA	NA	NA	NA	NA	NA	NA	NA	NA	NA	NA	NA	NA	NA	NA	NA	NA	NA	NA	NA	NA	NA	NA	NA	NA	NA	NA	NA	NA	NA	NA	NA	NA
chr1	1750000	1800000	NA	NA	NA	NA	NA	NA	NA	NA	NA	NA	NA	NA	NA	NA	NA	NA	NA	NA	NA	NA	NA	NA	NA	NA	NA	NA	NA	NA	NA	NA	NA	NA	NA	NA	NA	NA	NA	NA	NA	NA	NA	NA	NA	NA	NA	NA	NA
chr1	1800000	1850000	NA	NA	NA	NA	NA	NA	NA	NA	NA	NA	NA	NA	NA	NA	NA	NA	NA	NA	NA	NA	NA	NA	NA	NA	NA	NA	NA	NA	NA	NA	NA	NA	NA	NA	NA	NA	NA	NA	NA	NA	NA	NA	NA	NA	NA	NA	NA
chr1	1850000	1900000	NA	NA	NA	NA	NA	NA	NA	NA	NA	NA	NA	NA	NA	NA	NA	NA	NA	NA	NA	NA	NA	NA	NA	NA	NA	NA	NA	NA	NA	NA	NA	NA	NA	NA	NA	NA	NA	NA	NA	NA	NA	NA	NA	NA	NA	NA	NA
chr1	1900000	1950000	NA	NA	NA	NA	NA	NA	NA	NA	NA	NA	NA	NA	NA	NA	NA	NA	NA	NA	NA	NA	NA	NA	NA	NA	NA	NA	NA	NA	NA	NA	NA	NA	NA	NA	NA	NA	NA	NA	NA	NA	NA	NA	NA	NA	NA	NA	NA
chr1	1950000	2000000	NA	NA	NA	NA	NA	NA	NA	NA	NA	NA	NA	NA	NA	NA	NA	NA	NA	NA	NA	NA	NA	NA	NA	NA	NA	NA	NA	NA	NA	NA	NA	NA	NA	NA	NA	NA	NA	NA	NA	NA	NA	NA	NA	NA	NA	NA	NA
chr1	2000000	2050000	NA	NA	NA	NA	NA	NA	NA	NA	NA	NA	NA	NA	NA	NA	NA	NA	NA	NA	NA	NA	NA	NA	NA	NA	NA	NA	NA	NA	NA	NA	NA	NA	NA	NA	NA	NA	NA	NA	NA	NA	NA	NA	NA	NA	NA	NA	NA
chr1	2050000	2100000	NA	NA	NA	NA	NA	NA	NA	NA	NA	NA	NA	NA	NA	NA	NA	NA	NA	NA	NA	NA	NA	NA	NA	NA	NA	NA	NA	NA	NA	NA	NA	NA	NA	NA	NA	NA	NA	NA	NA	NA	NA	NA	NA	NA	NA	NA	NA
chr1	2100000	2150000	NA	NA	NA	NA	NA	NA	NA	NA	NA	NA	NA	NA	NA	NA	NA	NA	NA	NA	NA	NA	NA	NA	NA	NA	NA	NA	NA	NA	NA	NA	NA	NA	NA	NA	NA	NA	NA	NA	NA	NA	NA	NA	NA	NA	NA	NA	NA
chr1	2150000	2200000	NA	NA	NA	NA	NA	NA	NA	NA	NA	NA	NA	NA	NA	NA	NA	NA	NA	NA	NA	NA	NA	NA	NA	NA	NA	NA	NA	NA	NA	NA	NA	NA	NA	NA	NA	NA	NA	NA	NA	NA	NA	NA	NA	NA	NA	NA	NA
chr1	2200000	2250000	NA	NA	NA	NA	NA	NA	NA	NA	NA	NA	NA	NA	NA	NA	NA	NA	NA	NA	NA	NA	NA	NA	NA	NA	NA	NA	NA	NA	NA	NA	NA	NA	NA	NA	NA	NA	NA	NA	NA	NA	NA	NA	NA	NA	NA	NA	NA
chr1	2250000	2300000	NA	NA	NA	NA	NA	NA	NA	NA	NA	NA	NA	NA	NA	NA	NA	NA	NA	NA	NA	NA	NA	NA	NA	NA	NA	NA	NA	NA	NA	NA	NA	NA	NA	NA	NA	NA	NA	NA	NA	NA	NA	NA	NA	NA	NA	NA	NA
chr1	2300000	2350000	NA	NA	NA	NA	NA	NA	NA	NA	NA	NA	NA	NA	NA	NA	NA	NA	NA	NA	NA	NA	NA	NA	NA	NA	NA	NA	NA	NA	NA	NA	NA	NA	NA	NA	NA	NA	NA	NA	NA	NA	NA	NA	NA	NA	NA	NA	NA
chr1	2350000	2400000	NA	NA	NA	NA	NA	NA	NA	NA	NA	NA	NA	NA	NA	NA	NA	NA	NA	NA	NA	NA	NA	NA	NA	NA	NA	NA	NA	NA	NA	NA	NA	NA	NA	NA	NA	NA	NA	NA	NA	NA	NA	NA	NA	NA	NA	NA	NA
chr1	2400000	2450000	NA	NA	NA	NA	NA	NA	NA	NA	NA	NA	NA	NA	NA	NA	NA	NA	NA	NA	NA	NA	NA	NA	NA	NA	NA	NA	NA	NA	NA	NA	NA	NA	NA	NA	NA	NA	NA	NA	NA	NA	NA	NA	NA	NA	NA	NA	NA
chr1	2450000	2500000	NA	NA	NA	NA	NA	NA	NA	NA	NA	NA	NA	NA	NA	NA	NA	NA	NA	NA	NA	NA	NA	NA	NA	NA	NA	NA	NA	NA	NA	NA	NA	NA	NA	NA	NA	NA	NA	NA	NA	NA	NA	NA	NA	NA	NA	NA	NA
chr1	2500000	2550000	NA	NA	NA	NA	NA	NA	NA	NA	NA	NA	NA	NA	NA	NA	NA	NA	NA	NA	NA	NA	NA	NA	NA	NA	NA	NA	NA	NA	NA	NA	NA	NA	NA	NA	NA	NA	NA	NA	NA	NA	NA	NA	NA	NA	NA	NA	NA
chr1	2550000	2600000	NA	NA	NA	NA	NA	NA	NA	NA	NA	NA	NA	NA	NA	NA	NA	NA	NA	NA	NA	NA	NA	NA	NA	NA	NA	NA	NA	NA	NA	NA	NA	NA	NA	NA	NA	NA	NA	NA	NA	NA	NA	NA	NA	NA	NA	NA	NA
chr1	2600000	2650000	NA	NA	NA	NA	NA	NA	NA	NA	NA	NA	NA	NA	NA	NA	NA	NA	NA	NA	NA	NA	NA	NA	NA	NA	NA	NA	NA	NA	NA	NA	NA	NA	NA	NA	NA	NA	NA	NA	NA	NA	NA	NA	NA	NA	NA	NA	NA
chr1	2650000	2700000	NA	NA	NA	NA	NA	NA	NA	NA	NA	NA	NA	NA	NA	NA	NA	NA	NA	NA	NA	NA	NA	NA	NA	NA	NA	NA	NA	NA	NA	NA	NA	NA	NA	NA	NA	NA	NA	NA	NA	NA	NA	NA	NA	NA	NA	NA	NA
chr1	2700000	2750000	NA	NA	NA	NA	NA	NA	NA	NA	NA	NA	NA	NA	NA	NA	NA	NA	NA	NA	NA	NA	NA	NA	NA	NA	NA	NA	NA	NA	NA	NA	NA	NA	NA	NA	NA	NA	NA	NA	NA	NA	NA	NA	NA	NA	NA	NA	NA
chr1	2750000	2800000	NA	NA	NA	NA	NA	NA	NA	NA	NA	NA	NA	NA	NA	NA	NA	NA	NA	NA	NA	NA	NA	NA	NA	NA	NA	NA	NA	NA	NA	NA	NA	NA	NA	NA	NA	NA	NA	NA	NA	NA	NA	NA	NA	NA	NA	NA	NA
chr1	2800000	2850000	NA	NA	NA	NA	NA	NA	NA	NA	NA	NA	NA	NA	NA	NA	NA	NA	NA	NA	NA	NA	NA	NA	NA	NA	NA	NA	NA	NA	NA	NA	NA	NA	NA	NA	NA	NA	NA	NA	NA	NA	NA	NA	NA	NA	NA	NA	NA
chr1	2850000	2900000	NA	NA	NA	NA	NA	NA	NA	NA	NA	NA	NA	NA	NA	NA	NA	NA	NA	NA	NA	NA	NA	NA	NA	NA	NA	NA	NA	NA	NA	NA	NA	NA	NA	NA	NA	NA	NA	NA	NA	NA	NA	NA	NA	NA	NA	NA	NA
chr1	2900000	2950000	NA	NA	NA	NA	NA	NA	NA	NA	NA	NA	NA	NA	NA	NA	NA	NA	NA	NA	NA	NA	NA	NA	NA	NA	NA	NA	NA	NA	NA	NA	NA	NA	NA	NA	NA	NA	NA	NA	NA	NA	NA	NA	NA	NA	NA	NA	NA
chr1	2950000	3000000	NA	NA	NA	NA	NA	NA	NA	NA	NA	NA	NA	NA	NA	NA	NA	NA	NA	NA	NA	NA	NA	NA	NA	NA	NA	NA	NA	NA	NA	NA	NA	NA	NA	NA	NA	NA	NA	NA	NA	NA	NA	NA	NA	NA	NA	NA	NA
chr1	3000000	3050000	-1.25624201542117	-2.10334597533182	-1.14789771241032	-2.02405611805677	NA	-1.49964470205663	NA	-0.622671933241887	-1.5219186852802	-0.873320480815363	-1.64220836126118	-0.336858135722096	-1.76834235945612	NA	NA	NA	-0.308428376523807	-0.794141500324066	-0.881706358750955	-0.44242865548861	-0.807612562689807	-2.25284411115323	-2.06468555162427	NA	-0.990010233320785	-1.27340244694071	-1.15857421179365	-0.902763879080452	-1.14239796442098	NA	-0.775751946744118	-1.21030599639972	0.5734350866656	NA	-1.05932321870234	-1.11460816908776	-2.31178986114685	NA	-1.11922291423858	-2.04049019077768	-0.483926852017127	-1.04472713662553	-1.26752617533717	0.258039262597628	-1.56196701389145	-0.907605727239521	-1.10439451191118
chr1	3050000	3100000	NA	NA	-0.894877656039208	NA	NA	NA	NA	NA	NA	-1.07120367970108	NA	NA	NA	NA	NA	NA	NA	NA	NA	NA	NA	NA	NA	NA	NA	NA	-0.612133016145351	NA	-0.744339293990816	-0.844396265602573	NA	-1.18050224619522	NA	NA	NA	NA	NA	NA	NA	NA	NA	NA	NA	NA	NA	NA	NA
chr1	3100000	3150000	NA	NA	NA	NA	NA	NA	-0.567213787472329	NA	NA	-1.21822704588999	NA	NA	NA	NA	NA	NA	NA	NA	NA	NA	NA	NA	NA	NA	NA	NA	NA	NA	-0.860583334324849	NA	NA	NA	NA	NA	NA	NA	NA	NA	NA	NA	NA	NA	NA	NA	NA	NA	NA
chr1	3150000	3200000	NA	-1.37308511263176	-1.15362914796143	-1.33861675090653	-0.988287917752637	-1.18649657930659	-1.17901578849598	-1.18134790867877	-1.69832469530514	-1.27609098474262	-1.12615069410493	-1.1880013120056	NA	NA	NA	NA	-0.893623326992314	-1.07198003277075	-1.02011953439897	NA	-1.07966937133331	NA	NA	NA	NA	NA	-1.03145344845265	NA	-1.20445230223886	-1.18887526895032	-0.916757655722157	-1.17904494473867	-0.955561646752172	-0.700367576874396	-0.902172726777426	-1.14885883090581	-1.47444002178619	-0.838130541986778	NA	-1.45859323626379	-1.35837644526105	NA	-1.35748619752191	-1.14661386480334	-1.17136366548039	NA	NA
chr1	3200000	3250000	-0.917480536601297	-1.55833564233885	-1.35542447598797	-1.57751035417996	NA	-1.1551677132668	-1.43095751939595	-1.40428689012573	-1.59066079379887	-1.39224329454836	-1.27333447670161	-1.42824191366461	-1.19461567099634	NA	NA	NA	-1.1789517717186	-1.16942652708075	-1.17354301613835	NA	-1.23345094990814	-1.48257808088527	-1.32527536231884	NA	-1.16938754978528	-1.22406541970699	-1.29392400639354	-1.1509636107236	-1.22390511275895	-1.40953747465395	-0.899983646911993	-1.17182528238054	-1.28799924671016	-0.996190856947051	-0.786739955151669	-1.13144140860832	-1.02009628651516	-0.822742835943345	-1.34081211311448	-1.29558394832191	-1.37125457946077	NA	-1.17786159115589	-1.36863442220945	NA	-1.06286228877474	-0.989986078589606
chr1	3250000	3300000	NA	-1.83393968951963	-1.442488610438	-1.84115054616415	-1.00280513749076	-1.25455216536404	-1.4700020608201	-1.29977651991034	-1.56094509360145	-1.5835839042335	-1.5798908084991	-1.4274612887205	-0.86439038670852	NA	NA	NA	-1.22174893532555	-0.845085131222215	-1.23596513012498	NA	-1.1938140406869	-1.08108617852444	-1.21241200157919	-0.964339514736258	-1.24637830908754	-1.34435078584288	-1.22585720679366	-1.34487205727313	-0.996945145674305	-1.48113546392963	-0.790698324069901	-1.14668092180962	-1.04818018867816	-0.620464385923833	-0.758245857936371	-1.11195651505311	-0.856950979260528	-1.07666222184009	-1.36415033738257	-1.44824749332946	-1.14997244748249	NA	-1.02325925139893	-1.18333618746614	-1.13106571040236	-1.18614853611808	-1.04063145123653
chr1	3300000	3350000	-1.12446733120608	-1.78190544552903	-1.46376507694607	-1.71139550606633	NA	-1.32602423299473	-1.30463784812047	-1.47668361715785	-1.46789277811803	-1.4111314162355	-1.66726964094914	-1.64526474495508	-0.799024792414472	NA	NA	NA	-1.27506716701622	-0.547898752850779	-1.27580675180623	-0.927537521446245	-1.13188047600679	-0.975845079779346	-1.32349902832335	-1.05367942115125	-1.21183490824308	-1.41180885023979	-1.07948532110045	-1.44172348782871	-1.06566654553183	-1.25680744669006	-0.791723792906912	-1.14760567842903	-0.91195885696692	-0.710637069471098	-0.73436495586968	-1.17063031141748	-0.777566084911003	-0.887697192231966	-1.38505690146061	-1.49055375964245	-1.23773603134607	-1.04377003525149	-1.06136549350889	-1.21684970783457	-1.10082077442453	NA	-1.02834493327046
chr1	3350000	3400000	-1.24583984157565	-1.75671408111031	-1.28936285273016	-1.77182328165481	-0.932338309896018	-1.30234211653765	-1.13114568843551	-1.67858996886948	-1.36217903823206	-1.03273929362711	-1.58332297481228	-1.72193230920787	-0.915719473161839	NA	NA	NA	-1.23015568800208	-0.845947531745358	-1.33255140797022	-1.08583656504544	-1.06082799640557	-1.15341823355343	-1.2620889549903	NA	-1.06573937365745	-1.21954199724142	-0.909047696460171	-1.31125757762084	-1.38467251520446	-1.12297905307552	-0.852285176954772	-1.13492157047004	-0.906865062486269	-0.827055100526863	-0.735863594217291	-1.15595592080258	-0.690659022414708	-0.762238219500801	-1.29710321559816	-1.3606187743926	-1.35741629931065	-1.07998001453834	-1.08599921318758	-1.21625932133011	-0.968331274349381	-1.05017800999894	-0.871623817578585
chr1	3400000	3450000	-1.20408106415463	-1.53174935162049	-1.34825379107531	-1.53110484696517	-0.99839286146516	-1.31098755764118	-0.951239682666141	-1.41579902733552	-1.34595618692299	-0.999242174732988	-1.36845621172538	-1.39432866482676	-1.13882144950248	NA	NA	NA	-1.10595739400142	-0.939545641049154	-1.15342943286605	-1.02113610239936	-0.966277363572487	-1.22955321826235	-1.07493617642813	-1.15777368746111	-1.01546302525483	-1.01693354080573	-0.94735393551616	-1.16387481141543	-1.30905356662103	-1.00967514992179	-0.867397863545156	-1.10718272844298	-0.926009000868195	-0.75595558466374	-0.838685448206431	-1.24880328329878	-0.779999381749459	-0.666782344191685	-1.23761347281528	-1.37498164301253	-1.50209348150519	NA	-1.08103819919678	-1.17771728702065	-0.840450136429066	-1.11167186082802	-0.78396510321064
chr1	3450000	3500000	-1.08559471650491	-1.30289555638819	-1.39012936763665	-1.09521701393179	-0.954291383524656	-1.29852368610172	-1.02418806060051	-1.24824683545979	-1.37095730251521	-1.07914793838117	-1.20590573879951	-1.24096156646814	-1.13739354121485	NA	NA	NA	-1.00654278629992	-0.957130085347553	-1.01906641324184	-0.89920700728201	-0.998859059664506	-1.02451587965161	-1.02532804302729	-1.03143665749166	-1.01171904726564	-0.899850160075645	-1.11375911230002	-1.1562698360224	-1.0692571195555	-1.2176384305468	-0.941167465598898	-1.14896969809647	-1.0885091773634	-0.865421095912455	-0.938244792246335	-1.46289035591087	-1.00008256973342	-0.664850876825488	-0.927932334934646	-1.4076691731122	-1.46983042979876	-1.14771916366589	-1.17029490699797	-1.16616096522906	-1.0103438881085	NA	-1.33867717660639
chr1	3500000	3550000	NA	-1.4118965238551	-1.27320596636228	-1.2493222447593	-0.881751867252788	-1.25173800414542	-1.1266210380328	-1.55448296676051	-1.47283691906381	-1.04230063399229	-1.10012528571764	-1.33093382545869	-1.07800629159676	NA	NA	NA	-1.19046840387844	-0.915610498375225	-1.32148755800589	NA	-1.06207410127111	-1.03573117199055	-1.06446273774854	-0.978147694669276	-0.998439897254568	-0.888234069903105	-1.0273885914882	-1.29368171974698	-1.05752837551339	-1.33962001462946	-1.05815499652691	-1.20002297441408	-1.14372414181438	-0.960773276412071	-1.06055562647724	-1.39851456905597	-1.10260523141841	-0.753100709051916	-1.22818656388103	-1.41119700694116	-1.58287274728603	-1.2552958858542	-1.2617428958851	-1.16716008022786	-1.11708845450487	-1.2699729285103	-1.24105223654559
chr1	3550000	3600000	-1.1538489899006	-1.39970754297763	-1.18148273462564	-1.4974581046592	-1.00638008909429	-1.17767358146225	-1.20463752199399	-1.88355347055083	-1.48889232984777	-1.03187605426784	-1.07411471249752	-1.25824906465713	-1.10338994331322	NA	NA	NA	-1.44579430471355	-1.08052097562512	-1.56069207102382	NA	-1.21970993483604	-1.09776169210695	-1.1184012456895	NA	-1.09420614373614	-1.00648107036983	-1.03031353861416	-1.37081843757744	-1.10710489066305	-1.12300385088945	-1.18140711901839	-1.24194749243616	-1.0932831061489	-0.971213454484302	-1.18607253934141	-1.18652936438719	-1.20768571871446	-0.979636569518782	-1.46635636497486	-1.55181381517414	-1.42961521184449	-1.28133232902802	-1.43802044303682	-1.22775368703175	-1.22309891534966	-1.13686872662834	-1.03539705072025
chr1	3600000	3650000	-1.12434465106358	-1.17091774089294	-1.19812825377313	-1.46941110529772	-1.30665751540802	-1.1562494698522	-1.2320376859749	-1.62599573532631	-1.41619855572798	-1.18686840069487	-1.10872411247013	-1.05351531312088	-1.42110585192908	NA	NA	NA	-1.34492608782788	-1.2745651958233	-1.23983992488863	-1.29635071021043	-1.41353077704931	-1.1270604112055	-1.10426637817968	-1.14645716223947	-1.10897574601169	-1.09340443879303	-1.12066207670142	-1.32988448863523	-1.19252830680837	-1.01564619461421	-1.16696617699628	-1.26782326370777	-1.22555298321687	-0.992786660261333	-1.29067943741596	-1.14157494368632	-1.48400706504846	-0.993478466058448	-1.38447063440837	-1.62703173460092	-1.05353103101899	-1.26534311228929	-1.57229780957304	-1.39524069338203	-1.27508610035731	-1.04127799088959	-1.0182701470671
chr1	3650000	3700000	-1.10559406759061	-0.976958324733084	-1.2127654236305	-1.30361647095577	-1.42719814233774	-1.23173510318666	-1.19182085303611	-1.36196269045819	-1.48914282011917	-1.30071949922807	-1.14506482594547	-1.02134371857979	-1.27692385065981	NA	NA	NA	-1.29745573714287	-1.1823943294634	-1.02787332920858	-1.26648893447425	-1.2802524328183	-1.14067140226426	-1.28872752930498	-1.15482295561946	-1.09742512262455	-1.11589634769981	-1.30049903859103	-1.41834289105525	-1.31225159347677	-1.26715795788814	-1.19792352367218	-1.25154488325458	-1.29034043337599	-0.957349208332177	-1.36848132413811	-1.26668739179577	-1.64695491765591	-1.00675715347998	-1.2943128936458	-1.4618034814094	-1.04355756813996	-1.28528410277973	-1.33561130280579	-1.50193218787806	-1.17523507483208	-1.073814320404	-1.00511273138855
chr1	3700000	3750000	-1.1975204006188	-1.06888390240791	-1.1170663967555	-1.29448024440571	NA	-1.41600740085283	-1.17749357719501	-1.59907754359627	-1.47459789401369	-0.958378927193754	-1.25234765972288	-1.51710619515726	-1.21340016062013	NA	NA	NA	-1.41963336447504	-1.28510409490844	-1.48794355457785	-1.30350870443936	-1.09673926327771	-1.23291591486979	-1.6614625286163	-1.18461204176285	-1.156183196069	-1.19896253286442	-1.59041679934082	-1.4419975317534	-1.25948797091891	-1.48378958408653	-1.4974581046592	-1.2316822583667	-1.25278660605478	-1.3058363101852	-1.29105896750807	-1.42688996322711	-1.51031599792155	-1.26131234444541	-1.24871028452077	-1.24860711001489	-1.20074082541202	-1.32371019673925	-1.20106653290061	-1.6476445568259	-1.02925132974039	-1.2639025117383	-1.18963367301117
chr1	3750000	3800000	-1.20311719237019	-1.2006795630601	-1.09973721205567	-1.45054281533423	-1.25304486574819	-1.43530675839821	-1.36234747809805	-1.60343778300695	-1.40599731458056	-0.850379954943444	-1.28687965629344	-1.8209962384773	-1.09072445396911	NA	NA	NA	-1.42882993525927	-1.38448442941522	-1.84778710289199	-1.20037265673339	-1.28583777631641	-1.2155333552676	-1.56947810794702	-1.23215033329307	-1.5247674385295	-1.23736191552687	-1.4562724519552	-1.2814666687658	-1.22660370091411	-1.30577449865481	-1.42368170648067	-1.30794701570986	-1.29034043337599	-1.23236213468671	-1.29809908743337	-1.37875967547875	-1.51125395434504	-1.26010233956734	-1.18366591907571	-1.27129749466335	-1.26668739179577	-1.25607829122161	-1.44269895745616	-1.88994395823748	-1.10829789843086	-1.29883193756765	-1.34779464547656
chr1	3800000	3850000	-1.20062130544039	-0.99984988175512	-1.09388892332021	-1.60683990944237	-1.2992424675609	-0.925918458846853	-1.18239252833362	-1.10985085490785	-1.49209098372066	-0.737915450159805	-1.45898761635622	-1.21324057952679	-1.18798630072322	NA	NA	NA	-1.53816978082952	-1.09037885317121	-1.4227913935305	-1.21305698484592	-1.30288718005784	-1.154418281088	-1.24078728880018	NA	-1.40069054305245	-1.17616914455324	-1.238043346323	-1.08663635636357	-1.13175133698071	-1.20373441348986	-1.29670780808744	-1.39911163835166	-1.49815294019608	-1.18607253934141	-1.40378772771425	-1.28141218546762	-1.59446108373719	NA	-1.36743039827589	-1.54155313797225	-1.25656885303454	-1.22831159726871	NA	-1.79749913806652	-1.50033886523032	NA	-1.135970481878
chr1	3850000	3900000	-1.19146774810983	-0.9340081714842	-1.02683308206298	-1.46605678272434	NA	-1.14543544703386	-0.97668290561723	-1.17940573514472	-1.46471507549436	-0.596770603335139	-1.38831691395512	-1.22723421043161	-1.1476937851191	NA	NA	NA	-1.56999841040526	-1.04380594563564	-1.56081493947161	-1.21785370369629	-1.16819306933938	-1.32356088418033	-1.27169644045857	-1.30042449288508	-1.2428480832119	-1.1858257509351	-1.14969737873573	-1.04213592666409	-1.25151909257762	-1.13977877022417	-1.21266443600627	-1.4480828964934	-1.36067369420918	-0.946795213498087	-1.46363352498619	-1.21801309958161	-1.42815411750783	-1.05408077493852	-1.22201815025965	-1.39530907562346	-1.11292126458414	-1.170594297224	-1.19582634707463	-1.75327254965026	-1.48484151253687	-1.3668773241383	-1.03038228457016
chr1	3900000	3950000	-0.937913437003498	-0.968926644827429	-0.95510328019216	-1.06109901549331	-1.14664113878701	-1.21581079331487	-0.944465802496195	-1.40850910042754	-1.31822868946838	-0.528113755454666	-1.32672581082914	-1.332094605579	-0.969376384967525	NA	NA	NA	-1.40938739781647	-1.03312533375926	-1.65773327808008	-0.982482070060209	-0.967904633983802	-1.25299631998868	-1.26894341435493	-1.31718970501275	-1.11047924008818	-1.16675420894725	-0.949216207172089	-1.02444614715451	-1.50602883162981	-1.03515647521448	-1.13514892465478	-1.24580811415534	-1.16477273537747	-0.813839403624193	-1.36892145528476	-1.2028020508282	-1.21301967079064	-0.995038201146467	-1.01625976476128	-1.21015938741751	-0.951433552187776	-0.950338520390824	-1.10747199976225	-1.84314267406195	-1.36946294140506	-1.18413860569678	-0.912078456615925
chr1	3950000	4000000	-0.954766254268976	-0.938810133865836	-0.932952007912639	-1.08157110234951	-1.00967907913123	-1.253629890508	-0.938714407853773	-1.29706395772506	-1.2116366476881	-0.672683318104931	-1.11133524995308	-1.30388269733956	-0.832583418164033	NA	NA	NA	-1.39719754605981	-0.953637476355727	-1.29408259437384	-0.993073206967179	-0.907694437268793	-1.1581827980151	-1.39679282750631	-1.14645716223947	-1.00884585314069	-1.32894546918341	-0.77228543825249	-1.01418832473485	-1.507186301472	-1.05367942115125	-1.11970654977732	-1.02694576433123	-0.965019824340831	-0.819974052345535	-1.26487803147255	-1.21617741352892	-1.11348962471936	-1.09650779414567	-0.974959300028237	-1.13718497385174	-0.93821415150081	-1.13963961917601	-1.09003456829612	-1.55686902485205	-1.31724318703454	-1.13315326732404	-0.804714056128829
chr1	4000000	4050000	-1.14287675278807	-0.852469131792505	-0.941721929620535	-1.34707721371933	-1.0915520400907	-1.35593269986277	-1.05544363750189	-1.15265173059434	-1.19442662466105	-0.808983276007821	-1.06989725963546	-1.17232287788265	-0.878004012511208	NA	NA	NA	-1.61936882237038	-1.00443232590798	-1.1050023078663	-1.14680926150214	-1.07925652019146	-1.32832666077809	-1.65421330498613	NA	-1.08059627416375	-1.48769812222802	-0.998741176548738	-1.06465261237387	-1.33415009034125	-1.38807407320432	-1.165442472316	-1.04329405048117	-1.04348687316872	-1.10534858324795	-1.27304079101486	-1.22110115258663	-1.21064611609455	-1.28407158647782	-1.0429619854367	-1.11210240545208	-1.04853165550498	-1.36274386101333	-1.12615069410493	-1.2672573434561	-1.27891358543727	-1.21413388051406	-0.819692209763307
chr1	4050000	4100000	-1.41740499987376	-0.900255985675323	-1.00630784228238	-1.25145290760124	-1.22632996090468	-1.32180654403824	-1.15291786382592	-1.21293893443829	-1.12575355791562	-0.796982407077935	-1.13966866453004	-1.11829249471255	-1.3148943295434	NA	NA	NA	-1.62643726281165	-1.11095078697037	-1.16288075613149	NA	-1.13658639411693	-1.3777970369919	-1.79838233944767	-1.24204825618185	NA	-1.41910810689571	-1.07798211494302	-1.13240309295875	-1.26205797153404	-1.53563646697092	-1.14391131080856	-1.06997785600092	-1.40844992080097	-1.04503512592747	-1.18461204176285	-1.176303511697	-1.29000855187042	-0.885497449883638	-1.15859668086186	-1.04905290316448	-1.00356697643608	-1.06210157659542	-1.16209720572177	-1.22668188865598	NA	-1.33597863836439	-0.984798129325482
chr1	4100000	4150000	-1.58787474375989	-1.03389147997362	-0.995166063464916	-1.23649086296172	-1.2086961137306	-1.43321049646534	-1.11801480401232	-1.20539477872043	-0.965719263318748	-0.80239903032532	-1.05004114749031	-1.08924605632189	-1.2282461828729	NA	NA	NA	-1.35131949047404	-1.43445006672391	-1.0302827795039	NA	-1.11376291294457	-1.24483277468648	-1.56135595155006	-1.30132489849628	-1.20560326804579	-1.35230710688087	-1.04306583085797	-1.19111045793743	-1.22232109201598	-1.17098059443308	-1.21132498889857	-0.981770445642991	-1.46332168224381	-0.920897201293377	-1.25936434289172	-1.07868009463307	-1.05803675358279	-0.914720074973686	-1.20046809738278	-1.01025782888332	-0.86634258869057	-0.97271983094467	-1.08178916880547	-1.1678892291031	-1.26110217657793	-1.14391589093241	-1.05540144504707
chr1	4150000	4200000	NA	-1.10125102804253	-0.918687761665694	-1.73004783307217	-1.17868810365765	-1.41477420533431	-1.017375939648	-1.22128659061613	-0.836573782047046	-0.880291380389595	-0.902345690512238	-0.929330417157923	-1.12634883122384	NA	NA	NA	-1.03789816345974	-1.24929833639091	-0.811581174872615	-1.18614842630413	-1.11777377307415	-1.11303566663068	-1.21485874572238	NA	-1.12802586712992	-1.04975880329532	-1.2006795630601	-1.2180707603954	-1.08175785211371	-1.06176989835794	-1.26835964593841	-0.922323909132615	-1.19472385087027	-0.878145102307915	-1.28734154223826	-0.931826399019946	-1.01540217681827	NA	-1.08293691009911	-1.21015938741751	-0.937991236143809	-1.07081950738402	-1.10548627039896	-0.913194186477181	NA	-1.03914063203907	-1.00869028008985
chr1	4200000	4250000	-1.39597776828372	-0.948490346716426	-0.979500587262931	-1.32269255004252	-1.04753289591687	-1.160280348731	-0.903470335398388	-1.21619025594428	-0.717545856129985	-0.929368963896297	-0.744046060348362	-0.866341395464006	-1.05387925530924	NA	NA	NA	-0.752480193396287	-1.0041589640438	-0.724985316354943	-1.00231592085708	-1.09379977732651	-1.03413236108652	-0.730255618970471	-0.996594991365162	-1.02108840229042	-0.915562659368056	-1.09814203322863	-1.04448601584258	-1.04818018867816	-1.02566144988917	-0.987878835466242	-0.720888186687532	-1.07621181654433	-0.991349830912667	-1.13183579745657	-0.713649579522376	-1.05838555952476	-1.04071066568985	-1.00536092700853	-0.985801596200234	-0.884311234718503	-1.00808202054287	-0.950222438474477	-0.788519695502947	-1.24315539206961	-1.28949124439027	-0.946954339760712
chr1	4250000	4300000	-1.1326688347733	-0.797954492882563	-0.78019795662314	-0.955561646752172	-0.839726572560094	-0.906218504447717	-0.812884738171405	-0.955247634994166	-0.533928691118818	-0.842993247178622	-0.600295595775054	-0.719676310033543	-0.838010576845024	NA	NA	NA	-0.551104829202978	-0.901271994815479	-0.642233427294171	-0.813648550700028	-0.91702163305401	-0.910004239971082	-0.473593885453998	-1.05380458296246	-0.90661676406025	-0.78822353294937	-0.72553758255813	-0.853594310982014	-1.0417826347406	-0.842293339820046	-0.895457245320031	-0.523259087178378	-0.97281263637361	-0.976708511953943	-0.953790604729866	-0.528816788635294	-0.936329200276939	-1.00047185684587	-0.928362325134178	-0.679920206287516	-1.02252383176674	-0.944192249644301	-0.814640694272296	-0.673688333684634	-1.12483730320563	-1.02038392642219	-0.591731018490693
chr1	4300000	4350000	-0.812703654196754	-0.615158962461066	-0.57006081946209	-0.790317780369596	-0.927360939003784	-0.606517532941933	-0.608266413955278	-0.782875613361335	-0.310411633076829	-0.661711705706272	-0.407484231633423	-0.464071882605714	-0.669978331084976	NA	NA	NA	-0.384645144733849	-0.705639438583423	-0.409536849732047	-0.775634504816752	-0.696330909623368	-0.395514685340991	-0.268648198815092	-0.958098124394953	-0.753100709051916	-0.602798948377683	-0.489977673429589	-0.654140333331114	-0.740419222941393	-0.621171880586314	-0.762150777498933	-0.323730919809885	-0.774319320434529	-0.579429060919497	-0.683128264136198	-0.369742269431182	-0.593428065079914	-0.741479147112176	-0.745095724052976	-0.473898682993141	-0.762525270527615	-0.868499729373138	-0.665523677335647	-0.499592000699261	-0.767635605745273	-0.653547600512413	-0.308427046859764
chr1	4350000	4400000	-0.589976072902824	-0.356961706349869	-0.196009010808695	-0.520044982445333	-0.615849158821606	-0.273504047543162	-0.242691032349168	-0.60405474797177	-0.0719180272305346	-0.36247678175616	-0.206668396649418	-0.185042944597521	-0.535313408557443	NA	NA	NA	-0.146055881094672	-0.437171255299434	-0.123123317263594	-0.516038324233236	-0.39851617351243	-0.245485275326843	-0.149636199252836	-0.504336530457813	-0.461730074508898	-0.371721611773571	-0.312762247543277	-0.400036485106659	-0.409499073177453	-0.40531329645838	-0.473883680718083	-0.1699083884901	-0.51787791146024	-0.291328635613865	-0.332727693685422	-0.144442811565105	-0.27243995479264	-0.508594956550921	-0.510728068547928	-0.264351982295136	-0.404793090651223	-0.431597587248845	-0.351719363849731	-0.260185894472416	-0.400915336880499	-0.597867267110373	-0.158683110299285
chr1	4400000	4450000	-0.373382842246826	0.0601944831811099	0.0720772339239961	-0.195015257066173	-0.215527446898697	0.000307126938814579	0.0925807539755086	-0.201491781299162	0.178932183633939	-0.0365048731307175	0.0378267392835502	0.0305035801716367	-0.182324560692524	NA	NA	NA	0.0615561228262525	-0.126972637381459	0.0907177945243648	-0.24613390703998	-0.0576564098936671	-0.120354037909263	0.0182448836074357	-0.111028232031728	-0.123619784807393	-0.114004126045065	-0.0272378711206003	-0.0749737369381665	-0.188099344384932	-0.149503272082865	-0.0606630381377341	0.0229397853690053	-0.13143891090602	-0.00385274546894546	-0.0338311652720069	0.146861928155556	0.0416392005479119	-0.104709725075958	-0.192394399273834	0.0396822328836204	-0.2450163431415	-0.0893561114900127	-0.0660630979907742	0.0482534455064571	-0.229676205227183	-0.258578241705506	0.0894675007439326
chr1	4450000	4500000	0.000559073263253342	0.516692087935717	0.377853112536124	0.118415623321789	0.0824628125968063	0.337550020304622	0.331551870879879	0.154000018372061	0.518086414504183	0.304793297919	0.440496849038017	0.191154818364396	0.139946866237698	NA	NA	NA	0.258007351408891	0.0897619737906278	0.280349590125204	0.0455880274385995	0.212308047490441	0.286532331834826	0.190779877130446	0.26289647549622	0.156537298499663	0.17747518947058	0.279572762227719	0.251921501592754	0.273064114255934	0.0917388488756164	0.343917110126195	0.672241417862076	0.296672804014547	0.445338686868345	0.263062214609054	0.395824451899047	0.34107768775365	0.350121519819382	0.185975662807074	0.368353192913199	0.104369398164453	0.221773680107842	0.140458277876662	0.306107061525066	0.0595143928352159	0.18322882956033	0.406864880349714
chr1	4500000	4550000	0.39531922147418	0.597239202920347	0.641564053999445	0.342753017791777	0.362626251138326	0.830015972202486	0.55929961917233	0.349100202995226	0.803057259420933	0.541199189611222	0.745815923274102	0.361032286460667	0.326400240409555	NA	NA	NA	0.536521117809538	0.228884222783821	0.534091224871382	0.575734057665308	0.443210232911137	0.529001062391284	0.288752503177552	0.331638578551579	0.415609382755866	0.420173345386169	0.50365043424945	0.493755463370287	0.423167333465106	0.348617690449778	0.630376335433864	0.712079067907894	0.689349964543512	0.648611954060089	0.502191444116961	0.700378981144902	0.448661076333565	0.811392016232223	0.355150509222818	0.696016843941944	0.459146612677332	0.543978198097036	0.424465230159	0.419763136828428	0.306107061525066	0.42681862037669	0.624323360298809
chr1	4550000	4600000	0.720642815743862	1.01511672801387	0.967396536512859	0.594278468841261	0.573392749986751	0.878050535154966	0.875563030451398	0.541869398415783	0.757951626827642	0.733890304086835	0.700561064892944	0.604788053536079	0.529485366382099	NA	NA	NA	0.689581027710418	0.452904552913352	0.671252320395973	0.846498073979335	0.688974719694343	0.650219084735292	0.60338650814528	0.571058277002485	0.575362088801336	0.574057983355384	0.718025231002161	0.703760517846966	0.536726453482078	0.566731315989324	0.895776150166414	0.678200246713957	0.987402565045261	0.867441783728132	0.69656777547432	1.10974675192198	0.730479968875891	0.944190459502557	0.614835085068695	0.66543696646143	0.801680025997265	0.685916327032325	0.567783779365393	0.600763857250798	0.535862397554753	0.602877542149452	0.801892789019308
chr1	4600000	4650000	0.683418769373699	1.4080952909712	1.1480770068662	0.777062373842772	0.768060371740585	0.929868434732466	1.06144131397518	0.719262634760321	1.00645865484133	0.991296044617145	0.856319176946654	0.832210211089777	0.765869224437083	NA	NA	NA	0.76042275262435	0.726142812469685	0.773576661352784	0.666424420764925	0.806778427604495	0.792636481404293	0.710733775633215	0.948897440522503	0.747879077311274	0.638891520839561	0.839521389603974	0.890883452138776	0.6905717474933	0.770666744124072	1.10430967199576	1.06076386304645	1.22578052734727	1.07168994967749	0.917437228579949	1.25314586852878	0.978693497704443	1.04992542144004	0.940699611307595	0.69776132811832	1.16978367029352	0.825509274875262	0.66492800518882	0.69840161432849	0.557769805169807	0.735751115868123	0.959273229762094
chr1	4650000	4700000	0.886911899263648	1.30534488946651	1.17046461432966	0.918358985060613	0.848449667141442	0.920135540455161	1.14658984203759	0.913528150872026	1.14698879234104	1.17736016763038	1.0064141015067	0.924260738934813	1.05988408701076	NA	NA	NA	0.702151359463244	0.962746219242171	0.896848605542862	0.463973750043724	0.941334125348646	0.921054896655552	0.783702050333472	0.892657153805978	0.89488290246476	0.676280176131987	1.02067338954376	1.02419530463929	0.769635661703054	0.929561166283509	1.23650554279907	1.3644708648903	1.27596814744809	1.26832637726345	1.14594638761424	1.01678231872986	0.980460519824284	1.13156154527628	1.31152050358288	0.925353498715495	1.16120072051062	1.00797603425252	0.851807388101937	0.771181758211394	0.601106562712238	0.70577168488499	1.06840952469789
chr1	4700000	4750000	1.04741505797886	1.14987951240594	1.47424436405568	1.04295164759689	0.967362576371525	0.80831487354089	1.0056378104406	0.987054024957886	1.18605789885177	1.15693136193786	1.14242589079886	0.868066332197269	1.20611800985167	NA	NA	NA	0.649942036939952	1.07321269427027	0.971352079928871	0.638205797282386	1.13489103358699	0.952831266157719	0.808540962543565	0.872657761115757	0.882108348990122	0.831779428562237	1.14379199157424	1.126278116492	0.880819449041939	0.992241629997749	1.41129596587013	1.05431756906516	1.07109847295316	1.38114412641785	1.25444952040446	0.911721801070315	0.936527030461468	1.33656880009414	1.50980638472431	0.914539077896523	0.887557464484267	1.02169729460321	0.992580168101123	0.834591220750605	0.836633020650415	0.825648997719203	1.08095380515495
chr1	4750000	4800000	1.02249823163899	1.04920614639912	1.1167120671701	1.08586506268953	0.883130493359721	0.515391834593205	0.483736170544636	0.87642388735515	1.23767814260682	1.14041290934535	1.2857374165068	0.773967617280398	1.27737723693667	NA	NA	NA	0.719741695361784	1.20429769977293	0.858071714009765	1.04999347844653	1.01046690653698	0.957565795551876	0.838029490508144	0.537252439610948	0.858987356316646	0.977135721179584	1.06837145258985	1.17859502126501	0.933785378844664	1.02287694420074	1.36245149178452	0.636417665453352	0.864111060065263	1.10722101105341	1.0763867618988	1.12165170254323	1.1259045177491	1.51093128814794	1.20582897259015	0.938979999520117	0.581290438170441	0.906740142488205	0.865000976259085	0.90861155445528	0.881548340722355	0.83121074465481	1.05499496640287
chr1	4800000	4850000	0.956223853548023	1.24062967867467	1.01603300801032	1.2155803850324	0.79756386036966	0.474937574483812	0.573064876697734	0.887923105424114	1.1079699133021	1.29433486380532	1.30206026147647	0.747668812521425	1.25362488651263	NA	NA	NA	0.76468587693353	1.27933370014433	0.909454750269434	1.23312929538051	1.12422545478857	0.953713279139226	0.962126904104701	0.560793695664779	0.885266998245346	0.893850555419017	1.09471310920496	1.18340921919192	1.07845772913093	1.09422855448804	1.26893090110781	0.895622602749369	0.836532339750442	1.19063011307573	0.965131505645337	1.18818537439992	1.19784382053502	1.27924177702624	0.894595866175286	1.16997931601801	0.645075858941712	0.713896155984703	0.757423398831399	0.926615656910075	0.886554206173103	0.560525391783779	1.07301745647164
chr1	4850000	4900000	0.956641977502411	1.57468189816956	1.12440299434086	1.30368906665166	0.901675741807491	1.65204206596083	0.670292007517209	1.18855672498268	1.18070295904439	1.38822558116902	1.23685285555412	0.830056938043332	1.31130370438295	NA	NA	NA	0.782069889034938	1.17233137875131	1.64586512472938	1.08272209457337	1.16245545502781	1.0827555983995	1.02061494454469	0.882695419662287	1.03637068198851	0.858471837781655	1.25817009049274	1.1786371933034	1.33752673075667	1.21878284501283	1.36092821199503	1.08699121170169	0.973759239605082	1.41150168129497	1.4028393304244	0.834091861408563	1.17516145421799	1.25201391672309	1.00332707249995	1.53526505304922	0.818484985362637	0.528172739570568	0.942855646982999	0.962888807355829	1.08261397031127	0.883287084856713	NA
chr1	4900000	4950000	0.873893700897757	1.29336605849119	NA	1.14421200083428	0.901085969601835	1.55530646902551	NA	1.35346583094648	1.33763242934227	1.26943743876414	1.24217697637538	0.93291073038509	1.27618092436128	NA	NA	NA	0.724781675088795	1.18993242371518	1.44014303398001	0.969403329166262	0.892794109768471	1.19101240370635	1.03455631234173	1.51643574963045	1.15258410068823	0.8580405796831	1.26346612185329	NA	1.4137591094802	NA	NA	NA	NA	NA	1.35064948313871	NA	1.3766811780221	1.27271162116515	0.904735023196495	1.69522628038781	1.03298256278421	0.838498496983081	1.17587988463322	1.26271754056568	1.14761925719633	1.37913029200243	NA
chr1	4950000	5000000	0.79020112642274	1.29147796449316	NA	1.02411940649757	1.28673391306396	1.32946565544974	NA	1.12731111789462	1.29731126781633	1.16322169648514	1.22004795322134	1.12481593961259	1.04486745370697	NA	NA	NA	0.725051781153246	1.13813508717627	1.35594979388172	0.877504291703575	1.05268370003755	0.969395054395654	1.08056196936014	1.32323627916682	0.974620303114918	0.964210354436115	1.18019443254257	1.00754061616515	1.351850922615	1.25682353035117	1.21706152225101	1.12725843902292	1.11159111263402	1.06674287241528	NA	NA	1.40627245502074	NA	NA	1.61710322437963	1.30045563392872	1.41216279227151	NA	1.43485820876705	1.17460251740172	1.42910026495954	NA
chr1	5000000	5050000	0.678392675634319	1.45413498887542	NA	0.923658818964792	0.975114340587796	1.28489839892649	1.0229374126727	0.859510361114208	1.23410446401509	1.09524804779993	1.09124898453114	0.991293255432901	0.917384313123758	NA	NA	NA	0.678110243416529	1.03660383112774	1.27224167355553	0.808756206059226	1.25612743231346	0.910082588847198	1.05044046066803	1.16594319957013	0.912974840158429	0.947863053067077	1.08915891260569	0.885980774033789	1.22572785993482	1.04857745366315	NA	NA	NA	1.07256639789838	NA	NA	1.2604095389137	0.978140036686241	NA	1.74791816225052	1.29495139595012	1.26072308494817	1.35558402570899	1.27926171760845	1.13634764367931	1.48477593392399	NA
chr1	5050000	5100000	0.478968329302573	1.42982191637047	1.18771560400627	0.703938077775304	0.630491672777562	1.29475397527648	0.915118018396248	0.774890958389142	0.935347550498399	0.939316856347619	0.937654653482724	0.691568043110433	0.762337572181078	NA	NA	NA	0.558625804155264	0.950925129478089	0.885458528685706	0.713627692860977	0.803468337563919	0.873086608101174	0.851210205270375	0.675703582277122	0.832167963561683	0.783777257533377	0.893971401379185	0.795492264512725	1.09083419255317	0.807128482534989	0.966935856427793	1.14646394485775	0.948757382528756	0.987454025411014	1.05321523753961	1.15378901114485	1.04570082642585	0.896425410026843	0.58086318704001	1.22278537161918	0.572298937690423	0.76345524874048	1.04055639436943	0.855049386715836	1.02064912735826	1.33877137634061	0.895305326963876
chr1	5100000	5150000	0.343363625993762	1.05318326677091	1.35521673012617	0.478877787044342	0.592557863128102	1.39569338779915	0.943449143008254	0.680572431573515	0.729765977131041	0.783205012571979	0.777079132018153	0.5917885312221	0.626964184153429	NA	NA	NA	0.633159062713447	0.842702516894743	0.659298157629569	0.797227946383929	0.55120091727493	0.667020230454362	0.619234205149294	0.492472263681593	0.704901406900111	0.69360990144681	0.719511726114076	0.662140434210038	0.931024533136677	0.710633398962496	0.84641521515661	1.10724076382971	0.702207198076383	0.922197000347795	0.958770958701721	NA	0.708592726196302	0.849068496874902	0.608122544570419	0.516603929368139	0.320060521462336	0.473914445462931	0.642212428789835	0.400847866771551	0.775799926038869	0.976791168171462	0.769177425571789
chr1	5150000	5200000	0.16029896580344	0.530071836756998	1.15688924799828	0.271983850494361	0.465882006377709	1.35401018451487	0.924999953815193	0.462090718920353	0.74168323650853	0.642007907171953	0.635527407179302	0.45924037438511	0.446479250732675	NA	NA	NA	0.630438702639628	0.652411415170739	0.535526144382934	0.416170877864556	0.361730646528995	0.468877879912068	0.594303574541573	0.461912793719275	0.509377397327659	0.656888883238765	0.574073090901179	0.447204454222502	0.697577151432541	0.652627029130707	0.631400880935757	0.780602670425098	0.447612747407205	0.776825586982247	0.73736992637607	1.2563998583995	0.497562782334949	0.756211188250026	0.385325972979374	0.354343053190315	0.345353974470422	0.604540418092762	0.495926080999997	0.224621317029261	0.566398325415914	0.593937047102772	0.596361050313285
chr1	5200000	5250000	0.0430570449537742	0.32709523340395	0.238279654493259	0.0357696905104833	0.225564110811921	0.718006165760195	0.59815534028944	0.225967481773086	0.560139799616999	0.45320770060096	0.523188596835343	0.222263569089477	0.225676649197347	NA	NA	NA	0.374319518173582	0.501144337724921	0.330360153701843	0.0504383345332727	0.0692715923540174	0.26840943328966	0.510308537441534	0.163086687340187	0.304002405616218	0.334601563252748	0.332511878217136	0.269045965000131	0.397983633340998	0.463226577353592	0.405711148570022	0.429624482854034	0.251131056647759	0.58916261724224	0.437019030504364	0.718566229564694	0.34737363017045	0.56318506913192	0.00368698403086527	0.104539824462116	0.144677726835116	0.446336624617077	0.417303099570686	0.1362780277494	0.329399716103753	0.46262190774	0.409351933144317
chr1	5250000	5300000	-0.107992326200409	0.0750911408739335	-0.0142178332691841	-0.189695632528706	-0.0898279315723014	0.352760891270513	0.35530943922142	-0.0174302137418974	0.314497232060637	0.224256998281741	0.359111114976254	0.0154552750902021	0.0038448397977661	NA	NA	NA	0.201320791364376	0.432838337760806	0.0754425035019562	-0.220942407784995	-0.173727130521278	0.0792942378976082	0.0226382142406099	-0.0157802395846965	0.0621074377461664	-0.0215825303712054	-0.0395103694690358	0.118063251454961	0.12417625285081	0.262537829465642	0.237545614857952	0.392377308389743	0.0509453729958409	0.22677332912329	0.127651964744889	0.331538682403671	0.244100870879109	0.303414458481108	-0.297436709807433	-0.0900182081965886	-0.0370252487458974	0.16574441570559	0.214243753928728	0.105204551764454	0.131245404727429	0.282636631343095	0.179879837174512
chr1	5300000	5350000	-0.323454591178465	-0.175445965808389	-0.0251102037480654	-0.327408043097177	-0.192942605727912	0.198721248425588	0.267185297804183	-0.200751623213425	-0.0200034017218439	0.00590014171529694	0.0555840417061164	-0.0848023493784516	-0.138177865409373	NA	NA	NA	0.0315557680952146	0.26453052372991	-0.135523329689216	-0.285272340784162	-0.199439467019854	-0.0423924862122806	-0.0938502530100599	-0.0184892792749542	-0.0719495212460264	-0.197051711296532	-0.31555210471853	-0.161859036585575	-0.10750356193207	0.0434170308825581	-0.0969085948108252	-0.0175969693320242	-0.167912292430116	0.0977007016671496	-0.038272140281205	0.381769816384081	0.00646832367282369	0.198523198396367	-0.308785920369463	-0.271887351197094	-0.03137400585431	-0.101845094826024	-0.133121700827132	-0.0297557508139122	-0.0613149608077173	0.00453064552419873	-0.0225474915309706
chr1	5350000	5400000	NA	-0.286583737290399	NA	NA	-0.192877620757546	0.0129430025409547	0.0688668865022849	-0.226146190918101	-0.210364932358689	-0.284425112845628	-0.3697559381086	-0.206136003047575	-0.322200924029596	NA	NA	NA	-0.163272495483842	0.0526885218643246	-0.229770015653457	-0.473656981908494	-0.354594859194751	-0.191529101107124	-0.257299909139104	-0.078206738056534	-0.16651446591052	-0.269829044056539	-0.461593377805192	-0.414181086689125	-0.225704409723447	-0.188679996099144	-0.39851617351243	-0.52210961652218	-0.374799041645561	-0.0534139511181876	-0.145592780752282	0.143420481663156	-0.192348010219404	0.0306775476799006	-0.496639443586038	-0.44511957841838	-0.279888724177875	NA	-0.301037850516121	-0.316138530356136	-0.337210977517939	-0.15881337805714	-0.0703819181159367
chr1	5400000	5450000	NA	NA	-0.341078732174963	-0.296008550953066	NA	-0.200958733388236	-0.0987907374728939	-0.190172310049222	-0.296003599422761	-0.708768018096314	-0.804293004777719	-0.215152529838105	NA	NA	NA	NA	NA	NA	-0.353217218671756	NA	NA	-0.22559265152038	-0.169881480909116	NA	NA	-0.365616119465953	-0.41862173122822	-0.613379945477464	-0.394647728732407	NA	-0.540741845468029	NA	NA	NA	NA	NA	NA	NA	NA	NA	NA	NA	NA	-0.398786601134372	NA	NA	-0.124640859132046
chr1	5450000	5500000	NA	NA	-0.544156842231666	-0.307843269911344	NA	NA	NA	NA	-0.509777630538994	-0.606563681084953	-1.04661585086318	NA	NA	NA	NA	NA	NA	NA	-0.29786452317752	NA	NA	NA	-0.0845091567711115	NA	NA	NA	NA	NA	-0.581027398632577	NA	-0.619302492804496	-0.577342859810063	NA	NA	-0.523535323918982	NA	NA	NA	-0.581161264325917	NA	NA	NA	NA	-0.345701949951048	NA	NA	NA
chr1	5500000	5550000	NA	-0.383939290164217	-0.739224622967953	NA	NA	-0.492878619481309	-0.193776282247821	NA	-0.771928833111479	-0.349562724439206	-1.19111045793743	NA	-0.867529644104208	NA	NA	NA	NA	-0.648672636854414	NA	NA	-0.859075905308785	NA	-0.35861565445791	NA	-0.537849994801847	-0.753414519647458	-0.551410659627797	NA	-0.756303077736798	-0.755560071374779	NA	-0.262392329212083	NA	NA	-0.759387289723583	-0.64801275919117	-0.781709602613958	NA	-0.687431002899311	-0.92325546896542	NA	NA	-0.465136571192733	-0.637856570887618	NA	NA	-0.590036344132224
chr1	5550000	5600000	NA	NA	-0.867252006725327	NA	NA	NA	-0.590184502067323	NA	-0.950575163394457	-1.13617433653176	-1.10931297201389	NA	NA	NA	NA	NA	NA	NA	NA	NA	NA	-0.499679590477046	-0.551154600123546	NA	-0.628677988773584	NA	-1.0211666021912	NA	-0.864344221624581	NA	NA	NA	NA	NA	NA	-0.54654702674653	NA	NA	-0.802553101709686	NA	-0.638597822300613	NA	-0.509638037052118	-0.899448506285422	NA	NA	NA
chr1	5600000	5650000	-0.961542868849824	-0.77237159081899	-0.820770619178076	-0.841017014282865	NA	-0.695655120249152	-0.778790253681987	-0.727080055809642	-1.06931402556277	-1.02001650836337	-0.903730678668611	-0.953893210590104	-1.04748804931118	NA	NA	NA	-0.872853309674721	-0.566426002386626	-0.640180792608386	NA	-0.994255742200343	NA	-0.726744320147341	NA	-0.682906992739684	-0.85429969625502	-1.4637093216412	-1.11511669279527	-0.93213506944795	-0.776294421249902	-0.922329977200649	-0.74559923496153	-0.889877233064548	NA	-0.970099636276784	-0.605187940239381	-0.928912862651584	-0.705009789244588	-1.00653363254975	-1.10835106988229	NA	NA	-0.616152949445159	-0.869836760267102	NA	NA	NA
chr1	5650000	5700000	-0.987553102339621	NA	-1.03598150346576	-1.02444781071155	-0.930944450575683	-0.751033900367201	-0.796066488139853	-0.85628199943326	-0.899362857859741	-0.873952333243865	-0.681648487822569	-1.07832290672929	-1.09470064859059	NA	NA	NA	-0.981845270860818	-0.570373328838901	-1.03166769051731	NA	-1.07025956451775	-0.901397638624112	-0.890884135548328	-0.972626132222045	-0.714390287843876	-0.887655875327677	-1.33946632083147	-0.917141921550635	-0.811808597276365	-0.785030322420675	-0.982850086123248	-1.0970045408566	-0.953977640113501	NA	-0.714522459897177	-0.744953534162392	-0.779569103966551	-0.823698844086634	-1.21880827069645	-1.03528208560911	-0.598680412820941	-0.261340489167401	-0.707325380046966	-0.854414565431206	-0.780826173815242	NA	-0.671786440476375
chr1	5700000	5750000	-1.00555989133656	-0.99321986288611	-1.1682146941543	-1.08843367122905	-0.887668774921651	-0.873755732478771	-0.796066488139853	-0.896936282174059	-0.938213977151269	-0.937948416448354	-0.752446545232248	-1.28858356619727	-0.795998498705801	NA	NA	NA	-1.05218323419513	-0.493949861560073	-1.04941259191158	NA	-1.05212952446651	-0.986632961910063	NA	NA	-0.948284498163023	-0.833358735998038	-0.955044000360623	-0.805484624219327	-0.547857774838558	-1.01291080871635	-1.0315686055495	-1.0870303393955	-0.903544474055519	NA	-0.661772279342005	-0.754299858840374	-0.587406082109805	-0.926138554189261	-1.10763285308378	-0.967626739191943	-0.62589673139878	NA	-0.454959363822391	-0.692155712617651	-0.798938031354409	-0.457967268340187	-0.705261847387007
chr1	5750000	5800000	-0.942555094644208	-0.972389706701747	-0.825906620176955	-1.2143719098538	-0.729450127076311	-0.896997856287718	-0.782337501268575	-0.869066269056625	-0.950106530327921	-0.885150798847621	-0.738348019796583	-1.22894111340965	-0.794395011791111	NA	NA	NA	-0.779371204891095	-0.161245177834081	-1.01310340422978	-0.951610018672149	-0.969982187325868	-0.852052280626667	-0.887507475839978	-0.499606740554872	-0.699496058065427	-0.409598007084394	-0.839850593093725	-0.893693194746171	-0.340934240897089	-0.734473874483251	-1.04184155562541	-0.911349121995232	-0.871961941090131	-0.893146657282953	-0.645678561686381	-0.71185636374311	-0.304150814199668	-0.790740566796504	-1.07116781444984	-1.36782594663899	-0.528593100697057	-0.54750192420853	-0.581639019145426	-0.618930847684696	-1.09303113596192	-0.432892024047818	-1.00001210384279
chr1	5800000	5850000	-0.879367787825152	-0.956309479749428	-0.761144301969199	-0.954497077783837	-0.668029863739537	-0.803215867230864	-0.735705009399596	-0.766209097376327	-0.888189598121961	-0.955047028821849	-0.613765027677884	-1.02479358168931	-0.833938349332461	NA	NA	NA	-0.830091548790967	-0.222019273660462	-0.941838720885489	-1.02130892440715	-0.956701845935303	-0.914272384677698	-0.847015221170099	-0.686781083256712	-0.56244288458164	-0.577770892094961	-0.695513862145195	-1.11271703946738	-0.456583362663816	-0.548637325105231	-0.80335457684902	-0.782869074601932	-0.867397863545156	-1.00096560315288	-0.687270405739292	-0.804073540461744	-0.452455844090334	-0.812654124817546	-0.939960884248682	-1.1803350239706	-0.694921263266083	-1.08120178684277	-0.646769150155826	-0.706313119542877	-0.883392563672674	-0.532897246761885	-0.899481619035214
chr1	5850000	5900000	-1.03525175933237	-0.95341660682443	-0.830317223862185	-0.826418633832737	-0.834737564778227	-0.710504734943785	-0.588433543727838	-0.770240306336422	-0.853168330559806	-1.07774042743065	-0.628238114369204	-0.967992886509416	-0.911801397992027	NA	NA	NA	-0.921864556771071	-0.396995404410557	-0.798719768433322	-0.830848940177522	-0.989736793019386	-0.998297885610173	-0.922930555602354	-0.899772001894917	-0.639265560751496	-0.800666218380827	-0.673435993439365	-1.12981786309641	-0.671981182399304	-0.609583969168211	-0.731573482956317	-0.810022732097621	-0.810532959532632	-0.853355411622612	-0.802427515628076	-0.765400139881068	-0.534968904750943	-0.85282032683861	-0.842619004961441	-0.929659774159162	-0.923022845929449	-0.981876338863369	-0.433972443548961	-0.840535985354442	-0.715710469624264	-0.522840019094561	-0.732042885683344
chr1	5900000	5950000	-1.08271089147306	-0.958175064548233	-0.8905478135066	-0.88554641825514	-0.790454782551394	-0.803341262535441	-0.638727648596734	-0.812601390409346	-0.895109895588604	-0.699327499421351	-0.901371889653138	-0.96436434488094	-1.01128784676289	NA	NA	NA	-0.996795655842009	-0.693307753389614	-0.860815989414129	-0.657162560070023	-0.911065138577527	-0.822950811882727	-1.02963713826165	NA	-0.704684844046779	-0.747885583021819	-1.13377059378433	-0.999849881755119	-0.613387945524344	-0.875176546497815	-0.660942861124829	-0.922714926710883	-0.686280364109517	NA	-0.866382425982513	-0.715936250219785	-0.55071818026465	-0.661466560653396	-0.880669571528245	-0.995632553552813	-1.03664947652867	-0.904079272401916	-0.494166791309713	-0.899072261580207	-0.744519742986672	-0.64241327862836	-0.555181569596394
chr1	5950000	6000000	-1.22179749977886	-0.945349759951445	-0.884564827201927	-0.745981034956549	-0.73078911324388	-1.11570873107202	-0.799247644190006	-0.80247684588417	-0.965719263318748	-0.774807562154882	-0.996725669763814	-0.903387980956551	-0.964933478404036	NA	NA	NA	-1.0037521349842	-0.769416618110463	-1.01543260103655	-1.30088221294905	-0.823020828162762	-0.864582473730326	-0.977218581356461	-0.894307063342542	-0.788984253880845	-0.767826767725236	-1.24131565332299	-0.982943816509067	-0.635297386491073	-1.05540144504707	-0.54421434414718	-1.00652810474292	-0.641025308662733	-1.03124257263407	-0.701466087813401	-0.762194498499867	-0.602529598311229	-0.618372967911984	-0.917604859183233	-0.9975564836587	-0.928108746704311	-1.14324023941425	-0.53123955088714	-0.825320715309151	-0.7154672051015	-0.810495275454252	-0.693697639303639
chr1	6000000	6050000	-0.934364135576647	-0.895758858432025	-0.807967489548709	-0.787306201407594	-0.678588509879479	-1.01600924853447	-0.779330077729124	-0.742125720529948	-0.949984311727976	-0.76119927590835	-0.826788461189194	-0.810362246221346	-0.932370230618244	NA	NA	NA	-0.858338614863743	-0.821203909515138	-0.885010920134263	-0.987981927644566	-0.874240532045923	-0.952521559516488	-0.942145388063927	-1.20172293651024	-0.83428815059475	-0.83132258771068	-1.17922937068648	-1.04407525231664	-0.788859582893303	-0.956153144380136	-0.478194552169091	-0.938964909219444	-0.600752128050699	-0.896516842827445	-0.549501925508914	-0.688289489697746	-0.559582447838245	-0.570018675174657	-0.53757731595417	-0.87644559286044	-0.852094604038792	-1.13753028896305	-0.603393824448	-0.746736234735262	-0.652149580223174	-0.747614081255229	-0.66998337714437
chr1	6050000	6100000	-0.797124671312348	-0.809818411952218	-0.735122575549777	-0.912195327007942	-0.674546512553111	-0.606972540503641	-0.680506956174567	-0.605648475289914	-0.846687185166148	-0.667809248027138	-0.674397800405548	-0.916562808947659	-0.934840539122656	NA	NA	NA	-0.789687903622682	-0.833201682086674	-0.921406851613477	-0.788395436217309	-0.911998803438417	-0.921890304729181	-0.853854452409607	-0.923942840123808	-0.877686662089257	-0.828087043063055	-1.03345071659707	-1.08721518766888	-1.06515758503496	-0.956385227623425	-0.503412846029106	-0.740107711443751	-0.543868649614363	-0.717545856129985	-0.517571126294396	-0.599903638636881	-0.530496377494683	-0.839457354200231	-0.567697778667294	-0.835700502477824	-0.829880169938208	-1.02295123794682	-0.557170524614047	-0.750076071006318	-0.595989978786246	-0.672303975438334	-0.675232668359642
chr1	6100000	6150000	-0.714171752461239	-0.657777187756951	-0.587539468026679	-0.685529640634181	-0.571995168987241	-0.331654575730726	-0.51797224787659	-0.655399858479706	-0.789092840263811	-0.617916403721676	-0.614709867034325	-0.816791396191155	-0.897884531648523	NA	NA	NA	-0.857435240350215	-0.766851001863987	-0.834349931479614	-0.905054087148606	-0.797039772214081	-0.866614624865071	-0.753174225802341	-0.844736272532334	-0.868356216746823	-0.714305392361585	-0.64153990140743	-0.972304041278503	-1.10304875263001	-0.931449872700259	-0.510237075590445	-0.57465020809219	-0.48368266954815	-0.36880936688778	-0.48756581103384	-0.584970411120085	-0.65284636046337	-0.600876761412248	-0.623558050288662	-0.86411616344288	-0.772117327290542	-0.768811374437193	-0.505374292964271	-0.763766865716875	-0.751701209130882	-0.543664129808709	-0.467169286454653
chr1	6150000	6200000	-0.659905123369671	-0.581690218596868	-0.358434445265419	-0.593509454287172	-0.570231095361817	-0.389211973273971	-0.294347030404918	-0.547948146992387	-0.720068825024654	-0.454964189267383	-0.581964962124162	-0.75240205041351	-0.762150777498933	NA	NA	NA	-0.772470322371938	-0.693798281542828	-0.752931857035574	-0.880159421122321	-0.695105423384653	-0.801696963902427	-0.718392179082113	-0.780837527838184	-0.760579308076574	-0.666884846698068	-0.559994978554466	-0.825751354814655	-0.756600908942797	-0.830140321771786	-0.519958745584016	-0.453692679285497	-0.411796340117354	-0.33431423034309	-0.540833747037854	-0.5142244724348	-0.531427999456597	-0.349985774719521	-0.550713408552148	-0.816080225679173	-0.658994170825346	-0.614925601713302	-0.460122338310806	-0.71456602209728	-0.755690629426175	-0.526083820805594	-0.402348637711619
chr1	6200000	6250000	-0.57468804602786	-0.48567304918724	-0.249854998220334	-0.564591594743387	-0.62416182747418	-0.465866036517469	-0.164420333609991	-0.476760096719992	-0.647313580781901	-0.261813801728206	-0.456775356574805	-0.732008288460281	-0.591379937386134	NA	NA	NA	-0.635694442733974	-0.630700281564042	-0.731587900376558	-0.805918367286406	-0.634355562699455	-0.725747785071029	-0.688427126124563	-0.678991732975076	-0.708498116635388	-0.662791339773471	-0.633715695745235	-0.711533146109228	-0.6228525461308	-0.771862975202336	-0.49637760338407	-0.49349331210585	-0.49479850926149	-0.317301309454449	-0.579423091725339	-0.527585382624412	-0.512094197109205	-0.453357391070068	-0.585738671579746	-0.7426541503875	-0.5599493441055	-0.544017338386342	-0.425655268649246	-0.804559378088978	-0.681610881078268	-0.666469894111351	-0.407534134083461
chr1	6250000	6300000	-0.536746828979355	-0.300432557562994	-0.243002210140047	-0.46422679463426	-0.640648409768518	-0.354008503870926	-0.263931467783628	-0.48108047289744	-0.59985775069859	-0.109604770731769	-0.413810768270547	-0.626554210339277	-0.633452452534978	NA	NA	NA	-0.639241074873241	-0.641052100641743	-0.781238965565596	-0.843417922478295	-0.695832740525012	-0.664656814793817	-0.677719121601581	-0.825021920960325	-0.770927244404445	-0.749179389486654	-0.580566774324321	-0.67009564441767	-0.826583680348033	-0.781462547650404	-0.492440583212421	-0.540042837782261	-0.390090020845939	-0.151774432800971	-0.616996125938391	-0.621017682543748	-0.576234082472778	-0.37815815723383	-0.736216211676255	-0.791322628658832	-0.645802751729621	-0.533978035701266	-0.600875116678119	-0.884177251854768	-0.583884571251837	-0.602492456008657	-0.309089119773491
chr1	6300000	6350000	-0.471160672245191	-0.158268565166538	-0.0750373640220568	-0.387337054059532	-0.559748467736013	-0.139482548309212	-0.352479628442355	-0.527838177073082	-0.589683929657315	0.031298160490863	-0.383356854971316	-0.528986152627859	-0.626838580651502	NA	NA	NA	-0.686440367236229	-0.622664906648313	-0.879016270979761	-0.855755434597643	-0.715072665854965	-0.678840631254623	-0.692824320934705	-0.938575802247437	-0.882897863711277	-0.855225889185332	-0.500820297465199	-0.672612036095891	-1.03501639612696	-0.860269401304738	-0.543471034590423	-0.352797448238675	-0.364285436598376	-0.0854997422393018	-0.669720537559647	-0.773185428297355	-0.620829762029522	-0.320039324174234	-0.811239554531962	-0.829208924464509	-0.669367385106169	-0.515366481572365	-0.815230980047831	-0.920766826712227	-0.601401439294581	-0.504207936695892	-0.245149258162327
chr1	6350000	6400000	-0.440279239274928	-0.14283736108554	0.0414226265797044	-0.408347272846651	-0.556077420352043	-0.0611273055181507	-0.164050090763381	-0.555260153474444	-0.574411433584267	0.168409301895389	-0.160486895293109	-0.506524330985824	-0.259988782435436	NA	NA	NA	-0.797532765076668	-0.600214371366967	-0.726550602418116	-0.650803452753441	-0.641783135791381	-0.722473427113797	-0.783359055892532	-1.02769490606219	-0.799865718328777	-0.920290649733236	-0.582390507117319	-0.689090832843133	-1.03538051775019	-0.908137763736337	-0.48505472554259	-0.219446676266007	-0.532060445404814	-0.0142784657411375	-0.766063638889758	-0.770653991125801	-0.674910444781494	-0.325136883893136	-0.750000152311869	-0.719407949950599	-0.614889953089305	-0.522820936267309	-0.726747551910962	-1.03124257263407	-0.529905454410683	-0.743211047197823	-0.371992966592568
chr1	6400000	6450000	-0.522265604756873	-0.22196867771192	0.0356017495506209	-0.44511957841838	-0.660791190490483	-0.123667806405743	-0.0423924862122806	-0.56402298009031	-0.515213460881198	0.281435442694621	0.0330823072240162	-0.500000934832008	-0.170238574774686	NA	NA	NA	-0.918649545895827	-0.39963092910789	-0.902171976568581	-0.587380836988434	-0.599585401300705	-0.636996928108907	-1.08008380547549	-1.00236493307634	-0.766719973889861	-0.885752011722597	-0.842753949904414	-0.728520784087725	-0.966307809599021	-0.923839244694	-0.443870488651734	-0.543383758560245	-0.671413666841391	-0.0787742187376627	-0.82539204806992	-0.663513599650369	-0.696941104518457	-0.284189090994131	-0.789475251641273	-0.63768980839111	-0.498950218764755	-0.584691253044165	-0.831981243071082	-0.968259865617695	-0.557224901292152	-0.882784638770705	-0.511982854184023
chr1	6450000	6500000	-0.619844311658896	-0.0470107362933687	0.0333023124439717	-0.6280511829315	-0.746275312919773	-0.177823074917598	-0.0600616544435672	-0.730658030692655	-0.620910372189053	0.341897733572346	-0.112121574052242	-0.520889076940682	-0.17642984422582	NA	NA	NA	-0.808130183260842	-0.425300232765757	-1.02011953439897	-0.68218757992323	-0.738190052117264	-0.764287744337122	-0.985938577474261	-0.913885850269792	-0.787103055833675	-0.949441869464816	-0.821898724234132	-0.716808754026911	-0.75679985319658	-0.875262471631976	-0.638459849892824	-0.613073942001454	-0.687470341546882	-0.131277331357986	-0.857963639845347	-0.777535916849192	-0.734280724398745	-0.302777418541441	-0.803858694807713	-0.802049026276906	-0.463552957757488	-0.473344886395121	-0.899548253193771	-0.871255332385749	-0.924520529396401	-0.977721222010452	-0.664916217629631
chr1	6500000	6550000	-0.513884684666459	0.129967547208181	-0.0713023555710282	-0.868150139222276	-0.800022601934056	-0.260736398357251	-0.0600761019120611	-0.929121950690064	-0.842619004961441	0.221869108607753	-0.398911049266189	-0.668753457136169	-0.212246318621169	NA	NA	NA	-0.756683315474448	-1.03015608123153	-1.11813305797328	-0.931009765661831	-0.93976364335384	-0.88141505709641	-1.09536500541654	NA	-0.918375959349902	-1.06115902452526	-0.711237054816496	-0.804498342168223	-0.464532514862704	-0.926693682301438	-0.738446373249328	-0.545668250129215	-0.699793641051258	-0.262892115556684	-0.911419211443333	-0.956273684474471	-0.84429509861464	-0.481751684026557	-1.02738667494687	-1.04696665362296	NA	-0.63587128500838	-0.914240406724908	-0.900505656408705	NA	-0.756270383035886	-0.870235473920936
chr1	6550000	6600000	-0.655109264924075	-0.213032306917698	-0.238299807547306	-0.859363562402447	-0.80102427557521	-0.321897523935986	-0.192493764890255	-0.827732765463096	-0.866016516788303	-0.0652848789006153	-0.442727187491511	-0.785685455022001	-0.570411134238408	NA	NA	NA	-0.741587378198592	-0.879231526495164	-1.31198683249089	-1.00118792345829	-0.883591620860082	-0.885497449883638	-1.40879569182423	-1.05170199503787	-1.03946943774473	-1.06570186032377	-0.842477621978798	-0.916786265635714	-0.683226996204187	-1.0791982589231	-0.844506684191299	-0.526516135011455	-0.841402944328368	-0.225049424324664	-0.850066675908075	-0.709722081407592	-1.01708773051362	-0.552450039038366	-1.2325905687599	-1.07458460145266	-0.780921744138268	-0.87009625589361	-0.96212672670365	-0.939099462445538	-1.18433089705403	-0.869353177597633	-1.08020470713293
chr1	6600000	6650000	-0.869272482044234	-0.578533240890938	-0.270326175588806	-0.794858243129468	-0.741994316900871	-0.320302023065869	-0.372565425485089	-0.7135251197802	-0.815919154306411	-0.336313013511673	-0.476479008520888	-0.867024946232663	-0.826867315078035	NA	NA	NA	-0.728979486643796	-0.648248911025604	-1.12975369958988	-1.02130892440715	-0.930902366936653	-1.05640946981225	-1.20511855430933	-1.06295025418511	-1.08069147654189	-1.15490397773057	-0.897844249330503	-1.00736304640013	-0.986585488260374	-1.05849306263645	-0.880213676683794	-0.506647795282382	-1.08246422339361	-0.51695645375215	-0.791501228878035	-0.67207080806392	-1.08569998905673	-0.539791601146265	-1.17045884155757	-1.00050528009315	-0.957920715016064	-0.957416878790596	-0.912423648907216	-0.845052374038914	-1.13829712488162	-1.0173089686037	-0.971093417097856
chr1	6650000	6700000	-1.0204346269249	-0.551081385899859	-0.450547341202124	-1.0483295155639	-0.980073431109206	-0.474387235352392	-0.388254124212125	-0.895345307981912	-0.854997431180614	-0.666267377968185	-0.674385651538379	-0.986345368745313	-0.826016267601922	NA	NA	NA	-0.727358905491407	-0.76783328908396	-0.947102057056969	-0.856622845069975	-0.985788022124271	-1.14044897078091	-0.922058138079136	-1.04783581389793	-1.02247195604483	-1.05270523544182	-0.996919465325787	-1.01651681238939	-1.09515757911131	-0.865890610444558	-0.810868015608975	-0.524822361526559	-1.26866749263336	-0.737258649441591	-0.752668994559142	-0.544174741084761	-1.06813044570598	-0.570583058738917	-1.01969635419492	-0.975775668884598	-0.857999470662359	-1.04349423335056	-0.789777200092663	-0.669043932146977	-1.14161363369905	-1.13460726966606	-0.795846913368334
chr1	6700000	6750000	-1.01829909452938	-0.487420425063226	-0.582368092194313	-1.25808606948665	-1.07438592614008	-0.559906216082349	-0.345531825480967	-0.958192135011961	-0.851810922295782	-0.761595291080912	-0.824144464924677	-0.944466156765007	-0.730116184124371	NA	NA	NA	-0.662884731698064	-0.55051453256974	-1.07710036008855	-0.96024992300551	-0.902648485854192	-0.951041126298165	-0.797806535520516	-0.783507301615247	-0.882274389352792	-0.876759183339874	-1.20865800007389	-0.909605850670785	-0.880970098340919	-0.852657296565518	-0.671303194267058	-0.503348850488764	-1.14756028378951	-0.496792775204444	-0.626384151434603	-0.367700920971313	-0.971894967240288	-0.502082208005651	-0.750856427176856	-0.940236433106312	-0.935887611217149	-1.0547689410914	-0.53757731595417	-0.65698854378076	-0.921073869585055	-1.04853262366667	-0.746574215238388
chr1	6750000	6800000	-0.799841183631875	-0.439989530776541	-0.476480273118451	-1.0644578593107	-0.850873790969167	-0.341311008076011	-0.286037860571609	-0.80740425380811	-0.7478198465058	-0.715680637966059	-0.914200996363919	-0.821030140198215	-0.441051527186228	NA	NA	NA	-0.546042974695505	-0.212619747169907	-0.915568562463232	-0.986139832909773	-0.707550942683882	-0.740925773415874	-0.668942897018065	-0.651946941125404	-0.744078702403158	-0.6507136028914	-1.2971492657008	-0.72756875595463	-0.569305133625562	-0.772951884949716	-0.452819639546454	-0.372239423067782	-0.845514842632951	-0.397684889858205	-0.373565037693173	-0.213945707243894	-0.70613342875232	-0.316639991807593	-0.568297335557336	-0.845201144630311	-1.06682442769573	-0.868499729373138	-0.195591664412263	-0.585318683655665	-0.630908546204924	-0.921115479041677	-0.538051623729607
chr1	6800000	6850000	-0.597038293885188	-0.243999433487373	-0.251266082128191	-0.796282500188068	-0.564785107158376	-0.30917560501793	-0.0909326094165743	-0.656693987523438	-0.640430078192864	-0.703195668138648	-0.844046384181661	-0.706885625965386	-0.0792368157472192	NA	NA	NA	-0.611452921310591	0.103404774391528	-0.706072636579765	-0.73078911324388	-0.550637181826804	-0.549517190342376	-0.559064291262927	-0.505637369530838	-0.538193116058961	-0.412170185648811	-0.79825696008867	-0.667396656885979	-0.295374869358809	-0.582063661033041	-0.230353705433988	-0.16106371376482	-0.597082537138254	-0.193848837653458	-0.13967009559488	-0.0466301493183049	-0.450636946778829	-0.0508807517816229	-0.383986764134483	-0.709128097917068	-0.937748884221031	-0.81907448849202	0.00639082663496645	-0.469165979449985	-0.639423466416018	-0.73078911324388	-0.249191972622915
chr1	6850000	6900000	-0.578245022443947	-0.222287724500762	0.0255943362196311	-0.501620113800916	-0.387129970526967	-0.20001706193079	0.118813091903806	-0.376403251876599	-0.535511552261013	-0.592697049287096	-0.700851943720876	-0.595399171804506	0.077400223796081	NA	NA	NA	-0.455345088063709	0.399957286884072	-0.566559477896307	-0.572402802307002	-0.400494119533811	-0.373470817134054	-0.356365570587463	-0.203565893036	-0.241391877744757	-0.223918788468539	-0.334923257667428	-0.592204505655374	0.00200071944702155	-0.301039657777612	-0.00737978299021797	0.133895345669786	-0.395655161265553	0.105953177893201	0.147241393803793	0.180322797891487	-0.353703316839761	0.185148458327285	-0.308641570859943	-0.535228786990617	-0.719113915481691	-0.733756605823593	0.119875277035807	-0.248258222288049	-0.305489401465729	-0.402788770929622	-0.114387663763508
chr1	6900000	6950000	-0.368249941944841	-0.141305509773565	0.26026893569127	-0.279284640777406	-0.190191537874063	0.0956234534085546	0.175146239596585	-0.202367200038652	-0.407398000162889	-0.286700331453502	-0.414315925508182	-0.547416118294339	0.291537394452759	NA	NA	NA	-0.263792718225981	0.69923109528569	-0.49114417791961	-0.351400287192503	-0.228380083046852	-0.386469386028775	-0.127508562028129	-0.163593515549094	-0.0232328190471878	-0.0972006783141039	-0.118994439572615	-0.394636035902734	0.136208035622839	-0.0517376856904725	0.167599065945183	0.177115761827952	-0.116889373140198	0.300524514934376	0.408006578020809	0.511401805449915	-0.064395530424853	0.386551385114655	-0.254450529286528	-0.407950323615691	-0.610470828124128	-0.20300893945389	0.292421181195931	0.0520940472529402	0.0263595960820291	-0.147438670741567	0.0477711376854646
chr1	6950000	7000000	-0.167163097494269	0.0111915917240745	0.328286964512289	-0.0916339006575701	-0.0358038359570549	0.316953679908191	0.336197657144615	-0.0603464944063531	-0.326859951925845	0.0113854886685688	-0.202398580096225	-0.393819838502759	0.636417665453352	NA	NA	NA	-0.191145318783723	0.925543494564147	-0.397464495170692	-0.187544128858486	-0.00624842301952072	-0.181687300510378	-0.000648347477805879	-0.114145816350367	0.112628291122908	0.0373049595443118	0.0243802824112284	-0.176136663879676	0.160795620199273	0.158474528995793	0.45889590074207	0.263467455724535	0.0342051065994107	0.442018084628488	0.64731004977805	0.511109914344558	0.15428226035367	0.550458344103846	0.0511723739125156	-0.283164242344481	-0.545225949670485	-0.173700664480634	0.46518493569961	0.165158196553786	-0.0380316713724425	-0.0801221632169685	0.21111636034919
chr1	7000000	7050000	0.123719139041201	0.213937938679456	0.51219711961186	0.0823501245593993	0.0326234755969477	0.340120975728869	0.461500029605428	0.0810306915447692	-0.240145691633573	0.287089591845802	-0.041177561979532	-0.235946818158368	0.735651794132994	NA	NA	NA	-0.20208214900264	0.985320300332051	-0.24416374086412	-0.216134485939526	0.151630847864401	0.0491249664939474	0.014056918097207	0.039371940951623	0.128348477576153	0.159248742469225	0.0788311352577778	0.00189401652788326	0.355881364164653	0.314168051200719	0.543416819399247	0.519913532382812	0.152227344571699	0.691102071680479	0.759045847885354	0.564601637308234	0.282475474938896	0.727444897389521	0.327684378961831	-0.0377651771475964	-0.248392008128341	-0.150143666112537	0.566543616850057	0.196223191810627	0.0238289207567221	0.147866741988559	0.324224332994449
chr1	7050000	7100000	0.30469610292612	0.270561588999216	0.524808901763039	0.119348655788091	0.0996894085294926	0.24867728240479	0.43567404116282	0.115776864292586	-0.105523971510384	0.393202340059483	0.122436159920842	-0.220425362221767	0.700112441409068	NA	NA	NA	-0.212381974805629	0.952983857056599	-0.103747572645248	-0.339438379041246	0.0239352577100352	0.0239352577100352	-0.0769098459017803	-0.035142939534087	0.17376210761838	0.24740681463885	0.0923429113272867	0.090573363266065	0.513938167201299	0.380400259381078	0.570731314181141	0.582909765875475	0.205904820446433	0.782760281902657	0.807884528247013	0.784882010235976	0.325633017571128	0.955219930466932	0.300197812862193	0.0635250702864538	-0.182257003561278	0.023133899861169	0.704106857302245	0.353733253972508	0.253439103919904	0.214878401677891	0.427732983067133
chr1	7100000	7150000	0.183205981040508	0.400429988204195	0.296501288068847	0.0171167676244823	0.118017027507623	0.339201070305334	0.419281568941675	0.0137934212950616	-0.0663569651056202	0.210234170479564	-0.0699534727900729	-0.229973195411462	0.753966672366741	NA	NA	NA	-0.206864770479282	0.900253184754811	-0.180088828506746	0.0194922393279845	0.00977735324029802	0.0352008771219952	0.0420733149328819	-0.195704749472798	0.138958381823633	0.250792025923228	0.177371404979541	0.144482279671846	0.388910905917666	0.292116179929677	0.723340709653753	0.720309445983678	0.200059393212096	0.644369950504499	0.726192222229057	0.647915643463769	0.298370288515424	0.844878231489126	0.325711571890733	-0.0701394936550633	-0.149905514756815	0.0673337720470876	0.69725729279507	0.277970829747453	0.186350042309957	0.0948147448199095	0.420432514037163
chr1	7150000	7200000	0.083123985332487	0.577671234337534	0.36384264298616	-0.0435615230813458	0.119788992957378	0.389690039822071	0.442750561778559	-0.111684107157681	-0.0836422767066653	0.122095365679061	-0.143767973235521	-0.208049530915454	0.796687805836439	NA	NA	NA	-0.235483957151198	0.859053814885356	-0.263325759798667	-0.132515794615099	0.00941026602225127	0.0166276584719665	0.103516761318952	0.121531933884231	0.0298017626516715	0.20344988486011	0.132058181051864	0.137283981281275	0.243989694053528	0.179975998538082	0.605098098934873	0.650669081736705	0.254777090374728	0.600180353432089	0.710131011004254	0.598163227979857	0.254356560121742	0.667657273845672	0.368797283578305	-0.145901986163663	-0.0599744414489583	0.0204559103530976	0.800623220835744	0.167813767092286	-0.00834782753979738	0.0976046269574552	0.315238036200557
chr1	7200000	7250000	0.0418113102139921	0.451461564220607	0.427263446895327	-0.0494507965752881	0.0412720346570576	0.382165653124632	0.37293886778364	-0.278322635312861	-0.113380637847597	0.154496184543203	-0.162168177825668	-0.182588067270659	0.76910380496132	NA	NA	NA	-0.26494983243937	0.805107993784286	-0.244642889027483	-0.370458225624015	0.00839354199121302	0.0291938156610493	-0.0308795695409403	-0.188950264596169	-0.0605911950468543	0.159090200216322	0.0558306556267333	0.0960378733500872	0.268234569316583	0.0153056975294415	0.48592088578999	0.642169544816627	0.23259175703159	0.572149931782692	0.591660918122519	0.688019033588563	0.198207779523606	0.537118810823161	0.282014912541599	-0.080236262714087	-0.18488658994646	-0.0534139511181876	0.732747787753936	0.117607836236269	-0.182788636952012	-0.0704512863214081	0.280335604310461
chr1	7250000	7300000	-0.0387302069726351	0.252697585950214	0.394238532457385	-0.16215498567759	-0.128574666037043	0.265748680893798	0.210157943004315	-0.409955552555524	-0.184679151493907	0.0865581643328625	-0.135121421476398	-0.160736685512253	0.618241653049925	NA	NA	NA	-0.3184512218475	0.610287303086915	-0.197084847732385	-0.401574175647425	0.0421483694318164	-0.041877032531635	-0.213995646224212	-0.376446531119637	-0.17133473977271	-0.166187049440389	0.0192691823635381	0.0740607576170075	0.211724999701772	-0.196930312161659	0.392114213734815	0.813031983929864	-0.0338668138116849	0.494551147329711	0.46650247836039	0.477443678065938	-0.0665557820837325	0.466429832316169	0.12259178860707	-0.185392681597361	-0.284099303841124	-0.309724429139991	0.322859193982643	0.0180577463375293	-0.381342664866139	-0.206669324186097	0.183514829756401
chr1	7300000	7350000	-0.163544727487591	0.0226382142406099	0.202812482720402	-0.297436709807433	-0.459456860343202	0.0967654045502035	-0.0328106843342885	-0.56211313422364	-0.222703438220932	0.0453227121723747	-0.14169043417412	-0.169714269363758	0.337024965927856	NA	NA	NA	-0.404185059916846	0.309212809282326	-0.180292189850689	-0.362446695876787	-0.0118169945950886	-0.182440481391199	-0.349077627830993	-0.453202761854908	-0.343635686479599	-0.312665780595971	0.0408931856269839	0.0418928607532926	-0.0189988683386866	-0.291823265797733	0.239856616171089	0.787404750048211	-0.0580453669046967	0.482523253730562	0.267936993700745	0.14977100351143	-0.310275228216859	0.276073778269518	-0.0377042027067278	-0.336409692282073	-0.241391877744757	-0.403651766405434	0.226610267852428	-0.200797738169254	-0.795190751377364	-0.353990657267399	0.0549374647006039
chr1	7350000	7400000	-0.318589649446226	-0.0519057450187789	0.0876369807603564	-0.437875030835376	-0.687609092751973	-0.304273857761172	-0.259293912789641	-0.692120098515854	-0.235209075827613	0.0686865133972901	-0.0870533914012849	-0.243666290725077	0.114322771330375	NA	NA	NA	-0.468431253298612	0.0038448397977661	-0.245695310181816	-0.098404337858572	-0.210809592323522	-0.164070958837417	-0.46604800791119	-0.427184180846492	-0.527546712581338	-0.442896743362956	-0.078656784871976	-0.0301745390142778	-0.270464857376135	-0.349605693918756	0.132504154072127	0.42629371948085	-0.0757719991330382	0.351760812684296	-0.0860498384652157	-0.13480886979877	-0.472194253843615	-0.0848023493784515	-0.181683258435015	-0.322715137145164	-0.327925559994466	-0.121368345353417	0.250407262866579	-0.413414044590185	-0.70379003011631	-0.443788077741394	-0.00606453666431993
chr1	7400000	7450000	-0.407865184751498	-0.0255314419807902	0.0033937870161275	-0.488672475106347	-0.80654709331506	-0.686610333856682	-0.460212537919788	-0.9181945482341	-0.238741771262241	0.0235285608600418	0.0160100553172614	-0.313037157431742	0.224551208368348	NA	NA	NA	-0.517075844977577	-0.147288859347218	-0.255999057449991	-0.212640363628893	-0.289920752796369	-0.148640901506624	-0.661466560653396	-0.692708279404208	-0.676304007714751	-0.643679724672338	-0.268943035243888	-0.0874345355008216	-0.57929660081448	-0.571806667926045	0.0266694713931472	0.140159642737993	-0.285247028740749	0.10432271629174	-0.373203946268211	-0.27519485485012	-0.718531978562783	-0.333831533540446	-0.179909241137151	-0.282482986114055	-0.343247267320662	-0.120088270390817	-0.223993261110063	-0.587490875329377	-0.742247169149398	-0.60488342721082	-0.038543489845314
chr1	7450000	7500000	-0.534131723221569	-0.133091804514616	-0.100726168047893	-0.462826662523162	-0.700285159740985	-0.603346522347116	-0.662496608243096	-1.18188770267268	-0.252912819241734	-0.0279061819421187	-0.142474031022312	-0.348605476502247	0.125729890437036	NA	NA	NA	-0.60488342721082	-0.394052870205404	-0.362373216902539	-0.466432446440875	-0.238657980016357	-0.224962664875852	-0.754749988367184	-0.770448384104435	-0.754893679411618	-0.797995987938835	-0.320388265816895	-0.196342045185447	-0.757235950878113	-0.928162572141791	-0.108363470293298	-0.0308808078841905	-0.470468313727821	-0.111069851180943	-0.509661095595734	-0.456051287213456	-0.890587246137122	-0.47265814434077	-0.226442075571208	-0.418619833193454	-0.401450625646292	-0.284836863461636	-0.380532476310388	-0.713112875215346	-1.05536591224289	-0.761285964407693	-0.134850890149685
chr1	7500000	7550000	-0.46048059531851	-0.309685437592902	-0.176108854069587	-0.539511218918907	-1.0638258296926	-0.717687131460814	-0.855025827788129	-1.26717797723349	-0.390361894904922	-0.0982987481144568	-0.30195689337608	-0.463462941279392	-0.087743446365764	NA	NA	NA	-0.77142846671723	-0.57372256352943	-0.508366159145148	-0.553243635155308	-0.283164242344481	-0.30055188154072	-0.773270227273648	-0.969218830346462	-0.901402919102656	-0.810959609856065	-0.308520681366153	-0.335751194463447	-0.755200383858504	-1.00508627720014	-0.26745658646954	-0.13683379538259	-0.53561787993112	-0.237869557225473	-0.676104663771765	-0.700526262975698	-0.895131989371076	-0.758749958889929	-0.307646500932121	-0.52967070341321	-0.596299489777986	-0.616325541544809	-0.534968904750943	-0.846966446903347	-1.12340017771657	-0.854352796736912	-0.191600454879984
chr1	7550000	7600000	-0.645052494188211	-0.376955241575355	-0.221319742675165	-0.706726682814863	-1.2296710682057	-0.831872123885666	-1.04105788363895	-1.19448158376063	-0.529252527576195	-0.162642250795594	-0.408602277050509	-0.5424797010763	-0.330559964544363	NA	NA	NA	-0.951150899050474	-0.780402767252389	-0.521537099752981	-0.615428639145052	-0.460131371168415	-0.497116714983417	-0.893624894051683	-1.22461772666698	-0.881857792183365	-0.830244159276917	-0.391034146598704	-0.42635791141115	-0.793766256580447	-0.835511357306227	-0.403651766405434	-0.212661877780365	-0.63869349496328	-0.368500769694835	-0.838903817577423	-0.819066678359405	-0.810279272897423	-0.839575091279255	-0.420058106505954	-0.39880151092217	-0.689265225284088	-0.501494936672637	-0.722626729016361	-0.834708316288632	-1.09569360627679	-0.93058921647628	-0.276268199114876
chr1	7600000	7650000	-0.792215152073002	-0.500652989342773	-0.372593054412137	-0.710205214519292	-1.21837296319	-0.945716117891404	-1.07160406273344	-1.34784309834377	-0.657853138019163	-0.218082765179382	-0.342912860426105	-0.63808412375136	-0.411124174778014	NA	NA	NA	-1.13214615526297	-0.833052296715344	-0.554826067868221	-0.614208652742932	-0.513673471272343	-0.556761153163162	-1.0151091319941	-1.13694354769927	-0.876943969174816	-1.02624912786759	-0.471798425093308	-0.515360827782178	-0.968646794473931	-0.808279583843759	-0.25497505462084	-0.339951548270932	-0.689771213184023	-0.412488365499059	-0.960630576980433	-0.735416462897811	-0.895885189680714	-0.834388410726035	-0.514578240915035	-0.55094381812742	-0.642834292839968	-0.343808799770894	-0.839457354200231	-0.790310574915426	-1.05793566118785	-1.14093662926333	-0.412420143111569
chr1	7650000	7700000	-0.70847642184447	-0.568494147454835	-0.468018589490231	-0.713355324785421	-1.34889807813561	-1.12478864579021	-1.13907103454141	-1.49264401354758	-0.695465682899452	-0.261221592319749	-0.318851257769284	-0.675516779297691	-0.399433032493834	NA	NA	NA	-1.17964985875407	-0.869702988937568	-0.592699028200025	-0.340116551850862	-0.514402002569069	-0.544640517154139	-0.979171311267204	-0.94473895454739	-1.08014470185429	-1.13491340711175	-0.435841868254951	-0.576788196988221	-1.05361676890167	-0.915003212288486	-0.346017524403475	-0.484341813088361	-0.687327401877438	-0.529167024649811	-1.1313007536223	-0.904590382378167	-0.985407313255016	-1.0920734795317	-0.61269966338622	-0.693697639303639	-0.548775334165232	-0.65864159620812	-0.954717889380829	-0.88364761522012	-1.17660391041119	-1.27061432622396	-0.437969736607849
chr1	7700000	7750000	-0.623182914463497	-0.510135451742098	-0.50735047271181	-0.725435319423369	-1.42106321495632	-1.2787809922455	-1.34045447751253	-1.40250627485878	-0.710226481206553	-0.261267377270775	-0.382758771867303	-0.725834025779021	-0.420658098214355	NA	NA	NA	-1.1988700333176	-0.989667375765039	-0.546597922926163	-0.59960419299674	-0.474880307862315	-0.538385993124287	-0.929330417157923	NA	-1.10188908492749	-1.14418400182308	-0.333194323563506	-0.537094091161455	-1.04606968366857	-0.984283839787722	-0.411519478500743	-0.520719145195119	-0.674785483371392	-0.64119268706786	-1.26280591543015	-1.08487638046991	-1.11132549835788	-1.16104674769138	-0.737258649441591	-0.751752297190105	-0.479908781807713	-0.611884472203333	-1.07334605529086	-0.978593834628665	-1.23277075825897	-1.0535874417669	-0.31381540858789
chr1	7750000	7800000	-0.727364790714635	-0.530859951856313	-0.439130483794863	-0.795998498705801	-1.36608160164864	-1.4372116644785	-1.25593528122003	-1.39285961807991	-0.755084008497598	-0.391059562590529	-0.44971106923414	-0.847168374851277	-0.537717299013689	NA	NA	NA	-1.24363795856993	-1.08568001458021	-0.676677961823316	-0.869519526191787	-0.482784136478526	-0.587715332758465	-1.03757047696834	-1.24569930500656	-1.1177800625043	-1.00901022717845	-0.35662565837809	-0.602960261420867	-1.10596846711418	-1.08038108690344	-0.571806667926045	-0.527801145030461	-0.682047070683734	-0.810495275454252	-1.16327666757674	-1.12679730110155	-1.28379575661576	-1.24206983934936	-0.820255668100237	-0.866938497438893	-0.624621868777458	-0.495300177613953	-1.32634441530727	-1.02309717905419	-1.18355577435206	-1.08141053669703	-0.382312822732402
chr1	7800000	7850000	-0.975051308365269	-0.54952246163492	-0.638829621618802	-1.07379745287021	NA	-1.81630608706519	-1.13736786317825	-1.37898509312914	-0.824144464924677	-0.631574922981539	-0.72550733227881	-0.931676121803234	-0.746596948350431	NA	NA	NA	-1.20814566372437	NA	-0.674415683082875	-0.798120617089382	-0.606226566341272	-0.639177294637003	-1.0308580682413	NA	-1.27065661437011	-1.00707548513425	-0.636489690720055	-0.825050650656662	-1.18849964367401	-1.14231402857853	-0.686010147912549	-0.596949146596515	-0.768414081020686	-0.761409999211592	-1.16243836130991	-1.12665815976026	-1.26175554655801	NA	-0.970551239651343	-1.00871605299246	-1.21025615654094	-0.605145886398311	-1.24083803372817	-1.07354649074904	NA	-1.06286228877474	-0.866302751398627
chr1	7850000	7900000	-1.17365342539471	-0.566663285480088	-0.805219827166785	-1.23538689984638	-1.23375446728749	-1.72094695728148	-1.11099415698098	-1.42231981176733	-0.884883964497613	-0.784389646178045	-0.984145946222232	-1.03015608123153	-0.76630960093164	NA	NA	NA	-1.09325305219294	-1.16991169900179	-0.727441775513844	-1.00832137334252	-0.850423003772179	-0.845123789562549	-0.98146319216888	-1.16745257096419	-1.25080932614885	-1.05874788486448	-0.829031549049101	-0.885234795469154	-1.49444320938742	-1.18340954995372	-0.781982055099837	-0.654238502329874	-0.917682546406722	-0.666097357810639	-1.20425719778897	-1.14816444702614	-1.16952085591847	NA	-0.918493793301163	-1.05829250994574	-1.21881616012982	-0.758209194055024	-1.1044280258843	-1.17062169308653	-1.27140571469216	-0.912570232163442	-0.892661193387807
chr1	7900000	7950000	-1.08531191837937	-0.978016456559695	-1.04342829550721	-1.0546508029284	-1.06631534994165	-1.44363818794562	-1.20309234231767	-1.64623781174896	-0.869519526191787	-0.858339786777853	-1.04306833466074	-0.979565695641414	-0.9207247248373	NA	NA	NA	-1.09990180180693	-1.10386014820362	-0.902043743626576	-1.13784109962515	-0.913453759808005	-0.910709470512882	-0.889848493709941	NA	-1.24854055822509	-1.33589417136735	-0.892743171592304	-0.977839077699275	-1.57918862997049	-1.35327607077524	-0.797055387609161	-0.659160879776465	-0.932404669605276	-0.836866286665436	-1.25635020904696	-1.16919133369758	-1.54995963095124	-1.22079432147955	-0.772926167085841	-1.07071514064591	-0.938575802247436	-0.797441320190658	-1.16331508932563	-1.22691398410248	-1.36544323106152	NA	-0.839067370566814
chr1	7950000	8000000	-0.863103306015011	-1.04584248646351	-0.803294814217707	-0.952141443878392	-0.895628835237863	-1.27510302861817	NA	-1.63355372726439	-0.891994313860169	-1.03101873402809	-1.03430796052448	-0.83478187932391	-0.985973808754237	NA	NA	NA	-1.15291786382592	NA	-0.93454925771186	-0.772720494046583	-0.926944623653867	-0.9586603947171	-0.76359200824444	NA	-1.1943827031595	-1.11313309598504	-0.995208644968525	-0.995599243608723	-1.09508906646315	-1.46055759750741	-0.728434019784214	-0.661390560176977	-0.914432499238348	-0.668605217416603	NA	-1.16284154799502	-1.7073557294841	NA	-0.80298136009193	-1.02252023492894	-0.612221841199369	-0.660193821174444	-1.19999284037987	-1.10057981101794	-1.37246820559413	NA	-0.875224589053534
chr1	8000000	8050000	-0.870020795745652	-1.02624912786759	-0.626596895184677	-1.22131969720602	-0.964389175025622	-1.12478864579021	-1.3804508763924	-1.25165964627225	-0.915504234689804	-1.18076929858829	-0.791543319234117	-0.92868519245776	-1.01299328931528	NA	NA	NA	-1.08615883644107	-1.12442989310587	-1.04599708118658	-0.843538573153444	-0.965500982123961	-0.867580297805904	-0.745627986986128	-0.843270054434377	-1.04598538336849	-0.820694119267762	-0.882086576848618	-0.908137763736337	-0.696984411411307	-1.11979697018988	-0.614800898896515	-0.681443291264672	-0.664486715845565	-0.597413683888258	-1.16601344247486	-1.1704714761114	-1.71852183203013	-1.05148173025984	-0.899512716756671	-0.957748955706947	-0.852499581684383	-0.5633974130236	-1.29561229781143	-0.957639481695832	NA	NA	-0.808333515698493
chr1	8050000	8100000	-0.762187657684849	-0.948502214695874	-0.837201175664344	-1.27568182514264	-1.10224763507294	-1.10758536860814	-1.21690865699303	-0.807507315938812	-0.872432945509672	-0.92634726105379	-0.57049127624068	-1.10829789843086	-0.877395284638458	NA	NA	NA	-0.98090915517893	-1.08916321174335	-1.18544153406742	-0.9331852828055	-0.899448506285422	-0.766951182913835	-0.777681026513882	-1.07208677812852	-0.982624937579625	-0.885461669200001	-0.660424142585713	-0.956277357696403	-0.573362461574307	-0.81335543931016	-0.430748219788615	-0.720949528947034	-0.478879114948297	-0.683168166269899	-1.00816443581554	-1.04796090775254	-1.24736564630423	-0.885052750958429	-0.858482912953378	-0.951152317676053	-0.882516276461832	-0.428867779848223	-1.32357453871134	-0.912235624256044	-0.910591636793888	NA	-0.68152694325992
chr1	8100000	8150000	-0.683647373382961	-0.95844773617117	-1.04255118550042	-1.09592562882385	-1.02370154189257	-1.26907459366356	-1.05785279641392	-0.762612762510474	-0.856660240511252	-0.754623555808256	-0.734009352502723	-1.0885006007323	-0.891043677371042	NA	NA	NA	-1.03386177967882	-0.932052299130364	-0.779919328103758	-1.02130892440715	-0.923238818870273	-0.945369080309309	-0.794750815500853	-0.893111458595538	-0.949832584851488	-0.9181945482341	-0.717224482721658	-1.0827418644899	-0.557697376965172	-0.79859166696945	-0.488358946469224	-0.80785124484143	-0.577735670137827	-0.61194636988946	-0.764536534297013	-0.956164377640254	-0.891184767203254	-0.661550243101565	-0.750597470985659	-0.960073830953963	-0.926156476233765	-0.833325023639001	-1.15279894831256	-0.901486046276931	-1.02597797814369	-0.835317626339573	-0.555797299202327
chr1	8150000	8200000	-0.83753500944938	-0.963147654162566	-1.01947762718445	-1.23211993648674	-0.700925108039118	-1.28489489819331	-0.956922176547701	-0.969107691288097	-0.89015026905065	-1.02984897701105	-0.946698414861127	-0.950050744996394	-0.737838331746609	NA	NA	NA	-1.03706499080863	-0.984912400585413	-0.866448356491784	NA	-1.07288578304406	-1.08525032350324	-0.72031013018839	-0.752829539454022	-0.754543331548468	-0.687708700304783	-0.864036422391236	-1.01679853387264	-0.628142863498405	-0.765147735034112	-0.666140447399496	-0.786238720258384	-0.725790905425025	-0.613642067533101	-0.685786383521312	-0.898971056199814	-0.991729349803512	-0.632018934927453	-0.742560009275957	-0.998880949728411	-1.26253598233063	-0.863719450521072	-1.06788293782428	-1.11533420414815	-1.13178303034523	-0.705258305806451	-0.680611239478811
chr1	8200000	8250000	-0.995912983459765	-0.892066641932157	-0.932744902116698	-1.20524648019563	-0.574657924603591	-1.11968308057507	-0.86462210798521	-0.907177722222689	-0.977483064100311	-1.07155110115612	-1.0275820441184	-0.962927228314881	-0.956689027318452	NA	NA	NA	-0.911247109675232	-1.00288169445075	-1.09063967527752	-0.858767778095238	-0.918422471000333	-0.919232119545132	-0.638039842701937	-0.749806581324641	-0.756107310964867	-0.568210725469337	-0.835437102953512	-1.05085883031703	-0.736445732212119	-0.72830439400338	-0.624757723332328	-0.748672332994039	-0.771746053273571	-0.666384604805863	-0.680909939521969	-0.790085936829619	-1.09184535141653	-0.501270494043523	-0.793531868444555	-1.0187967036861	-1.22515756808074	-0.776024882582621	-1.04331454669978	-1.10147466018633	-0.999054079805234	-0.883700358531395	-0.859717968230533
chr1	8250000	8300000	-1.08864270935451	-1.16621567968194	-0.903437472970614	-1.02247569507281	-0.631876928919327	-0.908541179431645	-1.03806012034537	-0.761663415682125	-1.02347376363147	-1.17167885840274	-1.17452961284862	-1.00336677075263	-1.14086076728587	NA	NA	NA	-0.853774020295894	-1.14009428923558	-1.15191388714457	-0.86426408557521	-0.976454851864366	-0.985577570927815	-0.530538529032107	-0.747614081255229	-0.822245306324531	-0.666340915407973	-1.14710646154278	-1.17649783122894	-0.776616282566056	-0.678408806634427	-0.767320126010368	-0.662874039487142	-0.858618988953055	-0.722913382592392	-0.697766514243424	-0.745942541705552	-1.11714523120583	-0.587366713555479	-0.864713133928843	-1.10600752496774	-0.952066611721015	-1.17999672199661	-1.11797058362345	-1.01387005669577	-0.807613779108275	-0.781755827937655	-1.06610489123892
chr1	8300000	8350000	-1.19583958880245	-1.04163268965407	-0.846446338194656	-1.59206229955956	-0.95127513080006	-0.815426212707646	-0.910104883486538	-0.858528642656895	-0.98717814753116	-1.12851136766387	-1.13434684335476	-1.07536825792829	-1.06784266412583	NA	NA	NA	-0.807615982061259	-1.12564095643801	-1.05971244592998	-1.14509375532006	-1.12597506493169	-1.0815407080183	-0.475033621503175	-0.615869452552383	-0.82945855512857	-0.621527397358479	-1.09619757035594	-1.11364938120223	-0.589126291840922	-0.581136046122544	-0.919825525875635	-0.740461054827655	-1.0402434510413	-0.759861311319248	-0.727026628542092	-0.810650454887287	-0.974897006628941	-0.576965598997965	-0.976989347469366	-1.22287131839825	-0.742922907330885	-1.17437658875927	-1.13547437677334	-1.03983356295434	-0.694618185675318	-0.661044679692981	-1.14796879540751
chr1	8350000	8400000	-1.17123008281574	-0.846772842958814	-0.879892452831151	-1.38935393659956	-0.829479308627866	-0.659779213382555	-0.717108646172459	-0.964199205663848	-0.896339584370763	-0.896997856287717	-1.19186788021285	-0.94244906816166	-0.910401657738715	NA	NA	NA	-0.697147699136258	-1.01926543518732	-0.931196845189479	-0.956976325172283	-1.06731419849116	-0.980945823541468	-0.418847389220839	-0.486275763935202	-0.603275732217508	-0.546974403432233	-0.911161512508958	-0.883123354847034	-0.436569573269181	-0.477755369643839	-0.900898456094886	-0.848789084238022	-1.05374328635059	-0.65236679296628	-0.724653596308094	-0.59526911024321	-0.769827923991868	-0.397458996630259	-1.27586568329117	-1.21015938741751	-0.898088018248466	-1.09829890813325	-0.966638312939457	-0.999774817102246	-0.726758153831396	-0.597235367912044	-0.972764902386352
chr1	8400000	8450000	-0.905990496485138	-0.890954908428073	-0.829494579366844	-1.18322064484646	-0.65888561742166	-0.4513260566126	-0.417933928813542	-0.801737802153386	-0.824617816714262	-0.751838173660687	-1.30718635420479	-0.709038773403361	-0.817392312190503	NA	NA	NA	-0.517389578234036	-0.725909272679633	-0.840682891359808	-0.871255332385749	-0.905790955849508	-0.835909198456441	-0.266918961231754	-0.303014534964603	-0.365948906459679	-0.517435694321174	-0.677795664048961	-0.730231062501851	-0.391390566265496	-0.367356980000677	-0.785902890022428	-0.796695313288276	-0.893562297324357	-0.473652240318778	-0.707796871282833	-0.376113519305985	-0.555827536117618	-0.295576926197712	-1.49658605913307	-1.13027882736704	-0.766548112319399	-0.989172553285042	-0.789777200092663	-0.821879994878632	-0.639177294637003	-0.743784781415918	-0.750202509574274
chr1	8450000	8500000	-0.610816415121286	-0.797321789635941	-0.704215558558863	-0.966504619878608	-0.452356673738446	-0.335363484498966	-0.201404664687124	-0.616391108276334	-0.729290693011771	-0.553032284133009	-1.10559661095457	-0.591036475533105	-0.684966056653546	NA	NA	NA	-0.40576810066252	-0.32570577924322	-0.781226867630734	-0.927841461399513	-0.729649204174875	-0.633801669375186	-0.215321026388432	-0.409118038973725	-0.275250911593561	-0.29142781020151	-0.353781604922815	-0.577570788804161	-0.19244340076274	-0.274241740782443	-0.613162743580877	-0.68760051726521	-0.627341971105416	-0.202498253026093	-0.431074508372325	-0.204381975789176	-0.283540272720474	-0.0880869000418658	-1.03385941647627	-1.02213918093912	-0.629303172840493	-0.697059100287174	-0.768029929716082	-0.615635834379427	-0.301302654997527	-0.668230619667508	-0.534173019822421
chr1	8500000	8550000	-0.580800166403861	-0.463980754447496	-0.637397542353057	-0.7200289630278	-0.31918353982964	-0.268748067745915	-0.108735964956387	-0.546424978373041	-0.565650884825976	-0.173260823591331	-0.765725779756565	-0.510464347123585	-0.342935187714415	NA	NA	NA	-0.340858286305975	-0.100834305262707	-0.716799092369892	-0.883123354847034	-0.465581469152142	-0.348094782421603	-0.146060668686287	-0.554955522113483	-0.153096633889142	-0.048283166180723	-0.23901919299803	-0.43151041928325	0.323782721085917	0.0138366070158988	-0.437687919006933	-0.474335254091113	-0.420324466170897	-0.0243249056316459	-0.16394560583978	-0.0878567876502147	-0.0753158607074565	0.0622671037977874	-0.87718719466237	-0.878687980319692	-0.474283114628589	-0.520930187756042	-0.514058106554575	-0.458317288367089	-0.0516324690200431	0.423683477836736	-0.510937179635144
chr1	8550000	8600000	-0.540440547138855	-0.366161942855965	-0.449749071279105	-0.645239316422687	-0.22312343312002	-0.2027266148277	-0.139760900734895	-0.486245711780917	-0.449528481359397	-0.078662523169439	-0.541886845821859	-0.520889076940682	-0.246080318406683	NA	NA	NA	-0.220098970057655	0.17369260449526	-0.716376479746787	-0.584149537690632	-0.380710678261541	-0.324334783361206	-0.08222508014492	-0.494394755806836	-0.0450527927007709	-0.0654333322317306	-0.344453522160489	-0.443033578925102	0.23908555232688	0.203588471749529	-0.312381441575264	-0.372397551600813	-0.408205557257047	0.0424104318510273	-0.00160466635565293	-0.1276072752161	-0.0268355235810457	0.151768211986926	-0.778014948146061	-0.79314111199646	-0.451649495584879	-0.205500435144601	-0.401755109900995	-0.391765807647527	0.0808824360767855	0.313488497838496	-0.42149646751974
chr1	8600000	8650000	-0.595833708340551	-0.72913428509312	-0.39979994967308	-0.652977767283355	-0.432739442120051	-0.150528886481241	-0.248234590010242	-0.477106582942561	-0.577899622785873	-0.242303269171706	-0.574740833422871	-0.572609417144618	-0.3438981451826	NA	NA	NA	-0.203704126570168	0.179931343855539	-0.744181587058421	-0.637960950356642	-0.501834713571323	-0.449252371303368	-0.137485416345798	-0.498924574291343	-0.121365831915237	-0.130559355956541	-0.308753090941394	-0.628862218154343	0.0372570789281399	0.0115122780215548	-0.352832982816313	-0.285083493636543	-0.505329508529505	-0.153305260530143	-0.0137619501407933	-0.184067544484609	0.00329911594775188	0.0849241872034759	-0.733377556726646	-0.746993063701901	-0.56438002912062	-0.547424064843789	-0.616004338970915	-0.387030607205957	-0.00763335217819316	-0.0514694577226688	-0.298452870391912
chr1	8650000	8700000	-0.905242553418357	-0.639999898490913	-0.532682556725733	-0.72553758255813	-0.462703552168361	-0.317259696845564	-0.343247267320662	-0.549117231807909	-0.689237212582448	-0.577789798845449	-0.729290693011771	-0.682012561799008	-0.614709867034325	NA	NA	NA	-0.245999732020577	-0.0150319557210214	-0.811581174872615	-0.803599434096338	-0.702967129087263	-0.635584839029812	-0.231922363655237	-0.636064532938017	-0.306420449574211	-0.210588301175519	-0.27780635800037	-0.727952757944733	-0.120390292793749	-0.283596475821204	-0.495477738164682	-0.336680790584116	-0.592595563196057	-0.257412156636579	-0.223391405992647	-0.0831377866751139	-0.181514603419859	-0.208370007733365	-0.857347055357142	-0.898418462910382	-0.453425834255969	-0.863702249658232	-0.688572088922176	-0.556605697683765	-0.147103610824732	-0.307923106911116	-0.577436259323563
chr1	8700000	8750000	-1.10666564702671	-0.59762643087444	-0.539982827894564	-0.923911602160039	-0.533105295043655	-0.618538171577153	-0.40528087448387	-0.869894206587758	-0.758057025929247	-0.767351383501557	-0.849846402908798	-0.760919428484346	-0.749116931505255	NA	NA	NA	-0.465369477780795	-0.416079805053473	-0.812013158174654	-1.055848129115	-0.847184009688619	-0.813524238164794	-0.361469244873151	-0.817950631638052	-0.43547982427717	-0.418419349624687	-0.421046492445603	-0.765532335667954	-0.388928088696805	-0.565464023273086	-0.657292296435334	-0.525905762543627	-0.737435643641346	-0.392083071626325	-0.433597008462498	-0.258205542585535	-0.453776252467121	-0.356989113562416	-0.917722801839437	-1.01614173836678	-0.329074614358777	-0.942367578119437	-0.747078321595025	-0.82455644556945	-0.53404071822753	-0.320718753552022	-0.839805310480776
chr1	8750000	8800000	-1.1237379925281	-0.675081944823162	-0.490044972960897	-0.946661634520682	-1.03230079083255	-0.720907422672699	-0.625048060532775	-1.08627074256771	-0.790889732872422	-0.841313087514289	-0.839143464849787	-0.738960804300352	-0.754893679411618	NA	NA	NA	-0.664108040214612	-0.584039484902094	-0.756196089131724	-1.07528460495601	-0.880818578037569	-0.972375885059212	-0.527585382624412	-0.849585368042336	-0.59708725132571	-0.667591583360119	-0.673435993439365	-0.726875163264143	-0.629478779969151	-0.636996928108907	-0.570342813923551	-0.64996028270131	-0.859792873350338	-0.600214371366967	-0.494085756409767	-0.367598419936821	-0.614598716190005	-0.556113913472638	-0.790310574915426	-0.908475168262381	-0.54648220844759	-1.09668480020188	-0.973360096917477	-0.926585789856474	-0.615800684760979	-0.411747663619374	-0.776496467660966
chr1	8800000	8850000	-0.923766450584982	-0.683319065718675	-0.680639810785135	-0.801870262253217	-0.970018139682324	-0.727358905491407	-0.793245163015499	-1.03508443638656	-0.773433611162917	-0.8669805689099	-0.769179583688274	-0.709572729115037	-0.69768430879597	NA	NA	NA	-0.665802619318812	-0.505329508529505	-0.713017916673466	-1.01231839242493	-0.901944069507212	-1.04071066568985	-0.640088694135454	-0.796734831781996	-0.775030601375402	-0.7604411847474	-0.845839973947394	-0.828026112994283	-0.753775692953017	-0.752879904827216	-0.434416023878543	-0.574460040994655	-0.742690773909738	-0.593595151132623	-0.52170306862357	-0.435156925537012	-0.673222451363483	-0.441239638250541	-0.741108378488939	-0.803473018701326	-0.740352459130195	-1.1120721152525	-0.820504176378628	-0.853629866536206	-0.589901108981221	-0.696898963671915	-0.795559330747627
chr1	8850000	8900000	-0.724656353664593	-0.736748913717331	-0.794711793152306	-0.689568257891411	-0.76634675062524	-0.851133497358366	-0.793892388729513	-1.00463408121332	-0.643689937846492	-0.581223216084555	-0.676194289743496	-0.705297398679351	-0.435401945694323	NA	NA	NA	-0.620647897756755	-0.299641346470973	-0.809962420139267	-0.728809343738968	-0.819599993752609	-0.767681099566158	-0.745604019041331	-0.640648409768518	-0.716966991459278	-0.739356175736535	-0.80789713669461	-0.7301063529476	-0.542919463076496	-0.760020965349864	-0.456775356574805	-0.223808071120239	-0.551204371044114	-0.490830100842232	-0.436216183218011	-0.508687935761725	-0.579850627135218	-0.433285327155771	-0.597374220209012	-0.858862389299828	-0.823765165953669	-0.929659774159162	-0.624798552148353	-0.651462346050721	-0.610859939024238	-0.828462720776258	-0.746902520034493
chr1	8900000	8950000	-0.591771341519075	-0.839850593093725	-0.66844135457081	-0.665299559297854	-0.595262205686743	-0.765343741896813	-0.608658847807947	-0.818800845422629	-0.565625974508773	-0.556244568298589	-0.60389333498122	-0.739654084705141	-0.273504047543162	NA	NA	NA	-0.471258409229301	-0.184204525716371	-0.836351308882423	-0.718042229414104	-0.880124791343958	-0.781642821141042	-0.758934343397715	-0.82873039643788	-0.573182981268288	-0.540563166711128	-0.877407469194135	-0.61582893534621	-0.542710073679256	-0.69107182682012	-0.373047924047524	-0.304989542474544	-0.48434817514719	-0.268610148106703	-0.355281996573561	-0.445263778027639	-0.383356854971316	-0.309931154739613	-0.510343114034349	-0.896967069230888	-0.924906057854649	-0.515757534275735	-0.52545137068723	-0.643828169865616	-0.749395444826694	-0.650298350931043	-0.58999961196637
chr1	8950000	9000000	-0.631620999372083	-1.0021943416213	-0.637411190447295	-0.747614081255229	-0.548858525759734	-0.712252915365822	-0.725539711108994	-0.666782344191685	-0.706474081441906	-0.671203298951183	-0.730617627610936	-0.706369891548976	-0.395824967094769	NA	NA	NA	-0.559626280601335	-0.258347267802136	-0.954519225419519	-0.765561551991274	-1.03154935453389	-0.973729064612792	-0.6419786117793	-0.913885850269792	-0.584332702572693	-0.565954484687799	-0.886699317222661	-0.643040493820185	-0.777681026513882	-0.730407275458421	-0.385948771246588	-0.470925860057572	-0.514444432870858	-0.585985846614652	-0.305336862132096	-0.397854688238624	-0.298966012859891	-0.339726735803679	-0.536600623170846	-0.891083454156212	-0.704232016206014	-0.533237281626882	-0.501878075101598	-0.761387321905064	-0.92339969978158	-0.598757616721938	-0.565539352187682
chr1	9000000	9050000	-0.797484608601251	-0.920334809089291	-0.697266959213495	-0.96305978439419	-0.731605065327011	-0.852523975831431	-0.819296755134237	-1.04088067653684	-0.700866835286251	-0.761721500759221	-0.959640390251062	-0.690455301485819	-0.643680267307299	NA	NA	NA	-0.634954098324353	-0.539226642318692	-1.08221079434233	NA	-0.984544481150865	-1.02308932899276	-0.674119207047793	-0.672958457515802	-0.69914282387086	-0.650347684322621	-0.991364408634315	-0.680111912046623	-0.814213377392558	-0.777862980266037	-0.400873261478163	-0.601832046219171	-0.773433611162917	-1.04039759061449	-0.348502573267811	-0.629979158369063	-0.458326409424767	-0.628513698282327	-0.585633464140818	-0.973137883905865	-0.759423412759058	-0.728557919953164	-0.480057617820489	-0.836330864614824	-0.966157496012543	-0.899481619035214	-0.713819332123263
chr1	9050000	9100000	-0.967923622802852	-0.91702163305401	-0.667717469732256	-0.94681160765389	-0.862965159632346	-1.06161280022714	-0.774020791284916	-0.944034732501974	-0.672421590425452	-0.867564229369271	-0.995070145694068	-0.756905124689902	-0.847405898785419	NA	NA	NA	-0.702434666876079	-0.522589749554277	-0.965804568967467	-0.945224418153054	-0.879367787825152	-0.979422714041596	-0.832373717159663	-0.814242231162312	-0.747338704787701	-0.74521211249747	-1.06979562620375	-0.796921262887673	-0.797484608601251	-0.789735188204623	-0.476428369106794	-0.635582074024948	-0.798501481022431	-0.900953495132199	-0.520089008528083	-0.603600076579097	-0.657382145671121	-0.894828181140534	-0.663104470582551	-0.960584812840551	-1.02932871409132	-0.730976790503778	-0.502423874576393	-0.834388410726035	-0.999657172291876	-0.94073253291415	-0.760329903794522
chr1	9100000	9150000	-1.01481197275664	-0.90987317213422	-0.693307753389614	-0.839969473373097	-0.816076746385009	-1.07490419279413	-0.8507446287053	-0.797172005706064	-0.669461795718118	-0.842501485412222	-0.868499729373138	-0.765168412935508	-0.759744131940834	NA	NA	NA	-0.7426541503875	-0.470655838838711	-0.821069360557059	-1.00751441498129	-0.855216879848964	-0.89294710547543	-0.805617637202324	-1.02914209366938	-0.961534929972531	-0.809773899396048	-1.05032892393098	-0.933791165164596	-0.923408459227783	-0.82174548542832	-0.603299220246232	-0.567040605634536	-0.785803342030968	-0.739487152162989	-0.681030440204215	-0.556470829376284	-0.863088441250954	-1.01564619461421	-0.650436481825723	-0.845176344591068	-0.957528714374129	-0.663460080556888	-0.640648409768518	-0.802635585499814	-1.25048041517711	-0.88293258581281	-0.678767842487905
chr1	9150000	9200000	-0.957130085347553	-0.785846614917437	-0.737889266306442	-0.883962526772151	-0.987075513382517	-0.967893901025597	-0.895211431572737	-0.979001156433572	-0.591107885360655	-0.633890406714808	-0.690609442568189	-0.634724063269698	-0.671123070418148	NA	NA	NA	-0.716230110877786	-0.840492106963395	-0.741191729030829	-0.949486430310386	-0.768286518507401	-0.764418533690526	-0.692824320934705	-1.03567495748623	-0.90061776395905	-0.890480147371047	-0.893667349756199	-0.875756199674944	-0.829836826115446	-0.812870756732581	-0.722108320387847	-0.56198876495089	-0.734741409780609	-0.616670412874409	-0.758976317586381	-0.614605767528042	-0.980321023795178	-1.05614959986165	-0.570443246156653	-0.731294175314564	-0.55587900582133	-0.466711994691415	-0.735081339751935	-0.780984380866326	-1.44449895667309	-0.974553767612723	-0.488516438084122
chr1	9200000	9250000	-0.773080027741474	-0.659601471286852	-0.595870012257637	-0.882967307914342	-1.02724560783945	-0.860408211545592	-0.781867891127918	-0.973314785447247	-0.470678605258156	-0.427444046952597	-0.510237075590445	-0.505510740595582	-0.64682140059844	NA	NA	NA	-0.669470630895585	-0.742423632793198	-0.609820647871884	-0.46721412199021	-0.596412495348225	-0.632018934927453	-0.75961925120297	-1.12690366105345	-0.774877797616188	-0.893593767292839	-0.607627405983043	-0.700315408050801	-0.647654235054109	-0.779120538645735	-0.682540912652959	-0.568284579666912	-0.620386190892136	-0.848704837558684	-0.765499971984189	-0.632179397088799	-0.800657213580155	-0.959272146492489	-0.447332465566114	-0.556700970823958	-0.400352081460315	-0.491516035118779	-0.833839491574769	-0.65455482663547	-0.68578183471837	-0.87869591771785	-0.285991354973679
chr1	9250000	9300000	-0.55587900582133	-0.505464908997309	-0.327495623230963	-0.663570685827334	-0.899962834623034	-0.847405898785419	-0.834311452233193	-0.884568775342168	-0.339357927009103	-0.183055996485685	-0.279771376969141	-0.418880814514931	-0.447818474020288	NA	NA	NA	-0.614043669427708	-0.6111059584073	-0.382435630929848	-0.400308426940395	-0.351793111287818	-0.439415152884494	-0.739282686493818	-1.05753934610721	-0.680332732763882	-0.638459849892824	-0.337277139689276	-0.484341813088361	-0.499253890032287	-0.657242300400179	-0.495908446160607	-0.38442422166814	-0.422897739039717	-0.612858844085944	-0.740610303142134	-0.570772671898938	-0.603937323612193	-0.698594102643515	-0.311379427183022	-0.305749684802215	-0.288047151901047	-0.26037392300129	-0.702771730797741	-0.4452013968333	-0.678111975651003	-0.73983106078825	-0.15101046747843
chr1	9300000	9350000	-0.323299294434348	-0.278930135522997	-0.171033218710655	-0.397731111831614	-0.663239788328838	-0.732365446757673	-0.679401188876327	-0.846504308388356	-0.130929137579582	0.154112363692097	0.00498835300301016	-0.252034614618906	-0.195240114263757	NA	NA	NA	-0.402182934613616	-0.617085575704999	-0.127831027740566	-0.366541234080101	-0.130005502239054	-0.179298859655717	-0.476939142912956	-0.555710951087138	-0.497837046959979	-0.43981096552022	-0.102002922431706	-0.229696130169819	-0.32252660478201	-0.434152538347545	-0.2184585522259	-0.0971269478316357	-0.1406335485666	-0.315589370815976	-0.590430779633532	-0.403565904435997	-0.468680065590569	-0.565226281621731	-0.0969831809348601	-0.0875330776430173	-0.130808167293809	-0.0962954592328611	-0.372239423067782	-0.272845943749675	-0.652148388072595	-0.698400722699423	0.0684793166575876
chr1	9350000	9400000	-0.118960093535266	-0.0946143686091376	-0.0193962529865259	-0.198606399541693	-0.383731849858893	-0.426167529233803	-0.442412416948044	-0.609513155654347	0.134444971141316	0.429624482854034	0.273013020937264	-0.0655642010944743	0.0616070074978288	NA	NA	NA	-0.191905553459309	-0.287605802813568	0.0926262282052138	-0.177931317908285	0.0383572351327626	0.0357510070014338	-0.100574203190249	-0.205042269314593	-0.190098464606347	-0.208833953768142	0.191960162505701	0.0737935643511131	-0.104434990202909	-0.248641196502546	0.050179166972536	0.0957634037818065	0.140860595878912	-0.102176593697513	-0.355756129408164	-0.105901249785945	-0.186783138079017	-0.450854660805506	0.0702735091382112	0.105953177893201	0.0444513188207522	-0.0729986283575907	-0.119302004949228	-0.0782861655130032	-0.247135109660762	-0.363472374949629	0.370451248644771
chr1	9400000	9450000	0.11723223479179	-0.0378879599156713	0.283042171567783	0.0180577463375293	-0.17215391575022	-0.0934341703931524	-0.165109978113587	-0.327400802590683	0.19450839712345	0.563683398271921	0.482268998171562	0.186144253093246	0.268631719016795	NA	NA	NA	0.0503857679972577	0.0477711376854646	0.346371391812243	-0.0263687290979054	0.292920780627579	0.199955411928579	0.237728144502871	0.0184947016541178	0.0965006536567501	0.101627121904058	0.457145898288139	0.304944152555022	0.207034479479055	-0.0470697163688921	0.16207404005471	0.24602658081563	0.304023160576711	0.0660787380971577	-0.038001380666244	0.225726116235477	0.0663028815777232	-0.194363848362598	0.201039965879537	0.240833780306702	0.154190664654891	0.248730187681739	0.054452906732296	0.139176340537376	0.0771378187521657	0.0229397853690053	0.605166334274631
chr1	9450000	9500000	0.385476044540205	0.17429434240674	0.597559132319363	0.255696611089753	0.114945701249927	0.317985509372535	0.115959180080903	-0.0563630060743732	0.230947654491905	0.655022487201813	0.632466023357756	0.420090324543	0.437572969799032	NA	NA	NA	0.350264484683969	0.332161714009494	0.699949486344103	0.248366690034024	0.525056442938525	0.491936175743679	0.492244444816046	-0.0820649164045986	0.210209749520278	0.426018002510687	0.658264473813436	0.507462985973344	0.503510789549112	0.352653277767391	0.40364913830839	0.48162815242265	0.518464926335131	0.262963604972542	0.247042737684242	0.435514518987702	0.289850320284779	0.101069024987868	0.528748868041638	0.332161714009494	0.450511888872836	0.597980219406452	0.348851871713441	0.427358739242522	0.316893807085346	0.211224198958857	0.756908694290884
chr1	9500000	9550000	0.640832912430613	0.800252139687733	0.665727793878718	0.472536135114634	0.386596221123497	0.48521801295191	0.253646853805567	0.215427290162056	0.703418610362764	0.795486139749814	0.779836805469673	0.509446412292038	0.631889132691618	NA	NA	NA	0.567385324049536	0.56111283611096	0.924501058154705	0.753572926577367	0.724318164094741	0.83271602612148	0.766792421110667	0.33128118208362	0.463588762716993	0.547253048928671	0.851975909197888	0.825941482084415	0.687011673828553	0.635432062924585	0.894552705253697	0.763453565529129	0.888953431756379	0.611041644534606	0.479350598949696	0.707603931534441	0.454891271671309	0.422187797360399	0.871587707672322	0.543902378495458	0.895814881224304	0.457930736802425	0.527570295685005	0.536918448514987	0.280908085020471	0.458654071073999	0.915930314753973
chr1	9550000	9600000	0.876891218574676	1.2445736746428	0.623808439627897	0.64423895146193	0.682306164953855	0.509554660804557	0.466166809397512	0.421395754927349	1.15260736518375	0.939585205918465	0.930246283319765	0.683395788285943	0.924963384560012	NA	NA	NA	0.701667787598733	0.700112441409068	0.923063610515685	1.07035268644603	1.1393724287492	1.06185047506123	0.800779878331553	0.546830144039735	0.671251618612734	0.595551459523111	0.930679788060904	0.973150178413973	0.829876475073453	0.786371140257114	0.986981089927655	0.955627444678794	1.24576100190234	0.795140097869682	0.737899632493679	1.20677761160967	0.575547706409098	0.550152616099726	0.905641106973828	0.825644053301384	1.1592063246436	0.808438388291076	0.703296415273223	0.625638051510939	0.664191129567465	0.792130996905078	1.10263159541417
chr1	9600000	9650000	0.997423039063871	1.38471041363702	0.921181567392477	0.743527952868379	0.897535049923067	0.879528514147224	1.21014218436328	0.614532097195215	1.06010360628917	1.01980470071668	1.03885784591742	0.949745008599697	1.01431109892118	NA	NA	NA	0.772785229113885	0.873705443855327	1.21079525533826	0.983329294066125	1.23892516811856	1.21199592203686	0.994449786840383	1.11359284709687	0.984031743481964	1.01071036019688	0.984765219886325	1.04690647615486	1.02287694420074	0.953629265505727	1.01039697180257	1.24637796285242	1.47546319528475	0.8638575987603	0.983571847161762	1.49127804917502	1.06362186256446	0.706060384668437	1.06098172916933	0.990733234768157	1.36750392969751	1.23671878791743	1.1105417283683	1.39842788076653	1.19893194481166	1.21631000798408	1.24057350498782
chr1	9650000	9700000	0.937100685096201	1.42982191637047	1.20614975841276	0.896725444288985	0.859680645957262	0.906824531593264	1.37525418707073	0.833583241574157	0.913262465179956	1.09412959305863	1.07100758826747	1.30845970401557	1.04429940120984	NA	NA	NA	1.32717294542022	1.03846070769414	1.37519223412685	0.654696445800975	1.29658882252794	1.23347309377583	1.35583178423459	0.50037200130871	1.22883239399481	1.25962582944334	1.13672805773208	1.17183864695573	1.48497470790663	1.1197298065099	0.951439649219598	1.29632883000691	1.54605209064875	0.879114403054882	1.040890745014	1.48147479974617	1.50871836981315	0.868853132427896	1.28137740454937	1.08767920343105	1.41298630030979	1.35522596629077	1.47210725838222	1.08541465700124	1.37749115477148	1.01099457915076	1.30211028316499
chr1	9700000	9750000	0.930644934869722	0.764643932584815	NA	1.01655162710997	0.864430753311643	0.951412469741039	1.36398522578988	1.01869021442667	1.19190056032852	1.23602729187521	1.11153543818656	1.26259171054457	1.19109739641345	NA	NA	NA	1.63309759004994	1.14804519177905	1.35407684104833	0.584608095443862	1.12876925301318	0.983009526699733	1.50143113123179	0.638956366537638	1.35923517473475	1.15991265927288	1.26033222359478	1.25111015934528	1.73577582815969	1.26804306921418	NA	1.10105440795087	1.25215406873383	0.904294127222012	1.03773371599862	1.36655243903873	1.2934064144091	1.0067907009438	1.36785372478497	1.14719168783431	1.34109485837811	1.66754150105585	1.54698687561729	0.783702050333472	1.29012027729044	0.932080159993186	NA
chr1	9750000	9800000	1.12259464832986	0.971940425741086	1.33241768441931	0.946376417546047	1.06775761106691	0.965483916051423	1.30032273378638	1.09114271229249	1.27727198518402	1.18147416836992	1.14959093262603	1.06636749432677	1.18998257338808	NA	NA	NA	1.28827939563862	1.12591811817691	1.37401396361096	1.19743659332775	1.1939790183363	1.29908675111691	1.50192320493359	0.832035558940393	1.38000704222317	1.15184415997558	1.36489046004109	1.25125473424884	1.46149299940464	1.39051571461825	1.36707883812788	1.21127705104078	1.40810101667253	0.931374297492255	1.08771621732395	NA	1.45166929886826	1.03758538423012	1.45588126675061	1.0974890052827	1.25816398343577	1.56490948926547	1.40790487413137	0.84090879291678	1.12795102688462	1.20963341605451	1.34946502368837
chr1	9800000	9850000	1.19604458521622	1.33279383494377	1.3761865526298	1.22242444620775	1.09779545222174	0.82348173565631	1.32105875021077	0.928067650428956	1.31459340320558	1.05714790281036	1.18808046379262	1.11079562222159	1.17533415221657	NA	NA	NA	1.15003652198263	1.11112371791429	1.4349694849265	1.10022197276473	1.17125264612179	1.52343934686949	1.47540917862607	0.91092766810737	1.49041051391963	1.32695362889342	1.49839599072389	1.30274500020459	1.26746992240127	1.26010877746354	1.5574829481467	1.46438615934372	1.6267952376371	0.985073154115541	1.12313553002959	1.32274344473222	1.66248901569684	1.0129262733439	1.42837703364563	1.19355211186366	1.28769320736634	1.15898345827283	0.901164455388383	0.816019046821584	1.0810371887391	1.42550448794416	1.31887332746741
chr1	9850000	9900000	1.27814603633186	1.23166385291903	1.50516210332072	1.50846908797882	1.12055327537442	1.2860515437665	1.45396947305852	1.0080377333871	1.21588692519837	1.0660140153029	1.21139202494952	1.27965956808629	1.26565865918864	NA	NA	NA	1.30039985354667	1.12537037335021	1.43836103958494	0.94782828358815	1.18879527999313	1.41675296833649	1.08801300049083	1.01003829723883	1.69283136907277	1.36602942595285	1.56278026913723	1.23735657258848	1.33360183156052	1.4172338898064	1.49332996791318	1.32077196675801	1.55470660871015	1.2102492818145	1.0529770042424	1.29675216789425	1.40832373484581	1.20648398875902	1.29132974482195	1.21735497217673	1.21563926226172	1.07148769325606	1.20438368950921	0.906097106850498	1.36699761598433	1.59755362542356	1.28491385535807
chr1	9900000	9950000	1.14025960930911	1.14987951240594	1.62560867692297	1.43599215346779	1.19760268795996	1.68653319854975	1.32946565544974	1.31354554222363	1.08249950479178	1.14036120701388	1.24205950049027	1.29663102924935	1.3413452873001	NA	NA	NA	1.42923396848982	1.24086943463432	0.997618946730129	0.941200192153855	1.21239540987893	1.37867008193786	1.17508317338689	1.12214417130213	1.58403146292561	1.2237906189351	1.53762541899927	1.35676393582304	1.30239021710368	1.55506791572964	1.40316981896977	1.16639823419018	1.37598130176116	1.35940907681369	1.03180088417594	1.38253672177181	1.24392204432	1.42006318092742	1.40392364748727	1.0595320448151	1.04401366355788	1.10124210372641	1.55498810849427	0.926091129304588	1.37313492341868	1.24925177271038	1.37241979562256
chr1	9950000	10000000	1.03686293515095	1.34682757010066	1.3771622475378	1.29843613428955	1.25135096482159	1.1175327312429	1.43537342094829	1.31928179548954	1.20241613210355	1.18912664798455	1.27025429632376	1.32547550971907	1.34478273440901	NA	NA	NA	1.49840066370154	1.30605410375862	1.18663747151409	1.07965769360942	1.26471304086348	1.40276457507265	1.34863673454628	1.06031448675506	1.41210622972982	1.27169154193327	1.53831567622079	1.45289214048073	1.374783745191	1.41939865892149	1.34162834531422	1.49013993606406	1.41981016845252	1.01170840909919	1.20935431421048	1.48570439800014	1.21907145208713	1.12612750246958	1.56114234053059	1.14714119702817	1.08950285468731	1.30928043538017	1.69104455636201	1.14165872772524	1.27401066977194	1.27946303055211	1.41559035373475
chr1	10000000	10050000	1.32678158788193	1.36460190664057	1.13614091152206	1.23923371323188	1.24773360472559	1.04207103169397	1.5662458705579	1.12135961247017	1.30997737210777	1.09978766149225	1.20602394640999	1.51467944558024	1.2652893189087	NA	NA	NA	1.30080849622449	1.28001901257379	1.36452000613257	1.08549376699379	1.40009691570708	1.28604008418473	1.48014871025815	1.03767135073738	1.39590417538541	1.29864608393833	1.46478321587539	1.38350232727235	1.51655208812254	1.15344045359281	1.22702541808219	1.52577736493509	1.55263803087649	0.910688993712024	1.28723451277612	1.45074264746828	1.12403622736558	1.06251573476281	1.35316320100412	1.36559959893489	1.29578565678097	1.39310912809509	1.65670555367323	1.07835056576057	1.46239720208038	1.16519932688391	1.45481256439303
chr1	10050000	10100000	1.13019076714901	1.20543192427549	1.00886476660256	1.15090372347344	1.05343432193503	1.10536641625592	1.16126405059049	0.986973015323332	1.10272749605831	1.00826504815541	1.12636569760166	1.21113924184145	1.19404983357441	NA	NA	NA	1.21914993636619	1.18577436973713	1.3835894097231	0.672559255175133	1.45746849758542	1.13570097055298	1.52719033282872	1.14270243373232	1.30632378042299	1.18000524390247	1.3346457028934	1.23312929538051	1.34002454044524	1.07017681181511	1.11939754344228	1.50971690955302	1.46646486062265	0.864112774930642	0.840470513121184	1.38957628492786	1.26821581090105	0.967600728376042	1.07453113996062	1.06028555024009	1.38207508193825	1.32711605260603	1.46707859883739	0.731378924497382	1.30567318753553	0.896331582079336	1.32926415068882
chr1	10100000	10150000	0.90668202484259	0.853221127922798	1.05992934871232	0.840117284916814	0.896733943223066	1.21429116099934	0.746118063912678	0.715683398641201	0.923932518467387	0.897698483642905	0.979400677928861	0.953646294691195	1.06492725300736	NA	NA	NA	1.16703912970926	1.01250494069944	1.4450552718919	0.943324664922605	1.27671892683779	1.00914289392794	1.24107495906264	0.90377366772467	1.2438704336242	1.09001412918291	1.20077277961678	1.09424992956248	1.09499998312154	0.981166157501415	1.11617404040923	1.46394144296696	1.14165505384922	0.914612459655362	0.657784211447588	1.3264710476334	1.20850004685979	0.867955978592595	0.896371610497462	0.650653579408721	1.34981221219432	1.35271888988493	1.27108695495937	0.819810228465661	1.07032489607405	1.0341610765794	1.126278116492
chr1	10150000	10200000	0.624698464711691	0.640876371002654	0.960576127049018	0.562150605032735	0.680955803277725	1.15611943001657	0.723343338194739	0.466670093408253	0.852612168484199	0.587843211043854	0.726410941791926	0.847825784667111	0.850131213258816	NA	NA	NA	1.05804804509578	0.814041131571187	1.27998486722113	1.08272209457337	0.979979797947951	0.852626975122521	0.976718007045856	0.332778022139976	0.998830018009998	0.968186214679179	1.02896386127512	0.97228069894018	0.969395577472265	0.794110215712101	1.11500111111688	1.30506428162613	0.718992655783849	0.739974084538271	0.566442740752696	1.20959487916707	0.879993513371124	0.741430654017149	1.07848339738052	0.432657989532267	1.22351416335324	1.01258589247739	0.684743754163525	0.970088286580301	0.691921559067222	1.01020314874203	0.938577354394208
chr1	10200000	10250000	0.361207157919275	0.454351653491528	0.522684799935248	0.272368828334668	0.405578687699864	0.607627978249298	0.49360600577532	0.221773680107842	0.706442824205879	0.265417051600892	0.475456377733118	0.716338005904391	0.586366198167598	NA	NA	NA	0.76472430339726	0.685671436906115	0.925604506710767	0.74638012096514	0.689600334278167	0.781070848302303	0.984031743481964	0.686780661005958	0.669264994716453	0.720690092171041	0.767276099277217	0.696016843941944	0.729239196311006	0.58731519170724	0.594464329211951	0.85757201900264	0.529086640905554	0.503226688621036	0.6663652425629	0.985660184408003	0.464559635458909	0.523484084793837	0.788361087210936	0.450225594257082	0.73697579010236	0.635017247027317	0.431828332923445	0.680592347631894	0.460346583512734	0.449479260336742	0.730360538477768
chr1	10250000	10300000	0.192618388744616	0.15728766293312	0.181559141568935	0.0237611194259491	0.104025365922418	-0.0014299725582188	0.241574848740195	-0.109748243255485	0.58338858113626	0.0836999728673543	0.25870906456837	0.603663948721904	0.302312694957674	NA	NA	NA	0.38937855532815	0.301355439385139	0.626357656449846	0.411215932153626	0.342870673649186	0.533987039593744	0.681989378720178	0.102949943503526	0.22077848225315	0.40550485837847	0.458029956758148	0.396316222271893	0.406838764234778	0.315828372097226	0.325866053522392	0.339583155670589	0.40066134594227	0.174792866523899	0.338156481616967	0.525203205101105	0.137686551358882	0.0624966481745138	0.513846253805987	0.340109596022934	0.224790459038221	0.334310230322671	0.233333988738829	0.275538709241494	0.207256914291362	0.0477547878913578	0.525508673486194
chr1	10300000	10350000	-0.000776230957512704	-0.12683345155387	0.160650531197981	-0.194902337171342	-0.136286491142083	-0.168955302309719	-0.106139423433214	-0.401008654985603	0.419763136828428	-0.0925115667501812	0.0383542550736583	0.408252083506021	0.105010766735667	NA	NA	NA	0.186238471614941	-0.0459897110578619	0.364306911368706	0.110239372881939	0.0226382142406099	0.240301689968418	0.267836759642071	-0.14923600931217	-0.0325009204988681	0.0926918834254293	0.177655216504068	0.10330862078448	0.115724505908483	0.00990334927668211	0.164242274902379	0.268904708764734	0.0902179557858804	-0.134237751780614	0.00509492560569877	0.0614991342910929	-0.138882963986614	-0.378853630940345	0.232650184016368	0.141142740333976	-0.256296307426821	0.0497595598723056	-0.0195320741442995	-0.0757719991330382	-0.238125617019382	-0.217340188791103	0.331739098266435
chr1	10350000	10400000	-0.2593711909277	-0.406752731464891	-0.161103394763091	-0.389529848860316	-0.370497826733135	-0.443400977835422	-0.464215506966949	-0.483643817550909	0.127927839999897	-0.328700283784784	-0.0372826570797871	0.117133826599957	-0.0794667132399892	NA	NA	NA	-0.0930345072700605	-0.0963972855770368	0.134444971141316	-0.302274333351153	-0.0915318330281043	-0.0751961199955556	-0.0151025184998739	-0.285412156373674	-0.224845237511707	-0.13640916824808	-0.0621323533909978	-0.0544668897263703	-0.14038478975065	-0.244686117205136	-0.0165862713665675	0.17181519626473	-0.155896245899311	-0.401511820221052	-0.174573442135843	-0.0595383156972209	-0.369093305302181	-0.680294187844262	-0.0559524281113032	0.00373854252252739	-0.336616550420001	-0.121444649771755	-0.22141239923369	-0.236152188181251	-0.613520913310156	-0.277065710617966	0.155601835921186
chr1	10400000	10450000	-0.418168582334066	-0.730628012573993	-0.534310515370426	-0.576965598997965	-0.780837527838184	-0.717762024949685	-0.70262949870467	-0.560727581194538	-0.118575370194751	-0.497725108088305	-0.231485457662014	-0.0504483758808822	-0.220890460487742	NA	NA	NA	-0.327645534928227	-0.310159697445818	-0.139475076945411	-0.445380885385178	-0.262815277004151	-0.288698389735024	-0.27437454433079	-0.279287736580583	-0.52246759879563	-0.306499501350186	-0.205207203375816	-0.183684863656432	-0.362698997587991	-0.396559862352755	-0.055868461162702	0.0377164342591181	-0.159348108617878	-0.444242575733202	-0.344066193775456	-0.0900628114854664	-0.431238197529252	-0.572408361919989	-0.096383357750596	-0.0141798319529492	-0.360912003400045	-0.34780911402674	-0.38971949379786	-0.324630295526464	-0.594818700271983	-0.44389211287098	0.0589786911214847
chr1	10450000	10500000	-0.557060912165694	-0.732724271646992	-0.592972433711331	-0.678088051565493	-0.833516039207186	-0.810277062530269	-0.847610012474885	-0.814827422169687	-0.116840945716309	-0.558435975958303	-0.391992059185701	-0.202308717100423	-0.254768138415605	NA	NA	NA	-0.456810989559093	-0.517389578234036	-0.384071988303797	-0.582533641807567	-0.470282034482292	-0.397809913856949	-0.474008494602185	-0.470224796173845	-0.698792432620425	-0.468387333211777	-0.48335137790291	-0.460507962188996	-0.633801669375186	-0.558435975958303	-0.102176593697513	-0.0834722875100829	-0.193258688267647	-0.519517376402468	-0.412209493417584	-0.37219963062897	-0.526837038736053	-0.773628101950792	-0.110505971641587	-0.281020697910821	-0.475159647629962	-0.65284636046337	-0.556647005553037	-0.423073814868823	-0.53342410360115	-0.651509590763883	-0.0718279593742508
chr1	10500000	10550000	-0.5807223856118	-0.619666083366497	-0.556338558415296	-0.762230270264619	-0.821935976031914	-0.902096595971754	-0.92398732584138	-0.902631147426166	-0.211300592948359	-0.554467721657284	-0.349554015866732	-0.367918673969113	-0.302837470819689	NA	NA	NA	-0.546705361844456	-0.68152694325992	-0.423140733626778	-0.613162743580877	-0.602745051723757	-0.442896743362956	-0.550553775980114	-0.773433611162917	-0.824312445436573	-0.606347529343934	-0.655671642871876	-0.641236903177769	-0.841636551713325	-0.777075807519129	-0.0650900801500134	-0.162324730046948	-0.196590289864757	-0.488756648135833	-0.246184887438964	-0.392774532801307	-0.555710951087138	-0.843687893078497	-0.230610232493727	-0.472428455664376	-0.533394918692201	-0.600232330723574	-0.732760548430226	-0.542739280757538	-0.632772913469904	-1.07555027077456	-0.27683047506905
chr1	10550000	10600000	-0.509458246104112	-0.596573214755699	-0.639252847591566	-0.783998731506449	-0.865515380569539	-1.04634843268118	-0.878179415621453	-0.75994547097037	-0.277113633823361	-0.498096915319885	-0.2903104894129	-0.394011924193286	-0.259786889629898	NA	NA	NA	-0.689104508180079	-0.720285109319494	-0.43908459813706	-0.634309282915305	-0.59452387462646	-0.535965060276967	-0.626036955617921	-0.830901499745678	-0.844871262031442	-0.722365375035474	-0.658093365790346	-0.379798441047049	-0.843001259132217	-0.789749388729321	0.165449363982272	-0.0417242742588537	-0.162348810029702	-0.366590090381338	-0.168264403893895	-0.355197421455578	-0.474853558536736	-0.987098443506671	-0.149806471528503	-0.367173293455185	-0.512417486905183	-0.546597922926163	-0.533042875777759	-0.569649012111212	-0.607463996821285	-0.944167141140917	-0.19415139572671
chr1	10600000	10650000	-0.427633547903305	-0.617232534644594	-0.551735022379584	-0.604314009993369	-0.822158507850599	-1.01600924853447	-0.774469508049014	-0.765974277997643	-0.218714316457053	-0.23748725713108	-0.210468147624012	-0.386140386566367	-0.166856923748725	NA	NA	NA	-0.751634193373066	-0.699637915471997	-0.522958318998002	-0.613769636826086	-0.472704194238316	-0.525444481259078	-0.70578267565909	-0.787778638490725	-0.784639611273402	-0.66531256312985	-0.56126851257876	-0.327752021667131	-0.803669960268653	-0.710960352536509	0.426481395594382	0.212183586897742	0.0210356521140277	-0.232100993084455	-0.0486085976802988	-0.283466124388916	-0.340162422799584	-0.974654471358707	0.026359596082029	-0.186103587012873	-0.404793090651223	-0.337907848444135	-0.325718113229667	-0.505767854557993	-0.544910834881588	-0.623429195396166	-0.0145093693574001
chr1	10650000	10700000	-0.306594857012163	-0.384019979101316	-0.144787079316206	-0.446784864821783	-0.769513633446603	-0.488121310755392	-0.660424142585713	-0.855835530690176	-0.0760922987267208	0.10088292228494	-0.0621323533909978	-0.345755765662108	-0.0030026655742227	NA	NA	NA	-0.687905707810127	-0.544831200117998	-0.382006222780646	-0.50627435693091	-0.259072727434623	-0.345422677226123	-0.692824320934705	-0.689528240580838	-0.623543843147096	-0.528383380078165	-0.317111155618456	-0.227610429301651	-0.691330136987932	-0.60348421777773	0.675703582277122	0.450686745079105	0.256258475794359	-0.0563088943370007	0.1454554542305	-0.1047858490116	-0.180702614896461	-0.842157363891932	0.181837708765733	-0.0550830588244276	-0.316819356782416	-0.310725271495274	-0.238672272101365	-0.526217373548851	-0.759709084744914	-0.501407523003377	0.181077390001468
chr1	10700000	10750000	-0.114335042684571	-0.0128774758568111	-0.0499238608434417	-0.351486023761015	-0.773778601632649	-0.681214461563525	-0.682307862371579	-0.753577768727947	0.0206349987132531	0.320980280208963	0.140564687521442	-0.134766849447854	0.195712253546642	NA	NA	NA	-0.601089492920025	-0.374029771358912	-0.222434601942977	-0.246943367546693	-0.044036820166886	-0.174617800056194	-0.518130819267777	-0.4845233339502	-0.443950319720304	-0.438123235245361	-0.0756832770045721	-0.0348461258177841	-0.476860427932928	-0.459506359074131	0.717028891353238	0.948436521750431	0.423009415529336	0.146880996268134	0.339538324603659	0.158476477628164	-0.0276461601777763	-0.706960935664385	0.305423185110334	0.123600149839879	-0.249763177185333	-0.231136896312168	-0.121060890311237	-0.469786554080609	-0.705405077160225	-0.59350043182344	0.358510199316309
chr1	10750000	10800000	0.102602386245599	-0.213743763868855	-0.0144497124492187	-0.215719737105991	-0.585890203839304	-0.888405965750243	-0.623817063080531	-0.577478092736478	0.15428226035367	0.494452710124622	0.385731101535147	0.00347433766768156	0.385731101535147	NA	NA	NA	-0.524939521318609	-0.177206431508709	-0.0318803921752626	-0.181221594707366	0.113006348962972	-0.0488688430722208	-0.291684361576535	-0.370742453876792	-0.309316119144256	-0.309495130228303	0.178232222923577	0.181559141568935	-0.284743116255716	-0.284976292622546	0.796880229327733	1.23894688313196	0.544440801702921	0.200787393058415	0.599175507942924	0.390190386438426	0.150251776738129	-0.582785984250742	0.602857528628534	0.258610332522015	0.038462565462622	-0.00385274546894539	0.129808830973695	-0.152321142077206	-0.529991792331084	-0.633618379859737	0.533431275867942
chr1	10800000	10850000	0.280545384223516	-0.0380348921257986	0.167963646876869	-0.0384148059758743	-0.304048436461199	-0.58525033722107	-0.579377322614072	-0.431095132721583	0.392704870866706	0.606487257649762	0.524185747397466	0.128449062838149	0.6749012895844	NA	NA	NA	-0.474324449806969	0.171448499124196	0.111851157065593	-0.0903470814932346	0.267617071134022	0.0935544292489657	-0.246500748353291	-0.369506359257548	-0.102371060988082	-0.145783346539787	0.447862213293735	0.40637693854415	-0.025525224654577	-0.0932157451648245	0.96958643555282	1.24172404016355	0.767831531923076	0.316510853232869	0.991346101990448	0.363336647301665	0.291540482064836	-0.31126401095733	0.862951782127805	0.425964341415302	0.304104146349868	0.330049300540451	0.334356292743116	0.147862012346922	-0.243002210140047	-0.0846054981491438	0.639688355289398
chr1	10850000	10900000	0.324377413310734	0.0857605783996566	0.333357717441971	0.0393215012530319	-0.216643941748174	-0.3588793145079	-0.584569334659678	-0.359190789208197	0.500330305035519	0.629765671673517	0.560921008920319	0.205025545201882	0.832878963913283	NA	NA	NA	-0.493949861560073	0.212743102754345	0.11078589482816	0.0107473826126159	0.379363185623172	0.201731962820231	-0.299146072345352	-0.243385159107064	0.00878883872334774	-0.0614301592658719	0.501459708778537	0.563805205186832	0.198102636640518	0.166692325522287	1.21863368065419	1.18842568728465	0.95236961466628	0.661225633583689	0.968644248449331	0.3927935785511	0.348685001691576	-0.159621267935161	0.67251130101338	0.742854496537647	0.282555082174997	0.539199744530046	0.314028290998423	0.255708870471159	-0.0934894743642824	-0.0495121011319569	0.663710103379412
chr1	10900000	10950000	0.332974083379214	0.0766289661590581	0.253911600765967	-0.0605058205937561	-0.284099303841124	-0.420262895531817	-0.396172731386386	-0.48098640868088	0.502552746591209	0.664126924603657	0.530888815116474	0.243281169443847	0.751019923308123	NA	NA	NA	-0.448146460008197	0.155400960453112	0.157182795675815	0.0980035690400754	0.255723212557618	0.28991239104155	-0.293381554597753	-0.184115916809204	0.0415235936696283	-0.0168232064411254	0.459903520169809	0.663241011414056	0.182509447306147	0.0641588330186378	1.32465393969879	1.13817395534148	1.05600580743419	0.734941616908271	0.887040742312595	0.373579307165193	0.345368029782745	-0.17835018982975	0.764498415589156	0.842256385724155	0.251315547375233	0.294769875750245	0.384434374038406	0.229381022816746	-0.0818114118460591	-0.183634074945212	0.609807275724844
chr1	10950000	11000000	0.377895228459245	0.165942696702143	0.185304021639948	-0.114288608329144	-0.353284442481431	-0.454365682533132	-0.48973817212734	-0.636337646075336	0.472942946772086	0.692521945151007	0.528271017771416	0.267279171618296	0.723489298191408	NA	NA	NA	-0.371891046354688	-0.038001380666244	0.260121504052079	0.018531220643068	0.11367989043482	0.337292845159244	-0.336390587846667	-0.392037565406013	-0.132388972534631	-0.15992578746677	0.434500881379857	0.572762627213439	0.0500735920850994	-0.0809250810853392	1.10030348447322	1.12353016683631	1.0262660646285	0.704810682866652	0.847881404259456	0.313750064665332	0.262197675449169	-0.322294053648711	0.77975515633678	0.627178756568533	0.448360369981273	0.270147352647929	0.33805428556857	0.119844684540485	-0.144716217668796	-0.348235918389699	0.59864694408077
chr1	11000000	11050000	0.377412443499783	0.216231988403863	0.384927120641579	-0.0755018138579235	-0.359057758949498	-0.571642436743372	-0.499606740554872	-0.593018150056589	0.364120576096218	0.670293150580976	0.506437598735908	0.292920780627579	0.762799819779645	NA	NA	NA	-0.276026507078375	0.0222076057294618	0.421963371503177	-0.0648137888854486	0.200871004562764	0.249922989308328	-0.336822180469746	-0.302573885272031	-0.243958106932686	-0.304998485029438	0.444812066117313	0.472733211552897	-0.071978412825899	-0.118388371577709	1.10503843480371	0.894552705253697	0.901607178337115	0.582194607032897	0.715493451634683	0.279624891677409	0.0975392494066369	-0.354306994749661	0.674178547603481	0.453300361142755	0.424008139212838	0.322217103689546	0.19924934488879	0.0174159696118818	-0.156728211773113	-0.16916666123621	0.602288382835894
chr1	11050000	11100000	0.394321586483972	0.242232698241997	0.391988790062575	-0.0450527927007709	-0.234726891421825	-0.56906705375568	-0.219772726379368	-0.530365179072259	0.340781669475935	0.654823496621432	0.448072244770575	0.291869165133432	0.774769457318318	NA	NA	NA	-0.248590772012227	0.117835014201359	0.58477474463849	0.261232935388297	0.274978322455717	0.351713993775068	-0.164062138983056	-0.231867001334502	-0.149219785841214	-0.149219785841214	0.507465392842116	0.545815627904523	-0.123018850744922	-0.119920689448038	1.19624182507248	0.799856184319724	0.836771960870561	0.509566169510948	0.519248865171097	0.230980853308429	0.0176685190453485	-0.321866926070471	0.638909458408356	0.377269619978842	0.397214673876847	0.351019281878973	0.124152054286598	-0.152062328524942	-0.207838642290181	-0.153416055508619	0.645164926450025
chr1	11100000	11150000	0.547144954760122	0.387205946875693	0.477108743166467	0.00995478389578991	-0.20668797321695	-0.478505458634868	-0.188676209219415	-0.469508321541303	0.411467356342084	0.685954478459853	0.551214212184317	0.481582813724436	0.866950824878165	NA	NA	NA	-0.193711760141144	0.08225695920513	0.620343489871228	0.295971801441622	0.375559838901035	0.558228393539251	-0.0117662538185916	-0.141111923559924	-0.0481068812929617	-0.017942705128647	0.60190200619446	0.687200608041525	-0.00540317452707105	-0.0305962296922806	1.09824180046129	0.94214940924742	0.748380325104303	0.548428446634927	0.400841043535566	0.299250589108212	0.138465535904552	-0.221319742675165	0.705075609962717	0.363181475640101	0.305198550109756	0.532681325458204	0.0676708420046129	-0.179967071229029	-0.226651192599885	-0.486147836367048	0.731378924497382
chr1	11150000	11200000	0.69835663347173	0.685070899718876	0.834233732964537	0.14251660552076	-0.112639981594211	-0.217202418705824	-0.0852689926211551	-0.325718113229667	0.492576576690835	0.796418296142674	0.70929150165408	0.738238478457567	1.00687696551956	NA	NA	NA	-0.0314864565879492	0.358295720176671	0.663756967152404	0.430908138144137	0.66284182336396	0.753875398749285	0.0577837358509437	-0.208558232474729	0.0898688849227069	0.144773900415966	0.753529988539519	0.835490829733951	0.192492744636488	0.0982383666120051	0.985495733974854	1.09322149678569	0.877491720357424	0.911487425771754	0.510560432823108	0.758821239145701	0.223062749235526	0.020136045808156	0.901125212495109	0.568490758905054	0.461793247795911	0.759094187802731	0.143210036752485	-0.115863874905861	0.00766634579874946	-0.135226887492012	0.763458269907123
chr1	11200000	11250000	0.937332307945404	0.881718866527799	1.1227940387041	0.333985151719506	0.0447868050137056	0.0734026690682077	0.0768080366203989	-0.213695726286201	0.763278321827073	0.936128592588259	0.856081938956239	0.725352489425826	1.16011717280359	NA	NA	NA	0.103719898608853	0.659797099723743	0.795386989302082	0.685227930168258	0.758332845167986	0.876011206856462	0.162333386006581	-0.130305590904303	0.226155880726767	0.189845747989224	1.05793462256355	0.995479289493423	0.428505251634426	0.261437909986439	1.03690019123491	1.05790931275314	1.16019450120407	1.05854961304374	0.841997621316165	1.15571694767423	0.335458109872569	0.288150426767494	1.16863373147453	0.8251217530535	0.711496811033576	0.944797698630581	0.422425612045284	-0.00264179417385793	0.138930657719491	0.315915569967383	0.916196276874902
chr1	11250000	11300000	1.11105750684374	1.06332909165409	1.24506271044393	0.49665897465325	0.202742737141578	0.0366882167706238	0.119350349075177	-0.0864704061967013	0.926221088896164	1.06223361942404	0.959065973332239	0.67116681645408	1.25714964033283	NA	NA	NA	0.214306709481481	0.908025058615526	0.925167499940895	0.731009290132862	0.812746922847735	1.03441506239408	0.148283558707185	0.523854500980867	0.319539124497606	0.358946358649439	1.26999721077801	1.06283825318758	0.503829487288175	0.439636816795368	1.10688662779155	1.10004945978523	1.36240189640539	1.0995207182578	1.10855996560833	1.42659317421237	0.516810248378803	0.47076678771785	1.25318370068523	1.14882677930973	1.10016507085038	1.12467395393336	0.450642117039189	0.168766088848687	0.189758132623793	0.488804211479323	1.07597486204984
chr1	11300000	11350000	1.13265522868826	1.18908962114698	0.843221277579282	0.600180353432089	0.302708528487869	-0.0428979204217331	0.128654178701495	-0.0259227022630997	0.843405464039433	1.1204922484574	1.03840212658927	0.667300482456659	1.31703623729932	NA	NA	NA	0.349200406974925	0.946557522301623	0.993684361628333	0.822300661933611	1.10355223732975	1.2605558621046	0.322424637208804	0.356509160339558	0.467667359533419	0.520433755422955	1.23754454561824	1.16839235288381	0.573190432748865	0.617618075151028	1.14586015459745	1.31072547821359	1.40819286516823	1.01935226703524	1.16435408096026	1.09349079974234	0.659112274908953	0.523092521807703	1.46956089121321	1.09715526461918	0.950175135981771	0.973780122438027	0.475691075348567	0.363681003122279	0.214832146761296	0.543545910310409	1.20080097503912
chr1	11350000	11400000	1.07806932819479	1.24861496426839	1.07397346211274	0.66656146605771	0.417498285047203	0.240153511048405	0.208371285420639	-0.00198559234013338	0.805134636533335	1.15215978559305	1.11118095334485	0.607728551850682	1.27260293568393	NA	NA	NA	0.287332560779308	0.954923886160827	0.997178576246831	0.524123881581692	1.30965244728361	1.38149674570678	0.529468297503567	0.403841436517386	0.637628819610451	0.572919358768829	1.20188827909637	1.24362827906705	0.683031359353569	0.755608518059961	1.48091168746064	1.5405989702795	1.3695459967238	1.20557335275525	1.21624234697674	0.843798168043877	0.754825991893849	0.571260895578297	1.44561241318462	0.845197549061292	0.765869224437083	0.746764383615851	0.507197141316749	0.467664212625221	0.347388295627626	0.595842845947681	1.34801425062677
chr1	11400000	11450000	1.05149915847424	1.26900075090037	1.24728133699065	0.630896006809989	0.397984166465992	0.190157106875331	0.259784626768959	0.00189246970466661	0.90171906408397	1.14539822191975	1.1228264776707	0.604276413414932	1.3289733901677	NA	NA	NA	0.224172223499383	1.09902406455065	1.02378280854251	0.534870201217144	1.14593808618023	1.20665919098385	0.507543321386836	0.424730364798023	0.557538195065144	0.585815057109458	1.25166516103881	1.28288197291777	0.701570545865839	0.71716866970011	1.6713925503686	1.5071160801035	1.32035245108782	1.23935706673747	1.17149183401591	1.02371929500023	0.746802361868372	0.729828717774977	1.47084889979293	0.91061191830245	0.717292909151247	0.959365731836712	0.6263710583455	0.363077499529422	0.413129572265737	0.546830144039735	1.41054284175822
chr1	11450000	11500000	1.16099687388394	1.13707479117911	0.987396871127939	0.567453441277897	0.28587252268861	0.0495336293491074	0.189317009913114	-0.0292825368974159	0.80923054555359	0.993193654196815	1.07419587955356	0.623633523425872	1.27539878771373	NA	NA	NA	0.129394045444748	1.01002655780013	0.980687843882877	0.550970028233136	0.974588713274412	0.948897440522503	0.325105471103228	0.430492431425226	0.493635601465752	0.503792070516864	1.2030846373803	1.16601059299598	0.709296424482629	0.580088955194005	1.01513483623339	1.36886539379094	1.18143564571464	0.945242099131492	1.05927653866184	1.05029112467814	0.505025700078232	0.623492793121148	1.33957336409407	0.973757471853271	0.592108926830852	1.07252333258901	0.65380917409841	0.379267336763838	0.288960711814508	0.337696892240761	1.11641588837027
chr1	11500000	11550000	1.01822988436118	0.857678758679435	0.598937033667015	0.474172750861764	0.201856683289462	0.00154051138287587	0.0591299090890559	-0.0801221632169685	0.644870799754468	0.961862202356803	0.966721385619152	0.551579105370343	1.04834241402318	NA	NA	NA	0.13274726349431	0.836383016150869	0.815048648712339	0.676329679379035	0.944954327410055	0.873858238653237	0.22038255123459	0.0574833682360602	0.430855761715279	0.413523670888319	1.09838518976538	0.988148053802598	0.577724122476626	0.528224635199776	1.02153674354947	1.30472874131202	1.14013824185111	0.874375331288757	0.82070545246927	0.618007013322971	0.436941763202391	0.363382374488551	1.08972808276193	0.796626015839983	0.686022257191168	0.863499683313006	0.445061749873851	0.294673195856592	0.158420629978519	0.118292837095974	1.00965503489952
chr1	11550000	11600000	0.802887251114969	0.714377998474099	0.438288172277013	0.294391729992186	0.0366902119377952	-0.102523020554563	-0.0704064988287274	-0.216991073787878	0.881294590670364	0.898699678184423	0.821977434856634	0.50397089183288	0.966878307257998	NA	NA	NA	0.168437759959616	0.685580056218962	0.751694906448438	0.694941549136202	0.825500715859837	0.868449565472547	0.17933139677543	0.196294563111445	0.307626040430014	0.425040724338867	1.05791421705089	0.954090449024759	0.408793330033842	0.401606794126976	0.973967809672344	1.10475699487722	1.08111770420543	0.841286034973233	0.58259642919274	0.397476462829965	0.392765910168819	0.309873761411145	1.04407787567255	0.768099163132708	0.732180999711866	0.899648945145688	0.303804613290384	0.147051571737504	0.0786327288494736	-0.0384886081311722	0.941643750164211
chr1	11600000	11650000	0.579879156326013	0.493217228864151	0.415638997840634	0.124337381069976	-0.109337348309949	-0.208666100336838	-0.146714955646574	-0.27697197118389	0.7376945773122	0.773582548184016	0.676265399016361	0.480858614729732	0.888589261531127	NA	NA	NA	0.0544504287213404	0.407906807075085	0.701159311388213	0.663956294916358	0.669400470880527	0.779509046111285	-0.0311579273112659	0.106801697781904	0.26782874230838	0.255387698531569	1.02179098667085	0.836788958609816	0.252652124606656	0.248018821337375	1.03183243568026	0.852919024107676	0.837731889771281	0.816253355015894	0.386551385114655	0.308588910560561	0.327553276501794	0.143075152775971	0.921953655431003	0.657702236043374	0.408006578020809	0.646994701376382	0.181077390001468	0.0394732162242186	-0.0866160866613729	0.0933097275361847	0.835421044845763
chr1	11650000	11700000	0.369501691247447	0.170806037961654	0.437213110025198	-0.0150319557210214	-0.19439704432419	-0.247335806913249	-0.240050473394667	-0.328927317216222	0.536119788249366	0.642830911631944	0.520612478417901	0.419546560456651	0.537478780574897	NA	NA	NA	-0.0798108550793577	0.200567668071848	0.499014946181427	0.274772911064527	0.547954937363917	0.43908427329288	-0.0460044970342728	-0.29315773046504	0.126472251308277	0.0760605254734543	0.729022303666975	0.681243349234823	0.128155640832548	0.106423559517112	0.737445244714998	0.713055315764729	0.630210262241307	0.569497352904988	0.22015353369322	0.206280037642624	0.236230034809503	-0.134037601277422	0.632123553572745	0.263854498082024	0.21864904520815	0.456797120543332	0.0118074149399253	-0.0996376254756639	-0.244253384791256	0.00816452116684979	0.695091726168854
chr1	11700000	11750000	0.191279858670579	0.10447112705639	0.18130367550652	-0.150696062644628	-0.184737142912768	-0.501140137053506	-0.2713855469537	-0.378775713316044	0.380302854329266	0.509771647509302	0.371018582993047	0.326298997511577	0.357562366268708	NA	NA	NA	-0.131121844234145	0.0789805298737656	0.428105696654889	0.235630529998832	0.396506243992908	0.414795027985741	-0.102577997158623	-0.321197361488576	-0.13385153139313	0.0259885834917616	0.371712460863857	0.524555434600771	-0.0342445391611694	-0.0122287466733515	0.34828211377705	0.426018002510687	0.523063672154628	0.246413285932655	0.0492262462186309	0.157888089979482	0.0361379973843692	-0.274500590633003	0.410905056423908	0.0490116804864815	0.190895922616787	0.453785793889819	-0.181450796837098	-0.251678520957044	-0.203296110355979	-0.213396499066508	0.565695966213435
chr1	11750000	11800000	0.0099748401748541	0.00261216463484178	-0.0294423371578725	-0.299740841308358	-0.313034536079771	-0.703161614407821	-0.318176399036676	-0.470519284317051	0.26000736801914	0.291631025311958	0.215017545219096	0.335923199792411	0.205118818514407	NA	NA	NA	-0.220463326227116	-0.0441480496869805	0.354782151707635	0.0516528437885056	0.198652857268708	0.364988208977397	-0.235124413843607	-0.319311732906727	-0.254672597832245	-0.0180300626909612	0.281390947478625	0.340208768967048	-0.176532856263652	-0.135617591583807	0.236958248589456	0.314848201683402	0.349100202995226	0.0208383529488674	-0.0635075408222439	0.0178927409749388	-0.153416055508619	-0.348649469216711	0.233404699626723	-0.0548419406089156	0.0306545255271249	0.239559632954409	-0.308823398864955	-0.325424361752922	-0.256524309425883	-0.286275446246517	0.423947653906538
chr1	11800000	11850000	-0.116741320606382	-0.317126981718883	-0.12915616821336	-0.446721630855791	-0.43866251691591	-0.825429563231893	-0.332117069676313	-0.664562280225742	0.0983307985673401	-0.0518387373708316	0.101287504091557	0.0975159982222531	0.0204559103530976	NA	NA	NA	-0.258347267802136	-0.224277706224951	0.115264333198247	-0.0333223792052585	-0.0106543298655874	-0.0117155130420945	-0.347312205253255	-0.57929660081448	-0.352220477647217	-0.257488335827589	0.186029188265316	0.0690105702634055	-0.159136201596974	-0.302919960532258	0.101169373112112	0.189608718431483	0.162167281460315	-0.226696078343939	-0.174573442135843	-0.148060891818076	-0.243858850985998	-0.23863107387121	0.0194381218912114	-0.213096025265501	-0.180943003433463	-0.0585997238175824	-0.417007945382934	-0.407168515774432	-0.545668250129215	-0.451806898888987	-0.0155005500519474
chr1	11850000	11900000	-0.271531920948684	-0.276013688279322	-0.225737596081429	-0.537674426034947	-0.582577183728831	-0.699197923329161	-0.214538079699597	-0.779414287680042	-0.0655623594182179	-0.131157547196311	0.0369017234007912	-0.18977744898807	-0.248793808197557	NA	NA	NA	-0.364648199947741	-0.405547419937636	-0.173008781587649	-0.280477251175086	-0.28422208155498	-0.163142896757597	-0.500253104565355	-0.376446531119637	-0.477545384273812	-0.509372655053033	-0.262608145971291	-0.149219785841214	-0.331883364188429	-0.452627430211023	-0.175304629044476	-0.0238018122558645	-0.0870241598425426	-0.400447444105207	-0.326634236438728	0.00366548640946221	-0.399590910845451	-0.462766182497999	-0.164041973720624	-0.0579305626584851	-0.118528718252053	-0.159136201596974	-0.508111065216123	-0.458973444630316	-0.52254481750573	-0.581264526091883	-0.195966070885661
chr1	11900000	11950000	-0.349248202613552	-0.168033749337898	-0.138260659465571	-0.460389128408068	-0.661024568923537	-0.513234273976996	-0.460957309229063	-0.71585846766544	-0.115473538774553	-0.0661361159019521	0.0124052138088494	-0.242981894462996	-0.4208493184475	NA	NA	NA	-0.496567973009917	-0.432499006497731	-0.317412143452099	-0.461571239021089	-0.259603952163401	-0.212809331861109	-0.626708720354724	-0.477242543100646	-0.532982549231621	-0.508551003470463	-0.376163838953355	-0.219245920869765	-0.516218751300643	-0.402411651499493	-0.347361971887515	-0.178252069286892	-0.205406156469048	-0.261183195940275	-0.419125925540228	-0.200735611746708	-0.528383380078165	-0.537488197652488	-0.292868440525115	-0.225982789801837	-0.240562879096753	-0.114728752816704	-0.596523088243485	-0.45906807116878	-0.526703414089554	-0.204145557327074	-0.251678520957044
chr1	11950000	12000000	-0.323436702851414	-0.159721391853361	-0.0205670733432402	-0.415158991462309	-0.674412254412571	-0.470809468178866	-0.634621066143336	-0.615905749246399	-0.129809509426646	0.0795019840917635	-0.0401995091916151	-0.18968595121252	-0.31544665233553	NA	NA	NA	-0.44378709544852	-0.340021372485513	-0.330144945934196	-0.432862170258256	-0.190002702141385	-0.183679144437133	-0.442148554804998	-0.482021764572134	-0.400137179141586	-0.456114592624579	-0.343102296045278	-0.202017722180978	-0.512523273261311	-0.299338721476172	-0.453776252467121	-0.128778267264363	-0.188767403795919	-0.238074202908306	-0.336313013511673	-0.34397860879185	-0.455815005589685	-0.683534536220918	-0.413048724122848	-0.293519172685041	-0.141260573994042	0.0158463835196968	-0.523249074342645	-0.385515177291402	-0.277567712653546	-0.199045249827612	-0.145683180710809
chr1	12000000	12050000	-0.32303439374685	-0.124671303894948	-0.135894325367081	-0.371237454836426	-0.466838292770779	-0.493619862009459	-0.416405716366547	-0.576622124013929	-0.122261427073954	0.148979696955155	-0.0851167809960522	-0.243127020326019	-0.279448967511316	NA	NA	NA	-0.415509872490376	-0.357529123697076	-0.201588111828827	-0.491516035118779	-0.259619107949454	-0.12727565464927	-0.462484973520716	-0.431325879807542	-0.296052011406574	-0.440374161716952	-0.263991961789233	-0.19409279957592	-0.346145447682447	-0.303065988425355	-0.510534527271089	-0.0598647487338425	-0.198524616916847	-0.190606058084675	-0.347974604943203	-0.176293886452653	-0.319214893618375	-0.561154917523733	-0.499107771080897	-0.307223683769449	0.0342218819302919	-0.0506782126384325	-0.48410670978572	-0.458171488553884	-0.339678341752855	-0.326859951925845	-0.0456632348780409
chr1	12050000	12100000	-0.366444734431778	-0.206330897371811	-0.190170191604036	-0.461391229546299	-0.385776056388987	-0.587353303520842	-0.253846892492583	-0.55153594614979	-0.245612302492346	0.074530638812705	-0.155499680778145	-0.335792232649235	-0.388469224176869	NA	NA	NA	-0.519958745584016	-0.269211942319292	-0.332580321752161	-0.440741461474392	-0.334139555200839	-0.229940160849079	-0.53930900526324	-0.492626077358663	-0.385994982562045	-0.42790392348635	-0.256416083134644	-0.234356754073903	-0.320227669501952	-0.349067011516475	-0.598304889135465	-0.237891392768195	-0.303857806736955	-0.409259148378953	-0.380660498417324	-0.0939176392208466	-0.34970793390415	-0.483875597261527	-0.527801145030461	-0.41294466713898	0.0288612974806343	-0.198300494101507	-0.499210179545178	-0.625093484483724	-0.380522843155753	-0.256416083134644	-0.12386922201942
chr1	12100000	12150000	-0.4071586943411	-0.279513876956308	-0.266479904895234	-0.560963140474209	-0.361740347825726	-0.612801127722796	-0.377319498209564	-0.529218907393528	-0.390607239548993	-0.0492555184818439	-0.22655329195448	-0.346909428694755	-0.624079144261175	NA	NA	NA	-0.518122828467382	-0.256296307426821	-0.417091995263981	-0.661427337118514	-0.388867747659722	-0.39391250536342	-0.454322293154379	-0.480421208028203	-0.409193060120348	-0.360583093865758	-0.336885043962784	-0.356118436362798	-0.432116398202964	-0.389466035004254	-0.594657471602783	-0.315136200302256	-0.399230419637921	-0.572938690393236	-0.402868826086362	-0.183623370138917	-0.399186328136276	-0.702589939963644	-0.557732962862621	-0.542286841488868	-0.0955815426489733	-0.349426085203292	-0.473914793301984	-0.472203364303033	-0.0285841110793654	-0.201993932288506	-0.2231718815711
chr1	12150000	12200000	-0.419428507190567	-0.128490301587246	-0.214996184715878	-0.475455132549235	-0.387672589965569	-0.469897352134639	-0.493701541500875	-0.467118319036404	-0.385305347812968	-0.10600033826164	-0.272365638214515	-0.426602794281225	-0.790705455760739	NA	NA	NA	-0.460045258569848	-0.422502829836777	-0.428473510206237	-0.772041932311569	-0.44511957841838	-0.468818755988822	-0.436255397117928	-0.481152169468103	-0.464176334123289	-0.433887117646989	-0.394205255910184	-0.446062905417918	-0.467570512432216	-0.410055059611403	-0.574853362894988	-0.323730919809885	-0.403492922419657	-0.684473295862653	-0.35569961731438	-0.179346290972258	-0.359442443369511	-0.646630215523387	-0.579783037937424	-0.639423466416018	-0.194316653047954	-0.207880262700412	-0.469209414637717	-0.304798531520256	-0.0821576781140214	0.0394732162242187	-0.240995898257344
chr1	12200000	12250000	-0.402909877314057	-0.180664064212882	-0.0540740575516103	-0.397458996630259	-0.403697227953118	-0.427192342184589	-0.325857306841809	-0.423754948900553	-0.314632664310638	-0.0672316074643328	-0.315863502874674	-0.456579910915873	-0.85710615689447	NA	NA	NA	-0.441608525027825	-0.415784449461255	-0.454959363822391	-0.320039324174234	-0.453248321276443	-0.419876216619233	-0.573029185373998	-0.488993487477621	-0.506736016775221	-0.541558621865137	-0.361603156606066	-0.431968113468802	-0.498713367480319	-0.321722681389942	-0.560565869351543	-0.333076415432314	-0.471923930398347	-0.864036422391236	-0.354276696616872	-0.278724227040407	-0.344552705590645	-0.600956534091319	-0.663783540055193	-0.669409484087524	-0.211477530000441	-0.272129209541359	-0.371284612292862	-0.39317382980676	-0.119091682104241	0.138465535904552	-0.230083038475905
chr1	12250000	12300000	-0.370180913279289	-0.263993513437348	-0.0584132939519522	-0.423639644180716	-0.390523209135195	-0.40776917909735	-0.40226526917285	-0.410733852524066	-0.335142612100545	-0.0554607259226963	-0.248068913370423	-0.366522996745522	-0.763107109037343	NA	NA	NA	-0.403565904435997	-0.48938548368852	-0.391499667426973	-0.412354938964246	-0.395953159426428	-0.33926083366264	-0.538856402624303	-0.550193812771168	-0.477417823048828	-0.409743261664288	-0.283630002912741	-0.459979781376455	-0.475340826879296	-0.372171214247919	-0.559496081690691	-0.338444499125847	-0.53070173810144	-0.755879420851435	-0.501270494043523	-0.269648642082068	-0.439430344219798	-0.584238158669834	-0.665540270439137	-0.6228525461308	-0.41747873326496	-0.374817148826856	-0.358196904807098	-0.436425656563928	-0.0726457114940408	0.093593047036008	-0.181850867791183
chr1	12300000	12350000	-0.21233151607766	-0.177399194907543	-0.0989059206801155	-0.397095350657771	-0.380614061293572	-0.163073467086755	-0.402576654062827	-0.366444734431778	-0.309145039389203	-0.0111495561926848	-0.0908204283267961	-0.261183195940275	-0.689675770708253	NA	NA	NA	-0.301514815928505	-0.495434342341069	-0.214538079699597	-0.357292139161693	-0.289153623803625	-0.319950869802387	-0.281059398190276	-0.733377556726646	-0.433972443548961	-0.332518801005798	-0.248545273692028	-0.327266643551229	-0.369732194914695	-0.402360388060826	-0.545429100566842	-0.305757655981361	-0.446723818177609	-0.585598555971708	-0.456779309230453	-0.172864225868357	-0.452125516669114	-0.631104390175302	-0.676559416993041	-0.485770017364373	-0.370686606068968	-0.0311579273112659	-0.367108302095769	-0.420928652453858	0.0173665839743282	0.166588074187817	-0.0777738202706495
chr1	12350000	12400000	-0.125651798165918	0.0443520061567092	0.0633798042800851	-0.211133789505076	-0.400036485106659	0.0795789461845602	0.0424104318510273	-0.323918048556063	-0.0467971554907521	0.10511198432711	0.0575148538057145	-0.135698499824447	-0.562813973160935	NA	NA	NA	-0.179716130316625	-0.429853958953379	0.133459317647597	-0.132515794615099	-0.162764783573973	-0.161408991798376	-0.222046873317679	-0.498484794023685	-0.336210103421868	-0.238386070058685	-0.133163638160561	-0.177684744923563	-0.353345985974164	-0.291286347013846	-0.477378788735088	-0.162020307862377	-0.304898576945142	-0.36540799689574	-0.359636330764258	-0.211723095497054	-0.308065096825138	-0.521432454655049	-0.471295670391273	-0.363687495873854	-0.0806247215267622	0.0249930781812331	-0.418277436860377	-0.354643241997207	0.0426780556202046	0.0893273683117732	0.0984324669587173
chr1	12400000	12450000	-0.0715520377193153	0.18130416997622	0.247531160182321	0.0321973114088546	-0.216167710763512	0.039829420825975	0.214475692029698	-0.193413942335463	0.245306616328431	0.284774630432566	0.217650756297497	0.0601073376422529	-0.460131371168415	NA	NA	NA	-0.0959817043041222	-0.334372313846947	0.273021580564056	-0.122959080894987	0.0644245484936527	0.0395833435496489	-0.0603001102531077	-0.384289348336481	-0.121153483710196	-0.102577997158623	0.147220761774455	0.0769887348837011	-0.304898576945142	-0.104742088897616	-0.289439816125099	0.076653975021758	-0.0948651589319449	-0.0923784275982561	-0.300148322673309	-0.20218858085934	-0.186986736238969	-0.408517494477604	-0.160736685512253	-0.18714266878591	0.106751445961033	0.0572156410833476	-0.426076639360303	-0.205815953917462	0.0316084384233775	0.0863891669641384	0.211332667642479
chr1	12450000	12500000	0.178197089999701	0.440858994556122	0.492244444816046	0.240779684392663	0.00823777322453233	0.140843833462601	0.380682907445625	0.052479517763175	0.476916223161223	0.482606789050269	0.45998824041094	0.278675273328203	-0.190479419445321	NA	NA	NA	0.0749299811513012	-0.218668584924044	0.350864551389259	-0.00584622843225271	0.298545278654606	0.221965750186542	0.142033854450065	-0.0277944213873654	0.137686551358882	0.0800834252837566	0.405313908359017	0.345126906635252	-0.0202384529616244	0.127966523304682	-0.0875802492015437	0.124055549541163	0.166796239413683	0.186832219243353	-0.176780913694459	0.0147672445701173	0.00417802357409643	-0.0762211906093244	-0.010309739381011	-0.0244854879476038	0.325834521283965	0.102206595277306	-0.267571351716389	-0.0402184062985341	0.0767564697514779	0.122095365679061	0.332249376046794
chr1	12500000	12550000	0.462263489461904	0.98947874447003	0.706204495906565	0.393917666419171	0.327940187521268	0.372198996737319	0.343084349629926	0.284190014455646	0.775222442088133	0.622188649689992	0.741936855813352	0.571772195465209	0.0484002090242076	NA	NA	NA	0.227969111205209	-0.106358014594063	0.460805264841458	0.387249102076857	0.618511765168293	0.489723922172849	0.285262659588848	0.0544429319380767	0.32554114193995	0.283877332151642	0.586334458675054	0.471335587593908	0.249673689330511	0.35606207112868	0.148546661567261	0.280495036404346	0.351904061824718	0.376544119867813	0.0342118316484775	0.269537988546599	0.248018821337375	0.308954924348597	0.159090200216322	0.105119007454417	0.517091576085915	0.447634024344659	-0.0266524147049364	0.124284522654022	0.33759095243531	0.151538064526519	0.655670752815038
chr1	12550000	12600000	0.686989587579343	1.28185893109076	1.02257070348522	0.494014088066599	0.695114867176222	0.709218267923807	0.609032213173842	0.543743574592278	1.04101580125691	0.873553831419264	0.904380864958993	0.783702050333472	0.166906343650514	NA	NA	NA	0.508861601328732	0.0733091454393063	0.656636901225529	0.756033978480336	0.855420660219578	0.669971426067408	0.514365564176393	0.166692325522287	0.533431275867942	0.493167736509353	0.759350800420708	0.655840240737042	0.326490177387609	0.529693718734741	0.3902373206318	0.547851168724598	0.589296322336327	0.673574544985686	0.282878329637738	0.475133664462503	0.407155841769748	0.589295780265115	0.545319301976368	0.382066608957593	0.485240508480342	0.863499683313006	0.281813152310992	0.269059392052341	0.718734103375542	0.431000672965909	0.831587634614177
chr1	12600000	12650000	0.820319583259027	1.39771192738544	1.17982843183501	0.707950911479564	0.919726228326752	1.07552205860546	0.773011792932497	0.773731791455147	1.1561609542621	1.05624650370886	1.02616245657453	0.872877099399704	0.540415026072061	NA	NA	NA	0.781560598609042	0.660186214007844	0.912885891111684	0.752390559075794	0.999575091071816	0.733168824819969	0.734256474032481	0.62166170655021	0.788993744939172	0.694143200539783	0.86047484553463	0.908226681754148	0.657884854276065	0.746987977485805	0.545677611883489	0.707195531020599	0.811176102371807	0.821143751106384	0.563480465152836	0.905234828447978	0.801777013314048	0.739898822854328	0.704645724148738	0.796013859202774	0.778991454607569	1.0236909841973	0.60606103508026	0.440798842051265	0.972730346060745	0.722552442981234	0.986471861451775
chr1	12650000	12700000	1.1019445950473	1.15120814135185	1.27837666638676	1.21938858475007	0.912807534967116	1.08302409958893	0.829399973405337	0.784904337015979	1.33029993715321	1.13577546527005	1.13048458034977	0.986773810038296	0.923326832676822	NA	NA	NA	0.904434001845575	0.942716252817054	1.09059930877735	0.90250948622921	0.934735628201674	0.760501931786879	0.787489308941768	0.706666963520707	0.91222430972361	0.78773244839706	1.04127816204231	1.06095228345925	0.933248419195392	0.908823903297277	0.827959888628391	0.823109342696131	0.902245587816713	0.884829837554909	0.874611895732041	1.23006752292695	1.05845361783196	0.910561242806191	0.808800575720896	0.943637997828226	0.86938399176614	0.876210246331113	0.748680908880023	0.669472816224503	0.769285993280926	0.975169506063576	1.10012008592642
chr1	12700000	12750000	1.23079927696562	1.18908962114698	1.29773722694712	1.10294060090272	0.933457817066318	1.08627906009314	0.815893535750677	0.921118744379417	1.26725375429079	1.12930070241281	1.15687055610973	1.00797214373745	1.06761177676874	NA	NA	NA	1.07666969993492	1.07977746090561	1.0851363241134	1.05127511996312	0.861401599708703	0.867509766173712	0.955843884106411	0.723118853109092	0.899937390967615	0.83903203818388	1.01838452920485	1.10340169441306	0.955284336396375	0.988205457900298	0.934235217425108	0.848275274050521	0.880536634486035	0.994551377035414	1.12481593961259	1.12359302114434	1.01602406840655	1.04392842530537	0.823175234819797	0.930570503893063	1.03136276271491	0.648578747744875	0.887856810149526	0.829680020639987	0.621139841172359	1.05534573551198	1.16138987455633
chr1	12750000	12800000	0.973524108375141	1.17438624854943	1.21955889212289	1.02736936668923	0.866436661410215	1.32578732529605	0.782602526123569	1.07113167675944	1.2842155134579	1.14734708427104	1.14862452516349	1.0078834314397	1.03830683358852	NA	NA	NA	1.17690843317121	1.1182373843469	1.08435331951377	0.902222027955388	1.06133406926068	1.0047482104236	0.952008793353932	0.718992655783849	1.04734493959196	0.981296126080944	1.02270112859233	1.04995077290371	1.00393525702571	1.06810028415942	0.912189880031159	1.1201447474533	0.917246150500432	1.06619169984278	1.24844442173229	0.931097492925346	1.01492571027112	1.05392094123453	0.793210798777445	1.03254437439681	1.28399494919167	1.23104051562765	1.02743600104544	0.866678893183864	1.19568748660978	1.19496574110276	1.18644033083535
chr1	12800000	12850000	1.14724958224086	0.822144788246743	1.2449280726476	1.17915813061896	0.910898542486541	1.37183572450323	0.862258288023231	1.16782714288783	1.3574992512915	1.2042021922557	1.18932898916946	1.03529374912402	0.967882272600493	NA	NA	NA	1.30809986072201	1.07100758826747	1.04025402278156	0.920662157023778	1.27118023403456	1.09143204359169	1.06124613895625	1.24961475143161	1.24734405188832	1.26486992341151	1.19527647759574	1.06028555024009	1.06279158777627	1.26287083703424	1.09921921632179	1.36182711467682	1.06394502141869	1.10413420284114	1.19140249815282	0.972082138503967	1.02900184893791	1.14860147677519	0.872867742672733	1.13137142987101	1.24899019824644	1.36640393618896	1.19943339701574	1.04878790218886	1.23561161982432	1.01711506309832	1.12786847112964
chr1	12850000	12900000	1.21433222008601	0.889031750104424	1.44325220752116	1.18323057263306	0.987519798940634	1.29891774869407	1.43897686239403	1.22111429750987	1.37652295275799	1.22443039773479	1.25456049799742	1.14607163504617	1.03212979287871	NA	NA	NA	1.43624755300457	1.14938957813498	1.18199762909101	1.00662911207825	1.3501128692389	1.19545871313572	1.26804974099955	1.55844667938297	1.04121096112582	1.46258326489215	1.28433917180752	1.30054304702046	1.04526300313957	1.44128874295076	1.12234363495942	1.47205800006433	1.24674194264052	1.04792028965666	1.16465876888494	1.15722518374555	1.11633654934485	1.11484952431891	1.04028487130179	1.01844920258974	1.24725544988191	1.34296261248154	1.39649813180338	1.51696604596186	1.27057610542399	1.20674322726488	1.2492333833155
chr1	12900000	12950000	1.20857981754214	1.41219763804186	1.53853832316414	1.2729418801666	1.16960160091863	1.43460702120376	1.70339004749132	1.36646728602439	1.33507709042138	1.21856507005216	1.33952521863111	1.22095461589056	1.12508090124552	NA	NA	NA	1.58929423335124	1.1671802324359	1.40222524244926	1.12003233482134	1.39004104708109	1.30066701947107	1.47251181907509	1.14761925719633	1.28796582149306	1.3757354736511	1.26096217565733	1.50080403079594	1.14038705817962	1.19393202890802	1.18454302870621	1.52669683223739	1.54592646826229	1.08792462574967	1.70330849952674	1.46176811487765	1.44012427913328	1.15379516160587	1.52098320394663	1.03910701050625	1.27228795025371	1.54667346516026	1.36599201774363	1.52689349228394	1.39161437409689	1.38123410297439	1.34363212721234
chr1	12950000	13000000	1.31670367315392	1.48433944734338	1.43177975869111	1.41364903563039	1.3190103683495	1.53393947225965	1.71371952279673	1.45042915536428	1.33694388219316	1.22154863847862	1.43412583902064	1.30528345917017	1.24946587025692	NA	NA	NA	1.56795827734296	1.2305111430071	1.55953619950079	1.41704781640309	1.48194435076506	1.42364901429122	1.63051678281199	1.12428067690709	1.48502172909235	1.51388980147151	1.43725602136415	1.18788579917641	1.27747388856608	1.33669402316056	1.2397741407629	1.67635910475173	1.39530016593989	1.42797402570902	1.64377109493738	1.16125280090467	1.32757634942875	1.34907662792054	1.54472186091904	1.55263803087649	1.32575708448048	1.46069388682642	1.13207378189788	1.53762237738593	1.28569686047281	1.35227769020021	NA
chr1	13000000	13050000	1.36745645140717	0.982223701464492	1.00508294229448	1.30055300736772	1.0500972601838	1.20552968386344	0.92046368986378	1.26923603466296	1.38778825131401	1.24904748126165	1.42770294933087	1.24732563799386	1.36886539379094	NA	NA	NA	1.17528089533165	1.33759762223126	1.59027641101779	1.22811740527155	1.43211462970189	1.40756158217768	1.25599310404078	0.989204097308996	1.34528809485506	1.51643574963045	1.56688973325415	1.24705852052611	1.38144538386172	1.48188134025939	1.23260157518704	1.28542564971786	1.1122944942208	1.35959818824623	1.55883129394471	0.621057179444935	0.992893762151907	1.20929814952322	1.23951287018059	1.3331720124628	1.23167965056015	1.24393920947026	1.00369435293651	1.42999999245268	1.07791935216411	1.01485754365972	1.42457099514244
chr1	13050000	13100000	1.33473347352792	0.803142629295258	0.790423373016275	1.38026993066243	1.12923258533717	0.923870233737489	0.692186369420753	1.11126183815051	1.11992595116656	1.35574630781396	1.3857178352826	1.14900460176762	1.46637668165477	NA	NA	NA	0.938209471495073	1.47557397699776	1.0787184894263	1.27456357942538	1.42861338908371	1.39862172378307	1.22084191106269	0.962913911751816	1.17219524721932	1.19500839450327	1.67291087504426	1.3583430232483	1.33298884473369	1.68190392216276	1.0407088213259	0.80334617590107	0.968929097273975	1.27596223531643	0.958770958701721	0.483060043054731	0.700190749179154	1.08719039023813	0.96521779288319	1.0620848929716	0.663552882577171	0.655383161325481	0.794241845377077	1.21708937181853	0.994265564940486	0.680046217661977	1.37290665447225
chr1	13100000	13150000	1.35143296426611	0.920180953585642	0.78632953402045	1.48264485783207	1.22073162332103	0.668767732776646	0.750121770040395	1.07552205860546	1.10865508438401	1.40634619195939	1.38401069506555	1.22178018847809	1.4803583209597	NA	NA	NA	1.16204229687792	1.47241323266777	0.940850145971689	1.36328454743309	1.34311474703552	1.18996480483481	1.42125156933448	1.11965483540564	1.10934690510923	1.27850612418664	1.54677413623709	1.33203278183562	1.23039698338583	1.84752050286338	1.25561925142632	1.29733225957813	1.11385963292824	1.41556258828851	0.999360891449811	0.566017590805701	0.634129809873055	1.50753996171684	0.884138568859259	1.07982061504397	1.04850204478448	0.967593562976303	0.793662617657875	1.11685988179435	0.840509840502017	0.712828158883181	1.32184090709134
chr1	13150000	13200000	1.38075110823059	0.960297688660523	1.24889025511842	1.44016696243072	1.55280190439873	0.914418903679726	1.25557998090117	1.31202447831162	1.24578582430816	1.37674677892367	1.36603895418383	1.27404633793207	1.40476609635652	NA	NA	NA	1.44199912117669	1.36341909302559	1.04085967169156	1.37443228147476	1.16120736536703	1.34393748638549	1.48692037355997	1.46191948136272	1.1952068967913	1.44366290460806	1.35756278618652	1.32841674262217	1.15268169067393	1.61478403162538	1.38405018559177	1.4203741796002	1.49729446151337	1.54433476431631	1.28865092733765	0.573631155644155	1.07758252417319	1.55571882098871	1.11457317243112	1.09863550136648	1.4796772347993	1.35952926114561	1.08824942499408	1.11885249123116	1.02996538269729	1.11829656606342	NA
chr1	13200000	13250000	1.31903886633033	1.18267198149123	1.46782878672534	1.29172968953017	1.48514831651508	0.949351251352076	1.50538618493438	1.4476037830349	1.23825761794577	1.32118920130194	1.3060134347809	1.38235778035174	1.2806166095154	NA	NA	NA	1.39179292910406	1.23748581883204	1.1993552431172	0.998593189038346	1.20364778737162	1.50920634396766	1.54758566632559	1.31594987782032	1.33018224796298	1.16886029355617	1.3237829437422	1.33390054759721	1.11496855550911	1.37128029734802	1.35567263386042	1.52079937761055	1.59255923513972	1.54216383073074	1.3480161323138	0.690786455323213	1.56695728221407	1.50629418038555	1.39862172378307	1.06881566695872	1.26195635233173	1.41880241544234	1.29492362887994	1.19854311784871	1.22391409059941	1.44665800632337	1.39233159915226
chr1	13250000	13300000	1.22537675016304	1.37311937815107	1.5198489422423	1.07207945016153	1.28386916299756	1.08039211955749	1.46118066592665	1.20607108972041	1.29918331044928	1.21377039060824	1.22274965640686	1.52825235476923	1.09368939600797	NA	NA	NA	1.24130506590224	1.10122123508844	1.04108635901213	0.803957942545416	1.0616524639206	1.3420202081446	1.35402557031872	1.06232206301109	1.34342861274764	1.16910817692759	1.22811740527155	1.18716156840454	1.19934189021445	1.0625779762828	1.1245776500912	1.3430168349738	1.47157844088767	1.31100126749692	1.25306673343101	1.11016768379474	1.43442812793392	1.25011745581475	1.37350893077018	0.991346101990448	1.47683312085927	1.44864666829845	1.27052471083663	1.37442319841134	1.44583953328222	1.46934262206377	NA
chr1	13300000	13350000	1.02148881701871	1.39153156481197	1.51748528856422	0.852583312926271	1.15341336242267	1.20938021221738	1.39001620393465	1.03190832396014	1.21262666665448	1.07436798634615	1.1317755161385	1.29017727211565	0.977399932999414	NA	NA	NA	1.22547051831489	1.01573397330006	1.03151658626538	1.26054045499665	0.994649424036416	1.16526526348043	1.0507728549995	1.4498390269723	1.15182059744693	1.25329124581125	1.02305934297281	1.05397951313174	1.19894919322604	1.10480004672707	0.884794820196256	1.0810371887391	1.22953433791676	1.16526526348043	1.14880189959152	1.22647907376507	1.44159750162056	1.13517157314683	1.46981997400256	0.979292002712625	1.60704470306301	1.36476365795042	1.2489996341203	1.53784978115013	1.32219258186241	1.34892047899858	1.26744836859653
chr1	13350000	13400000	0.822387405782763	1.41243213900657	1.24970773526451	0.923796703663057	1.23928187886136	1.20414777949676	1.41109018525938	1.21808901908432	0.804845179228838	0.950829602061525	1.03826756301605	1.11767850960473	1.02031294362435	NA	NA	NA	1.15903369997903	0.994208691220219	1.19786764700815	1.16736150096763	1.02590682087173	1.11472326082034	1.14634551156579	1.34998488389366	1.06625488912928	1.21649050546716	0.976957858208245	0.989161207417213	1.22861639649482	1.20633358340776	1.26473622208402	0.934831185388942	1.15593147272751	1.09811169864471	1.36112338530337	1.14371642301183	1.43367703381006	1.07657523170753	1.69849569345991	0.983915401226904	1.18052922306823	1.17626817798866	1.446964597201	1.32363647711616	1.18060694164943	1.30345675030377	1.21495411546871
chr1	13400000	13450000	0.722552442981234	1.42071708991948	1.0176770962123	0.803001642423315	1.42420300782274	1.38636857088698	NA	1.1453344181349	1.01637887191375	0.882056201584922	0.987050652455281	1.16934197938179	0.980517530545865	NA	NA	NA	1.06561981818944	1.02190988314446	1.02179098667085	1.05061154937966	0.970944493820753	1.08267610446579	1.22707108156936	1.35050121939412	1.05597308190165	1.16774120391509	1.03215426784327	0.977940430123768	1.18497981640509	1.08667876976387	1.09200769559883	0.792637445671894	1.26371569785311	1.01731697295258	1.42525517574967	1.30139967753276	1.46599966607809	1.09934826870203	1.58094556031537	1.02931209871349	0.871969516847126	1.14667627485533	1.52079937761055	1.02028206371366	1.21518722942147	1.31834411264334	1.18996480483481
chr1	13450000	13500000	0.961579649599412	1.15701732035008	1.2505248015576	0.742328151856639	1.01382097133421	1.51346174359784	1.44680144966416	0.993612127141559	1.25039163016679	0.858226067296255	0.964108676808734	1.01244173269427	0.910483981237925	NA	NA	NA	1.21036359913932	1.12277502858991	0.971102504889011	1.00236334522384	0.976395325809198	1.01986723789207	1.28160349822309	1.34052596868566	1.23419644846669	1.23472533631438	1.11777673243931	0.965324099353357	1.10794487989079	1.02423280903592	0.911108948196373	1.45067291803946	1.25647113393375	1.01029199358996	1.33826907064769	1.51694568849946	1.58400499129442	1.15212451401891	1.45628640637892	0.966131770503117	0.950178156224799	1.18287748637395	1.43607770478523	1.14634956618677	1.1673285040516	1.18892088074305	1.17932992011721
chr1	13500000	13550000	1.02571777111458	1.19626225878731	1.45107803950363	0.980959524662962	0.990702153570098	1.44450905646877	1.38713080650548	1.11248725330602	1.31448311765376	0.944604494476308	0.958093824068684	0.767087278318748	1.03892720139193	NA	NA	NA	1.05765768437743	1.22081523617632	1.08039930050995	1.03562610165713	1.08354352099344	1.20599750453631	1.23630084066131	1.2721373730694	1.25340655687312	1.41270875044524	1.17860445775761	1.00143128131504	1.17307895867944	1.17157443093629	1.38982825025484	1.40559528901155	1.28419455126832	1.10033248008677	1.02629179683389	1.48582622102743	1.5842479240972	1.23000152897118	1.33433347347596	0.929040705198715	1.0045096410442	1.23019605241712	1.52869868502147	1.34863673454628	1.21080913952664	1.11678370726724	1.28003800884604
chr1	13550000	13600000	0.986225044030541	1.53505249799638	1.37126424821827	1.15940626466334	1.02584112386327	1.30683325632006	NA	1.29968188572829	1.32040545104654	1.01082091537163	0.953513599609088	0.982548071689081	1.14410513954843	NA	NA	NA	0.934595193349915	1.28015084366798	1.2543512414933	1.08754699908711	1.13931283193734	1.40041931161233	1.21302210306282	1.18910973195483	1.25427760648474	1.65623009641405	1.13288230387119	1.08154609259363	1.31355287619489	1.28646509145748	1.36548070187789	1.31557368287311	1.6499233187518	1.0518741217041	1.02869783579119	NA	1.50613967769302	1.31626015616254	1.10038914373146	1.05997878450362	0.940664530952262	1.12732563133247	1.65839465482049	1.36108417959812	1.2572379355559	1.36114891449808	1.28633746745915
chr1	13600000	13650000	1.0998383184184	1.3327470238156	1.24614947432831	0.994999684681406	1.22608531582923	1.06778319082354	1.42809932581225	1.2381633452862	1.16588834181803	0.941834046610942	0.868931355773463	1.19829446037596	1.15691678493401	NA	NA	NA	0.998387601147331	1.31661258463604	1.26630998647668	1.1598339507073	1.10887056173774	1.11235358740207	1.20627737001718	1.08216717277073	1.26215294822038	1.4248735247919	1.0308863150593	1.09696318734905	1.31359088479851	1.41356140810251	1.25314586852878	1.2311065048916	1.36749590600992	0.949709315659783	1.00347403850319	1.24558076351574	1.16861061229733	1.34945316645385	1.40878637937039	1.14844857325686	0.932364744443929	0.988591167261491	1.43633615615699	1.42862033191146	1.04345355315569	1.10805972951206	1.24568576987062
chr1	13650000	13700000	1.00671743056086	1.05127511996312	0.891354613831974	0.757465080057753	1.15656880601742	0.859096200576628	1.49263062004323	1.06887462999731	1.03115333578057	0.821737873595345	0.684133989257212	0.998331810233555	1.13008590104709	NA	NA	NA	1.05597308190165	1.22706763424372	1.08214174978191	1.00795788922196	1.07372647139319	0.999609468389917	1.10593318250014	1.05603181293573	1.26813424913292	1.1999266982713	0.997935149614233	1.07067348813986	1.14624113858493	1.28567453276714	1.54496983912064	1.11965483540564	1.23554424155006	0.920920179311543	1.29250132250069	1.39075083318886	1.24857884339296	1.34642733014903	1.49730362502214	1.15874004429094	0.819343875719215	0.878139765623387	1.34868009224259	1.29108255427793	1.02420231695949	0.741265273411986	1.24328574855829
chr1	13700000	13750000	0.664344764006483	0.983322992015464	0.833128503519187	0.710279772853006	0.957792755414851	0.700558619534016	1.43126102659914	0.9177822028916	0.844296129188638	0.572208724561005	0.457955767960892	0.729703972756028	0.910441089184645	NA	NA	NA	0.939037484859954	1.08365487656814	0.914612459655362	0.659966110374323	0.863572646054162	0.862872831904245	0.93204784864461	0.884383347475491	1.20296877149535	1.04253584508036	0.903200938617135	0.861516471671253	1.06306356301121	1.06838444011197	1.77884642583452	1.27504598887059	1.21187281165636	0.684320301864901	1.57603241191095	1.31313228428036	1.38415598434073	1.08203427550538	1.49143303355948	0.844363268101283	0.570731314181141	0.629176977670496	1.30069355268285	0.910103887947697	1.14698879234104	0.886342605084917	1.15491216452271
chr1	13750000	13800000	0.29058276171439	0.796013859202774	0.693650766344847	0.413403265459189	0.684133989257212	0.675391105106875	1.1482599134701	0.717649297235001	0.595551459523111	0.186737237905093	0.194561970120528	0.524783980878192	0.598793029803304	NA	NA	NA	0.688067245067404	0.866840348981814	0.751901124540595	0.251921501592754	0.591579528406033	0.64522906078595	0.890177674568883	0.727535216782986	0.915351005836936	0.850741475506171	0.613588246613576	0.547362857250755	1.00980760111503	0.855295385001042	1.24629104439756	1.35624407664067	0.830952704104048	0.3100747835727	1.46716228761624	1.14241822591735	1.18836528005037	0.912626598128385	1.06277960658099	0.407728257160294	0.285783647123219	0.331572829353315	1.01378948236168	0.844015642086154	0.748765811049307	1.06605418839304	0.879843961371443
chr1	13800000	13850000	0.0062536178431896	0.265573286862603	0.288099381203077	0.0667027575536342	0.433387020670598	1.1673827557423	0.823378164921917	0.450606124173901	0.390089029896136	-0.160775385314693	-0.069386039406221	0.26581554452869	0.293315737606328	NA	NA	NA	0.777940604942927	0.668841605589563	0.409652300488096	0.0869065803555852	0.21817944496205	0.264024671079093	0.712736428213146	0.600641101973593	0.60652978827925	0.640446152560334	0.256196800232562	0.285225753599809	0.749620746909756	0.619234205149294	0.636051266854775	0.950600075420066	0.361534693093175	0.0426966650931594	1.28368508056133	1.03153252565512	0.787241047023133	0.739994177898164	0.548428446634927	0.0908057985200271	0.0503738072832421	0.0520486590720257	0.742902357696589	0.934915492851917	0.567758989676316	0.871099955401219	0.54032292067185
chr1	13850000	13900000	-0.264121513629312	-0.159948664094541	0.00953346362200437	-0.209563792003474	0.152988077374413	0.668383540220204	0.583857282374823	0.21817944496205	0.161494971520543	-0.366638946682574	-0.299641346470973	0.00487255384953949	-0.0819270899793402	NA	NA	NA	0.610878771348667	0.466696221637516	0.0921323913915285	-0.160950248334693	-0.0551612419974263	-0.0829379880819302	0.512592368530199	0.355258909164638	0.342121433599075	0.527166113943945	-0.109391048503583	0.00699715006748296	0.413523670888319	0.378330564497758	0.217883172343452	0.642198870820127	0.00394575533266823	-0.230028061069592	0.747410667038334	0.989131907931155	0.463294340078393	0.342451535945215	0.262078318161388	-0.192130797320542	-0.0200574599219494	-0.23941108367948	0.59102757465282	0.743652249118541	0.425752630991799	0.563131407739458	0.283494434237692
chr1	13900000	13950000	-0.346145447682447	-0.231091358783861	-0.186020166204347	-0.442896743362956	0.0838651835950862	0.254896009616149	0.360108282943545	0.0299504978649948	-0.0500298234457492	-0.556286208519204	-0.500694701887568	-0.17537443820383	-0.349067011516475	NA	NA	NA	0.373336137591722	0.247214972065055	-0.213624536687835	-0.382128884165564	-0.311167407533509	-0.31670420265729	0.324863441176186	0.229732307588142	0.110192180813975	0.269213359261115	-0.382980818807366	-0.219289997636465	0.183935337104979	0.170912060395611	-0.0135348446292621	0.498272061471981	-0.219541205946125	-0.526524552213061	0.545193371053501	0.927763572032647	0.259304199180605	0.197308822683169	0.0503738072832421	-0.421568846026802	-0.139704594747741	-0.342351830990773	0.52522507351936	0.459323666419029	0.28030676962489	0.23579433457822	0.064281416301823
chr1	13950000	14000000	-0.581038940115113	-0.427768581062202	-0.416544641060076	-0.601995317043227	-0.0340059956769731	0.163267437688212	0.184566283371658	-0.106094606572803	-0.204826336825609	-0.751238078477474	-0.625252786025858	-0.341311008076011	-0.28240349163682	NA	NA	NA	0.188790818834006	0.162266224942068	-0.465866036517469	-0.547161063816905	-0.489324230680195	-0.509541157025837	0.186955277874155	-0.0875098411980274	0.0983343252751733	0.051263772662678	-0.466162152963545	-0.326657009263466	0.0392189467047139	0.0727924574734178	-0.0853159639265157	0.303229290390436	-0.316607837467339	-0.85920184353315	0.485633623712927	0.753181348227751	0.172148801131819	0.147972863407147	-0.0452697038049849	-0.531195819074514	-0.142759856964618	-0.404553371542447	0.41388716150532	0.094353825614785	0.284148015246059	0.0480991796057517	-0.171135045311729
chr1	14000000	14050000	-0.672421590425452	-0.469295079347509	-0.303180556653322	-0.607627405983043	-0.121904750244332	0.0827643121842756	0.154502175408743	-0.0787679913268746	-0.38897732653191	-0.702550381222619	-0.665423328757919	-0.454932146822834	-0.452749899782599	NA	NA	NA	0.0946673030331703	0.158036152654348	-0.584140053205523	-0.585738671579746	-0.481107787640113	-0.540678893360071	0.137007818508491	-0.276313816930514	0.0754742637243281	0.0642984366222726	-0.490614646590494	-0.570723771423862	-0.00674921594010018	0.0568182125713731	0.0247818320804783	0.210059723678361	-0.342935187714415	-0.523805965177866	0.531017601032401	1.0356012532233	0.233568666409116	0.0790126988345227	-0.0813390430144564	-0.344650571345265	-0.32415259932243	-0.57045295707935	0.357360324205402	-0.0123700455852352	0.29704072132976	0.0147293880456154	-0.184736511288933
chr1	14050000	14100000	-0.63499460230585	-0.395010126972161	-0.15042940705455	-0.410238670499973	-0.139379407428283	0.0682814905416233	0.0941949262253313	5.12900145536864e-05	-0.505510740595582	-0.338782467124087	-0.634782806424021	-0.48136992360216	-0.559717820554392	NA	NA	NA	-0.0433854902365278	0.284665985561007	-0.683534536220918	-0.546548802925964	-0.445547080782294	-0.487653429886948	0.034736401972992	0.0436736453107307	0.0994133569303289	0.151011527009422	-0.504250096456652	-0.477759332115439	0.0164622612804068	0.146286731886497	0.108797998901272	0.255311630769198	-0.177230885021135	-0.0942122216592278	0.54923287975235	0.880408830390668	0.339248783757516	0.177862241502523	0.00859509603630011	-0.392223121760043	-0.488577206987215	-0.343708355193341	0.329644245627585	0.0306545255271249	-0.00943515972395725	0.319178102299018	-0.0911197665851338
chr1	14100000	14150000	-0.524633642921549	-0.436301976059302	-0.19725215304587	-0.348266627515878	-0.0941146257733978	0.101913396885907	0.0513110376454595	0.0551755926084519	-0.278832849365893	-0.0682419643979554	-0.475708666190077	-0.526775210002168	-0.34717965471221	NA	NA	NA	-0.177501732050246	0.23750852548271	-0.682141128338215	-0.67330975971314	-0.437925341279505	-0.462313464199201	-0.08032573879907	-0.146419811753996	0.105010766735667	0.11456706992945	-0.454170856687569	-0.350829230661764	0.0579984718401145	0.151957403322487	0.157029056280756	0.230738813485836	0.0299629452260742	-0.0119085561006876	0.505305415927364	0.772246418116597	0.420124136578716	0.345796129578715	0.16958257106411	-0.406948246466841	-0.16184906253701	-0.0649828395247047	0.323258070519234	0.0826670885701221	0.0353908460595168	0.402929350388948	0.0421010707540258
chr1	14150000	14200000	-0.465866036517469	-0.386164292993083	-0.212619747169907	-0.292902975025798	-0.0614463761664353	0.0438707536147471	0.149996688306013	0.0233724398826708	-0.250829029064177	-0.184181573962707	-0.380515884364048	-0.591989271483573	-0.265426388134516	NA	NA	NA	-0.104434990202909	0.200871004562764	-0.71095550599913	-0.473519374603723	-0.37770158622333	-0.49080992448158	-0.153100616569399	-0.13686246137326	0.0262374519161994	0.0664993588334152	-0.412669623737952	-0.305453870424493	0.0413034142872738	0.117549448264959	0.184934941233437	0.169421867193333	0.0108261351851023	0.0580154410162552	0.611235310844673	0.714692527414645	0.43948237990112	0.321814281065354	0.0491975421163289	-0.365185110493328	0.111134147926614	0.0168312292958851	0.341599658868148	0.0286495115418433	0.0292454028014375	0.393253681761876	0.0350487027012536
chr1	14200000	14250000	-0.358554370762857	-0.262803548667571	-0.153298924468955	-0.341276627262672	-0.0404161477421859	0.106138175776524	0.187569753019128	0.00781782390624053	-0.329356111599969	-0.267418821230285	-0.33206479778968	-0.576965598997965	-0.248473581573907	NA	NA	NA	-0.108758718672239	0.0857122909235142	-0.710380724496215	-0.467897998347889	-0.344076681512398	-0.487862547103903	-0.206124664555593	-0.132244185159838	-0.0185446283005371	0.0494315162030613	-0.387568643879162	-0.368852043644609	0.00630117858257482	0.0397832263757077	0.220012246569434	0.213501749645123	-0.0618664532906377	0.114814332781497	0.720653470640769	0.710352080513272	0.462274653397329	0.303593968166711	-0.106637329587109	-0.389429533674489	-0.300509681050964	-0.0160903170368606	0.26434194278611	-0.00661468677058855	0.237879697550371	0.135785544458977	0.0307099996009946
chr1	14250000	14300000	-0.228283364087704	-0.19833112577409	-0.140976858365129	-0.401661843899755	0.114239197549617	0.242066695780717	0.200007402570338	0.133663526710015	-0.290104705186629	-0.176471911493615	-0.28906600731009	-0.459611352456101	-0.121843490603243	NA	NA	NA	-0.0365956863366608	0.326988617446604	-0.52123899152695	-0.586251615298802	-0.2903104894129	-0.410309376098312	-0.178252069286892	-0.147438670741567	0.233712549739224	0.111282474936984	-0.282106735348315	-0.312381441575264	0.235600237469226	0.164851618683352	0.27675636034701	0.454882256573542	-0.00791295774460617	0.284880228841124	0.852720280152294	1.11108496325101	0.597105029074321	0.558316838000944	0.0232274527622366	-0.305432230316783	-0.112642812602485	-0.006235234803967	0.489815955748025	0.0668852764361619	0.436611037671491	0.196894301114175	0.0814624424997975
chr1	14300000	14350000	-0.272845840159997	-0.103228898420517	-0.120184035268734	-0.38299018620422	0.207251910443783	0.277582238348127	0.294282394335949	0.198523198396367	-0.209998076887517	-0.10542621086637	-0.278032152001707	-0.376823389320018	-0.0122248106281861	NA	NA	NA	0.0201251315858128	0.529382641237517	-0.282889924833886	-0.674834381707955	-0.167416068814045	-0.359322206530129	-0.000503082431028722	-0.102754231353095	0.275564069297502	0.131288114930415	-0.114242862836538	-0.0422064624162464	0.499839982859238	0.343732422591223	0.452853792563044	0.764969961492744	-0.0141070436362391	0.289385031835904	0.915416270321535	1.37910686178515	0.908541698634016	0.587403749438926	0.223694220857846	-0.169108581490156	0.0665885706140488	0.120990320925988	0.624515690346862	0.261115988967608	0.411928461127165	0.324405784263323	0.136963179064081
chr1	14350000	14400000	-0.446184902685405	0.00777602003742851	-0.0362977298665886	-0.459118907559856	0.269592986272376	0.258815081743696	0.27020645940714	0.0845374495355589	-0.156316690631208	0.100396104104642	-0.242543295749375	-0.446615061487772	-0.0200034017218438	NA	NA	NA	-0.0576564098936671	0.386641057132339	-0.360648800867542	-0.550927546910498	-0.112407824028284	-0.425306512203471	0.0734026690682077	0.155240902767962	0.276944400559751	0.1296114290317	-0.0678268023279296	-0.158509362757648	0.255259184289769	0.344067847219814	0.483442763116392	0.730140391793435	-0.154611565722085	0.131923624179821	0.88450861513948	0.563990869469898	0.764035322940818	0.559257203740521	0.307721088398891	-0.174816510421222	-0.0253254099801247	-0.0715433709069429	0.539442123452569	0.220337518173279	0.451647113424438	0.398884552290896	0.185559480662648
chr1	14400000	14450000	-0.58615835999748	-0.114648055646801	-0.00389828249261578	-0.56170041203631	-0.127172882173572	0.330993517774692	0.162715229028613	-0.0748598349399537	-0.16151466713912	-0.0261823026136292	-0.285893834860776	-0.507450025504075	-0.270464857376135	NA	NA	NA	-0.0366899839617479	0.208395436038177	-0.581902694856351	-0.368247821282165	-0.256010988233419	-0.500646269716926	-0.0414576451469965	0.0703368498926362	0.132676377520716	0.102491754157117	-0.281059398190276	-0.303194005007841	0.0561900891627625	0.159729980511943	0.298458716662005	0.40494180417359	-0.238677517333196	0.059609399753238	0.69071906476233	0.595088483660434	0.424705847648869	0.429717005596355	0.119795894602859	-0.294521144419986	-0.159046770723772	-0.236833862713913	0.454747788282992	0.0797408810500453	0.330255241667029	0.268225722210319	0.091565255452943
chr1	14450000	14500000	-0.680711992748879	-0.285272340784162	-0.0944963912050939	-0.601807466696828	-0.232367184379519	0.274436460982835	0.079203087439697	-0.148249036797264	-0.243958106932686	-0.222391070812181	-0.363687495873854	-0.442614918077871	-0.327609333525042	NA	NA	NA	0.0298017626516715	0.0682799632358287	-0.806427061208696	-0.485049807484364	-0.379890638336308	-0.41294466713898	-0.120543757783405	-0.14202876734678	-0.0573598100310156	0.00107674074359944	-0.401941815481533	-0.38158910108117	-0.050578691834145	0.0271732707602996	0.185252124889098	0.176306655880952	-0.315216570991269	-0.15305574321151	0.443498566719059	0.460039794328631	0.362155749216711	0.332848768351217	-0.0496414342326962	-0.309599451314659	-0.352257439798856	-0.0901074147743439	0.225455375324089	-0.0254942647901746	0.258570383197068	0.139844537291523	-0.0246295588442584
chr1	14500000	14550000	-0.777431835173639	-0.306752932078867	-0.234574074445492	-0.614623195267161	-0.229298998992021	-0.364837298615843	0.0897218047925557	-0.140499519900507	-0.2427621742165	-0.355084926839353	-0.484987722756266	-0.349025336674565	-0.273055065400119	NA	NA	NA	-0.140785833310989	0.234679550763849	-0.8145603258945	-0.514796457801933	-0.374502815321589	-0.505195981620562	-0.099406480110894	-0.188056907816959	0.0192276545243388	-0.0390937604859248	-0.447859324482738	-0.398601215922797	0.0208912018807817	0.0829805012228196	0.0434699764320634	0.269197544967663	-0.290042845686083	-0.290931206668639	0.364314220398309	0.380973493370141	0.444546096896001	0.300567553462743	-0.0341130275738308	-0.350390372743821	-0.506647795282382	-0.20677556109258	0.0498070748410953	-0.014725542386599	0.142661036629448	0.0225384742607087	-0.0164667094015912
chr1	14550000	14600000	-0.608907006833185	-0.317395839647384	-0.272329915562943	-0.484230817971398	-0.151154525548404	-0.196226504953617	0.130325808216232	-0.074313035854311	-0.12828785880942	-0.352946702685738	-0.397095350657771	-0.463599525282752	-0.170559733892941	NA	NA	NA	-0.0929807012577572	0.351553908099602	-0.719470314926991	-0.486929620441764	-0.289592953809116	-0.448073243294468	0.028801451518922	-0.0335196013915926	0.204836251565964	0.126954337467018	-0.420971113297062	-0.279537350875135	0.1414602969377	0.214924656594486	0.0566406725531043	0.24963377666927	-0.108268956723251	-0.243765776438548	0.711519425376641	0.663290277935713	0.415237942434417	0.317432672803311	-0.0180300626909612	-0.384889047403654	-0.380352325558071	-0.149310460462374	0.346791700961423	0.192955017938379	0.216206168851593	0.131513998950111	0.0203530367438544
chr1	14600000	14650000	-0.369550977189722	-0.565582663348227	-0.189953452410826	-0.292765167942598	0.0425471039144268	0.00204936986826589	0.00108958609970219	0.0341658073901147	-0.00693127390135214	-0.164248236296664	-0.155013379997444	-0.362373511963064	0.0240344481945789	NA	NA	NA	-0.00287579208291112	0.485963106891424	-0.538825364088233	-0.22322033002218	-0.185337787514024	-0.30133766468764	0.107397680558791	0.400455343614774	0.28550251497757	0.249980769186941	-0.346586285209165	-0.12708101314976	0.267371054990205	0.356256718886862	0.114426412804677	0.227871849318389	0.0526621659466019	-0.190560362762011	1.05269515513506	0.701965822558359	0.385032729859754	0.36579871031251	0.198264607592894	-0.276653079639883	-0.311102940021241	-0.219541205946125	0.407524795303788	0.352542766105985	0.404610760385165	0.215129559648026	-0.0499696121405626
chr1	14650000	14700000	-0.28363842869575	-0.334162128798002	0.0281482058090853	-0.25543332430322	0.138553027560528	0.00857216361007999	0.0874786845691902	0.0129084927248529	0.0154165964231913	-0.0205179548769263	-0.0315422171212676	-0.312577250009768	0.181256024149888	NA	NA	NA	0.00762715754155167	0.370135056152293	-0.468030957275232	-0.179438872109118	-0.214751101945731	-0.264435842221375	0.0914802521723194	0.107061742147779	0.243158698152282	0.231241749940496	-0.273762814344906	-0.172515133885447	0.315616702724039	0.381117400864566	0.206077005160853	0.167422857416837	0.175096052985849	-0.122633530396482	0.694964408742171	0.413619356382223	0.432338389789037	0.377018134618249	0.164187548475183	-0.207930935969046	-0.33926083366264	-0.14046392208823	0.414863651263391	0.164196290533354	0.370432614063045	0.313034391110418	0.0245105081876552
chr1	14700000	14750000	-0.225924991039453	-0.138549252576849	-0.0708236789200692	-0.264627363428992	-0.0311931544354925	0.00546780553422609	0.0455880274385995	-0.176554144717091	0.0236364100588059	0.0854256450179298	-0.0555779840429575	-0.303811434944363	0.133754492082673	NA	NA	NA	-0.0689624325942031	0.185390892802091	-0.494545069477857	-0.234980236307804	-0.247335806913249	-0.233131323042369	-0.0258157754021828	0.446618780929335	0.0772805539098381	0.0430945955366966	-0.28298366417856	-0.140926720060108	0.139173518536678	0.197674080753385	0.238123111573917	0.115191915184169	0.179564236391321	-0.00909914150374963	0.431027775783844	0.475872829536973	0.354303895948752	0.297710787974708	0.134444971141316	-0.132373739338654	-0.286150303485899	-0.129904911076647	0.317699529735955	0.0448381801206116	0.163419149936058	0.207708287637191	0.0754444211137969
chr1	14750000	14800000	-0.259683964894024	-0.0672216034350272	-0.239506776600819	-0.452819639546454	-0.323340111312815	-0.218167898991327	-0.259586567053046	-0.387030607205957	-0.0635921146809022	0.00590213577830816	-0.197777668374243	-0.356282845132488	0.0393509484445543	NA	NA	NA	-0.30937163020612	-0.0131279376649787	-0.527875209115703	-0.231626125404399	-0.286269690407436	-0.231719355390778	-0.24831523470177	-0.0303358720755177	-0.173532367180408	-0.193604104608428	-0.409644069732284	-0.180314348368247	-0.120726980493777	-0.0459204581354021	0.179774562298417	0.0572695269164439	0.0571917384680626	-0.11761315271079	0.208464452531048	0.265634686788599	0.077677790728431	0.113838948501346	0.0253706849429249	-0.161339162659651	-0.28891790052045	-0.298024609521934	0.115402621038645	-0.128490301587246	-0.115176388032673	-0.0941146257733978	-0.0285521032411385
chr1	14800000	14850000	-0.407671398113336	-0.10557037682413	-0.283142627733326	-0.584935854097157	-0.644704617234702	-0.525022941316735	-0.495208051675407	-0.552685243495013	-0.377882570659418	-0.210097333862763	-0.416808660143417	-0.501449201461014	-0.0940228120413054	NA	NA	NA	-0.584530648474963	-0.309316119144256	-0.55616791602942	-0.484718407819411	-0.414563078823269	-0.40474348582984	-0.472289944447653	-0.486974575579052	-0.357062979812251	-0.363595044005977	-0.482593665786793	-0.363692981226039	-0.426740069106581	-0.27041777779648	-0.106920590631875	-0.0711226126128062	-0.151960287226429	-0.323642617681252	0.137111799572817	0.0521394354338548	-0.185315527930041	-0.171744686932136	-0.193604104608428	-0.293609784202471	-0.301926795074786	-0.331692517099722	-0.175836795352284	-0.377037799781134	-0.461648621141328	-0.733607815232123	-0.151774432800971
chr1	14850000	14900000	-0.65371029291649	-0.45806168780606	-0.312524991576077	-0.632984351463735	-0.853103536456067	-0.701470256618762	-0.561300666963388	-0.679464669280439	-0.513238385504332	-0.369624288979583	-0.622624489733187	-0.619121159404863	-0.138893995181147	NA	NA	NA	-0.664699059476383	-0.524942734659622	-0.610901736350915	-0.694125015163842	-0.581506451397654	-0.584748964692866	-0.644371323397266	-0.515531983830135	-0.535871238047782	-0.539591388905109	-0.646556618215973	-0.530789106081535	-0.790399022467979	-0.553911262645008	-0.247716928977149	-0.114604501555286	-0.342903829951021	-0.455473908739813	-0.166849708110389	-0.155957278772331	-0.351837166000254	-0.630869256640806	-0.209443056785478	-0.480934259715013	-0.295015311558645	-0.444646882334496	-0.426914009358802	-0.661466560653396	-0.697419894625204	-0.676827617367873	-0.233940921067148
chr1	14900000	14950000	-0.81591811280469	-0.739058545023282	-0.398753786952026	-0.725451240232548	-0.84779200482823	-0.743495482224219	-0.697515314523406	-0.80596754251163	-0.598951627590534	-0.530789106081535	-0.786512428403134	-0.666882644675239	-0.394267166946123	NA	NA	NA	-0.70124743834303	-0.688651973909188	-0.787322413750603	-0.622714566011155	-0.741244948856865	-0.704678687122719	-0.788742118515544	-0.771805798540868	-0.796577746928949	-0.768623240576339	-0.784693693914357	-0.737565073997048	-1.01399160799475	-0.79576173855256	-0.365948906459679	-0.184164289133799	-0.429079405386751	-0.517106971430861	-0.4421073210461	-0.351778264924992	-0.514879291594854	-0.669990626237616	-0.206124772827447	-0.650048062437112	-0.503661432112989	-0.670011108731014	-0.587863086751616	-0.652502623220679	-0.664911779078753	-0.640948000612253	-0.356917046924635
chr1	14950000	15000000	-0.855964786165256	-0.779061951118189	-0.626209150316967	-0.871988977161679	-0.897383090385725	-0.935177699243242	-1.05785279641392	-0.815695128327751	-0.68929914235062	-0.931850221286206	-0.914697783396083	-0.709722081407592	-0.640088694135454	NA	NA	NA	-0.848674175793647	-0.966658714517854	-1.01597455018296	-0.753704546334273	-0.80780535298825	-0.846455473056358	-0.869541840246244	-1.0081383431279	-0.888572182083628	-0.967378597228404	-0.980381888437023	-1.01031378932826	-0.900992770805467	-0.897601321974901	-0.553848761974028	-0.396498314566235	-0.485450260782751	-0.577091408979677	-0.627184033853944	-0.489285329291674	-0.648288651966827	-0.71107231456632	-0.487518017873981	-0.792607165345524	-0.777645828086477	-0.764617545384103	-0.714538081232652	-0.527674441432356	-0.632089870861826	-0.832112184094912	-0.486415984209434
chr1	15000000	15050000	-1.00282660745444	-0.916195225531051	-1.04383900227128	-1.15945082759963	-0.989018328866998	-1.27915385952009	-1.11396586093155	-0.759255322975133	-0.758514504076544	-1.32853658399116	-1.15962742011416	-0.836941748022385	-0.956047139026199	NA	NA	NA	-1.0001160618276	-1.14654657166298	-1.1438001746422	-0.871255332385749	-1.03251387439137	-1.02645934156693	-0.966469718948915	-1.01693354080573	-1.01802692840411	-1.08786939521912	-1.42264238490217	-1.01543260103655	-0.867290775611203	-1.04031410474477	-0.768068052759682	-0.612806286001466	-0.779450286882485	-0.897047016816025	-0.804252345488618	-0.615005525968325	-0.888316816709281	-1.13447333411354	-0.683558209623935	-0.949365722481342	-1.03664947652867	-0.879172685866722	-0.922116080735249	-0.775226128626365	-0.922084107432986	-0.818502406967913	-0.808621678218062
chr1	15050000	15100000	-1.24875110283831	-1.22031829082297	-0.904363229539729	-1.47146153279623	-1.26059562752133	-1.31720391390032	-1.16449918641692	-1.01752253525576	-0.918679582325692	-1.24865129886399	-1.31271761278543	-1.02594915897955	-1.22581946491573	NA	NA	NA	-1.03331737056471	-1.30026824569501	-1.08940243446819	-0.897375899702367	-1.26209391885013	-1.24999054956068	-1.08767330924103	-1.06830190604064	-1.16092750977621	-1.02178042745995	-1.76114312697897	-1.27076055016209	-1.44376052897254	-1.11833615447857	-0.963848431320592	-0.773788898507366	-1.02216584145923	-1.05875269423542	-0.982543989329597	-0.818438690416014	-1.12917329689138	NA	-0.972156771112224	-0.995846136954042	-1.32817748149907	-1.02648203709646	-1.03001747278979	-1.04611957918175	-1.2864219481208	-0.902252519847161	-1.01654967679865
chr1	15100000	15150000	-1.36785895470957	-1.44336815213592	-0.836528269156025	-1.53275391137477	-1.21939614259029	-1.15693477812976	-1.19137085089652	-1.29297114581394	-1.08742587378591	-1.12900135295862	-1.3046718704667	-1.19027421769273	-1.31926917237542	NA	NA	NA	-1.09048008197022	-1.03367641529725	-1.06094405856055	-1.08991437656507	-1.35847383778842	-1.3688178968621	-1.11790312317046	NA	-1.23838283218479	-1.24093682835387	-1.7440083577312	-1.26835964593841	-1.94549514759596	-1.29204219500391	-1.10844642854104	-0.875581051990375	-1.26365466474438	-1.07145057537247	-1.10356174820641	-0.932568934815563	-1.124922688826	-1.28840356783912	-1.0620696826649	-0.961167853005781	-1.33143662373279	-0.972944531224989	-1.02582025296757	-1.1214693720992	-1.34287906595322	-1.1013612992	-1.25255415585139
chr1	15150000	15200000	NA	-1.27187744565333	-1.29848745579323	-1.46329155170483	NA	-1.23803483950979	-1.20456745920438	-1.60461025789884	-1.18704371463053	-1.37851125547966	-1.45605638327103	-1.20751165894018	-1.39471492218053	NA	NA	NA	-1.24893388130168	-1.23179477415186	-1.19428968296812	-1.15644991304652	-1.28954660540588	-1.32834919060034	-1.24167942466888	-1.06393148612202	-1.34051580472804	-1.39170587166397	-1.74108478371614	-1.41203427360136	-1.80558845324067	-1.59210988985216	-1.04039759061449	-1.05319745114066	-1.55837233769204	-1.2319418719141	-1.06964330088571	-0.950529986371174	-1.16421546147202	-1.26602959878039	-0.983963612680128	-0.993631438059707	-1.29319289822554	-1.19806215712373	-1.12407293755668	-1.12528720164806	-1.31681701757137	-1.25889124919936	-1.4730687434238
chr1	15200000	15250000	NA	-0.94994784550116	-1.32344365921986	-1.23571081350076	-1.00624334715074	-1.42150871136189	-1.19740364591708	-1.87242216017475	-1.23310759136202	-1.48891618091966	-1.55435178540549	-1.17727754073475	-1.40075184110849	NA	NA	NA	-1.28429597239091	-1.43731860782812	-1.58332297481228	NA	-1.26444857871287	-1.32174808041886	-1.25651767183315	NA	-1.40199646631351	-1.43673062097119	-1.83604289316559	-1.65806231360925	-1.63927815684552	-1.61886055308653	-1.12656240703863	-1.16302005818967	-1.63639588433864	-1.23232396586073	-1.05186463948677	-0.9433460215545	-1.41583920084729	NA	-0.972355131597395	-1.05643400817865	-1.12875105079522	-1.32640558557067	-1.21788751597213	-1.08359882999161	-1.28339359552261	-1.32637500043897	-1.24086214505774
chr1	15250000	15300000	-1.27430596840233	-1.02161686701076	-1.24740509868115	-1.05891126072156	-1.29566016501519	-1.27915385952009	-1.1399928799045	-1.52950577012382	-1.17523904763608	-1.3414853308245	-1.46856336457703	-1.17640994170339	-1.37999545052418	NA	NA	NA	-1.21057853813119	-1.20529238913452	-1.44085549057202	-1.23667556803071	-1.16909276592095	-1.38805765431908	-1.06185452509562	-1.21514443920085	-1.32353678351735	-1.34741199938748	-1.89611422478663	-1.39786311183341	-1.77373734534065	-1.37836295334195	-1.21158460872479	-0.866541907624938	-1.55906598971505	NA	-0.933215795695788	-0.905309003988275	-1.44842313282037	-1.36586116092836	-0.982482070060209	-1.1078241180243	-1.17251599687528	-1.13545260708202	-1.20857203868597	-1.03354187163128	-1.21415805788373	-1.39196186391797	-1.02216584145923
chr1	15300000	15350000	-1.26471690984579	-1.1557048910026	-0.932237199464633	-1.11899479942522	-1.44864373504309	-1.16605863015624	-1.06402241770408	-1.31678773298616	-1.1172741945231	-1.28223515265291	-1.37690123356945	-1.20709293892167	-1.22896540229246	NA	NA	NA	-1.07465087177486	-1.20111706612972	-1.24470680760744	-1.21356100905735	-1.33368134389653	-1.30493242273804	-1.16301265825947	-1.25388661525461	-1.30775705578021	-1.15866036443691	-1.96625230379208	-1.11514403048234	-1.93094738620308	-1.28280167615988	-0.966531168812474	-0.846042038759547	-1.33624111359545	-1.27185202653438	-0.862614236356589	-0.859672999089102	-1.29498407370218	-1.32997903538273	-1.05757115375906	-1.07173180191275	-1.16359811027381	-1.11838676332372	-1.03293338530928	-0.979940131257345	-1.12445731541149	-1.317239723796	-1.02624912786759
chr1	15350000	15400000	-1.28152042464624	-0.917792571118043	-0.880676687745748	-1.06545954861678	-1.37796031822931	-1.10929482909377	-0.975198771093337	-1.26226054255291	-1.03284550700003	-1.33126227283109	-1.30043438838183	-1.01306028576711	-1.17716349600845	NA	NA	NA	-0.952925574182073	-1.19385604270952	-1.21991688025498	-1.1429836652335	-1.417857741537	-1.10642606806031	-1.37753404378214	-1.06765507774176	-1.12350797119802	-1.16636604088259	-1.908300304278	-1.16725751223414	-1.64605433334773	-1.18367353139263	-0.900172628028703	-0.807327016682515	-1.24241207944507	-1.25921500978793	-0.788409826140131	-0.768892533231764	-1.20658960159354	-1.05215637933082	-0.862803687683959	-0.967271972689944	-1.1463043950146	-1.11956777251636	-0.870616351934738	-0.950050744996394	-1.10707168053727	-1.18110738038318	-0.887048255582003
chr1	15400000	15450000	-1.21932198399181	-0.94197421092721	-0.854089197189462	-1.02351549413908	-1.13660215543022	-1.00027031232984	-0.887898600471952	-0.97266143644839	-0.891726332431689	-1.28323005331579	-1.27577743570994	-0.79428364589971	-1.08461259521968	NA	NA	NA	-0.844638220604915	-1.07878164838087	-0.963679260615234	-0.997665065983347	-1.19499916162358	-0.99634882808116	-1.23579784313296	-0.943612299654268	-1.01499915481965	-1.2028020508282	-1.4997942905853	-1.23024708377985	-1.27544553296202	-1.071160183814	-0.78073884619373	-0.657731319202963	-1.06421794050415	-1.05771076258577	-0.647665248127958	-0.629517274117692	-0.826628042745925	-0.805337059506728	-0.653414451690453	-0.886538341838008	-1.09286490105088	-1.02893144458	-0.738688119203496	-0.873982976712482	-1.33366738043473	-1.05521209234789	-0.685229841474848
chr1	15450000	15500000	-1.05429440110771	-0.851133497358366	-0.631090466471871	-0.978468898028314	-0.889133609343399	-0.800775282646698	-0.829879804093024	-0.83850255084548	-0.710844006993884	-1.25821802110309	-1.29367258691167	-0.679616143784312	-1.0684576324127	NA	NA	NA	-0.725672857887116	-0.826894424662647	-0.853646413718889	-0.990652180648076	-1.01764075892651	-0.962196144399464	-0.990986272293896	-0.781721211676111	-0.825673086583562	-1.06794944664243	-0.996594991365162	-1.16593336107211	-1.44197610139285	-0.966001031983696	-0.477025236713128	-0.462172324203575	-0.796447979323191	-0.738763566812794	-0.489213730350634	-0.495785362655367	-0.683650743239221	-0.514712795575467	-0.47005195680312	-0.707368271149997	-0.963317676721733	-1.02236224363708	-0.57049127624068	-0.724209744678675	-1.13711720133394	-0.954292447553203	-0.726474296050019
chr1	15500000	15550000	-0.797913190807592	-0.497395585534257	-0.335227774285218	-0.611955699318465	-0.744106174414747	-0.598839048403459	-0.540586069456597	-0.78108123214603	-0.49702151205811	-1.23282342125714	-1.11317726155822	-0.575109926418449	-0.770950858603963	NA	NA	NA	-0.62950567303135	-0.53711478010095	-0.87238555757868	-0.76381062508092	-0.694828396126067	-0.828006404727547	-0.820908260105859	-1.01995465302059	-0.672512829828555	-0.841251662687241	-0.801650924820661	-0.877215766806824	-1.10901899369934	-0.821523801259103	-0.252769329442811	-0.26218770859538	-0.594576500880302	-0.390231995234585	-0.164999646839914	-0.325375013000916	-0.524234116594291	-0.371526518382735	-0.19224687504831	-0.42479514137279	-0.778725165760845	-1.02414234763686	-0.330345361908582	-0.592406709959203	-1.02557647223334	-0.812202926743597	-0.427204222450181
chr1	15550000	15600000	-0.544982509253448	-0.187302113215259	-0.0420898808572826	-0.410382211122805	-0.610901736350915	-0.399097387777821	-0.147247054576465	-0.601742294116537	-0.401615451531524	-0.984890867474436	-0.91204210547683	-0.390346092920465	-0.396359978076802	NA	NA	NA	-0.493949861560073	-0.42149646751974	-0.658919752209254	-0.500480567915222	-0.552160337113055	-0.653957446882143	-0.654825764789241	-0.789061558424167	-0.693261059086931	-0.508461324007953	-0.578885039722769	-0.597541149116034	-0.757547881066821	-0.571947750105811	0.00159837397763594	-0.0546264464203325	-0.334749597803694	-0.182913700820171	0.125466466751983	-0.0408345041636256	-0.307975237250531	-0.164599417398459	0.0109203304495639	-0.258834660810625	-0.627484293424159	-0.69202803401339	-0.0846564459755467	-0.373333278080991	-0.804130271333261	-0.644366891939533	-0.0447562875029475
chr1	15600000	15650000	-0.299254124459079	0.0199277422914591	0.212346898541952	-0.216029806183617	-0.418863634484654	-0.165686032251278	-0.000614765338583195	-0.364723355563801	-0.185582005186072	-0.560488356289808	-0.785606216407611	-0.244121660587405	0.00828750372828608	NA	NA	NA	-0.273958488482082	-0.15749901939011	-0.448722615585652	-0.259940260529519	-0.418128701199602	-0.431372816755146	-0.488206134390682	-0.44647870154931	-0.446245635930918	-0.306492715375524	-0.379720381262166	-0.372949451575035	-0.434804400353722	-0.334372313846947	0.242285708948371	0.256589689643956	-0.0208168577513794	0.10933688765114	0.193977151216914	0.260315562057462	-0.0695504024599304	0.03689791267461	0.150754208703109	-0.162375741405045	-0.331346925024289	-0.353895465778025	0.145652703780724	-0.132334917527377	-0.463599525282752	-0.386626389151627	0.218389540806618
chr1	15650000	15700000	-0.0358902438694142	0.172448543365541	0.209609828463051	-0.0565908645270849	-0.126577827027476	0.0469355577166144	0.251123220701594	-0.10385518523027	0.0582583050504524	-0.214846362796034	-0.624385679948201	-0.186299291713451	0.170951345189355	NA	NA	NA	-0.191599829189415	0.12259178860707	-0.219446676266007	-0.285498637542174	-0.163079263762841	-0.2127964075075	-0.340686693023972	-0.171390245478216	-0.172433917490454	-0.124524335449952	-0.106964133548056	-0.13503834598676	-0.118380194469731	-0.147483492175949	0.485121133716434	0.476784833135437	0.128066494159691	0.373622416730572	0.357481818639787	0.510521318364122	0.190517688489229	0.286636306140419	0.401638066919271	-0.0477546503014904	-0.00426992229916328	-0.130808167293809	0.297248047847734	0.0382293999769533	-0.240353411002237	-0.013329119904192	0.477206562005724
chr1	15700000	15750000	0.137972495995485	0.316200998175165	0.526993019579216	0.0751666804134509	0.0952670469461561	0.0786327288494736	0.460332190012056	0.0623544298993107	0.169529433142236	-0.0274271907997039	-0.430467471455091	-0.0869580972165245	0.325194030143975	NA	NA	NA	-0.151473844935141	0.476926712038859	-0.153298473460494	-0.0280942700335542	0.0329883217379552	-0.033765353930165	-0.200852318391609	-0.0172303133934352	0.029884346322638	-0.0673604213031676	0.13465168830676	-0.0310416778308737	0.0888798373871457	0.00291208816397339	0.665372644889594	0.69776132811832	0.245472308563378	0.559753107036445	0.535478500328548	0.767230447653956	0.391120229643134	0.571035039691128	0.506648384338389	0.162756161172854	0.0681941919436994	0.10933688765114	0.417303099570686	0.204469251397109	-0.0404161477421859	0.259529941573565	0.658504429647118
chr1	15750000	15800000	0.174619910568234	0.42411453258949	0.717690068272123	0.224842033919651	0.138178639304852	0.201284436010574	0.337496518578475	0.148114518740706	0.226579903797578	0.138845005475493	-0.319128232679632	-0.00107507728505126	0.501651414871693	NA	NA	NA	0.0143219828600515	0.544048520273806	-0.138798296595122	0.298642168586814	0.186086720679281	0.147764960806053	-0.171069865408163	0.0919910036697773	0.155711082415278	0.0563113562589462	0.270454064831092	0.106528407836921	0.213329137311863	0.117233029092576	0.807221825227565	0.695484660169472	0.403140688731904	0.718899525186404	0.930727364411098	1.28254696884818	0.387205946875693	0.807438678547984	0.562084608723196	0.372550440411539	0.115070226236736	0.322303760122174	0.533113876778001	0.274216880706794	0.230541475475369	0.21741613122587	0.642556001221293
chr1	15800000	15850000	0.179664816190674	0.380971670278705	0.8180305601422	0.294592923837569	0.199759679795242	0.380269908953956	0.41935177471241	0.186965311513213	0.212010595874256	0.141376870498856	-0.252616682065338	-0.00229542196285356	0.451937366510665	NA	NA	NA	0.102491754157117	0.430310618971956	-0.0984945084358136	0.0342218819302919	0.190753505087597	0.136847878037274	-0.196590289864757	-0.167451076030877	0.210692532219385	0.148878801666231	0.322704343359096	0.188250860929644	0.225448812322833	0.214256281590714	0.71357920973448	0.61950266883341	0.452827007006892	0.782807468504052	0.892026388666307	1.17518371432675	0.472974609289086	0.74436275057154	0.647458226667273	0.321211686707393	0.127747652373028	0.489722813224642	0.576050269023788	0.330338869201017	0.389314341272681	0.134754401216246	0.560921008920319
chr1	15850000	15900000	0.19787605030732	0.39148887814629	0.912400357403673	0.322406460070847	0.234679550763849	0.353107672152652	0.386495986190624	0.18135397378229	0.192341702427901	-0.00287579208291112	-0.292027014847619	-0.0121146978694769	0.318482504980156	NA	NA	NA	0.0145752032763315	0.361630955691293	-0.146007029741172	-0.0468555624091049	0.165352012253722	0.0687930895709166	-0.033765353930165	-0.0974423701842305	0.239996324257983	0.106751445961033	0.201872164086893	0.146501850166157	0.197674080753385	0.228376573790717	0.594171371461042	0.636476371726876	0.345126906635252	0.632508995343233	0.698306506263637	1.10547443967618	0.441500180489651	0.695730048117566	0.663405686442774	0.244761254508188	0.143420481663156	0.171075880018923	0.5420158546729	0.322510458382174	0.388184147359232	0.217392916682625	0.60161182439651
chr1	15900000	15950000	0.0938229217163162	0.499063916615597	0.653032250948041	0.250123333149138	0.21046320691196	0.284720307996787	0.353922072971927	0.164344251164859	0.149145618195086	-0.102335002330017	-0.288095400279078	0.00343482902607216	0.209899162792969	NA	NA	NA	-0.0650900801500134	0.253308879773636	-0.141536337100543	-0.178406178796634	0.103404774391528	-0.0015721237800718	-0.0410256782617214	-0.0543638651429251	0.125182584766001	0.12187668677509	0.0582583050504524	0.0395833435496489	0.113793571771276	0.0796692585546413	0.555438770020647	0.703940514542986	0.248772237429093	0.466021087758915	0.516383330466453	0.902891779914779	0.334379819150663	0.641723025938852	0.486600173420007	0.194561970120528	0.159844431638479	0.0789633388564348	0.457048705777951	0.197679677899658	0.322562768896335	0.226330992038737	0.606909439422035
chr1	15950000	16000000	-0.00137809778724999	0.473795501204692	0.436385562376298	0.194277067199023	0.112775000165615	0.193456086939972	0.394012708876285	0.222284836285315	0.0698247906362952	-0.137105425301959	-0.304161567064162	-0.0413543875420036	0.052069327866206	NA	NA	NA	-0.0279361885287427	0.149292081334958	-0.071451721196766	-0.211477530000441	-0.0709014438913216	-0.0792368157472193	-0.0628318232390683	-0.0556724390078517	0.0511659011202573	0.072171713940563	-0.0310544174784568	-0.0332906748518513	0.0602132342875231	-0.040826340167032	0.574395311515952	0.571444515137014	0.183418004567195	0.508898870181677	0.63861882670841	0.778142111446748	0.269866734808679	0.692706461762826	0.240301689968418	0.094453362624263	0.182186325744821	0.0619397972093395	0.308588910560561	0.0395833435496489	0.284153564461996	0.132356528111302	0.475828075072725
chr1	16000000	16050000	0.0193889962546765	0.325194030143975	0.371223572242698	0.207675996867314	0.14531223003427	0.26602210492711	0.402172940214665	0.263948855775978	0.0525149993112703	-0.0871211970529468	-0.331374496425535	-0.0818114118460591	-0.106637329587109	NA	NA	NA	0.0370740613196526	0.120496368230326	-0.0288803980009162	-0.0249791824897999	-0.16826963607008	-0.0758378357203948	0.0662512922094478	-0.0431746059460611	0.0874488445396388	0.0851871497339277	-0.107545206222309	-0.0256968621376756	0.144606078810847	0.0648061696033147	0.551753611580462	0.352171934257107	0.121185441135982	0.449256672824721	0.668639646559979	0.619193943785499	0.282787680256527	0.691318035039738	0.3100747835727	-0.0123742612406968	0.165296862656289	0.00848650540018852	0.281988449938366	0.074656417211346	0.292741284431159	0.218389540806618	0.468753849290051
chr1	16050000	16100000	0.105518088045307	0.0818226880477999	0.300209423603804	0.201552428858257	0.222386296838675	0.279422548107099	0.275529930826203	0.255077348092058	0.00477134226680996	0.0306545255271249	-0.191010277281717	-0.0819487041280052	-0.112517537364932	NA	NA	NA	0.029296989941826	0.138291598762234	-0.0355699942507901	0.175478595993498	0.0370027646956514	-0.0348209003064317	0.142238067665669	0.0534799790490309	0.245907248968418	0.208672806714183	-0.0612229654852274	0.0182448836074357	0.196609703837923	0.118322839208249	0.226062738017814	0.273992911512429	0.107773999545956	0.381108761461313	0.549390094278252	0.345738774803979	0.316246600549699	0.676877844212538	0.20082977163425	0.00881580867343564	0.190462241844916	0.141057534082457	0.279938863813333	0.171230986714659	0.278870116943637	0.260596465751988	0.480625604078366
chr1	16100000	16150000	0.12158421429435	0.0713391227092784	0.246012013363135	0.121018940908752	0.112824051622419	0.219791590576879	0.255320703670791	0.244406680951835	0.0244210122340996	0.100626498623268	-0.00469731536465668	-0.121756529003624	-0.105392201299146	NA	NA	NA	0.0612355122794602	0.0542315398875986	-0.0867220370059405	-0.0606334387958725	0.171343660298821	0.0536380654057443	0.0745472877137327	0.139692692627213	0.267200197774573	0.174873408805619	-0.00974226289127524	-0.0882551841919251	0.183864938455442	0.182471979890332	0.170242184288462	0.204500128558728	0.0889869581522392	0.231550059401913	0.511749488941827	0.495681079246307	0.333985151719506	0.491477270888827	-0.0674157737387758	0.0223525324829503	0.189433515148158	0.201818732549977	0.318729939558777	0.18655131484801	0.264804510939336	0.208363981514341	0.489086391467744
chr1	16150000	16200000	-0.0810204438158438	0.0395282798869337	0.144432595452536	0.0107473826126159	0.0448120950788929	0.186948847080755	0.210109730877839	0.180170903598124	0.0519511440320001	0.0542315398875986	-0.0351291928380106	-0.22331663460555	-0.156023083787636	NA	NA	NA	0.110607877325234	-0.106214809080412	-0.164046993451979	-0.0195149259312292	-0.0459897110578619	-0.0319757779934135	0.0188247450223162	0.137633540534987	0.207212372491822	0.0890807174476186	-0.0743422969585059	-0.230930046332466	0.106851949602774	0.136142623580512	0.118813091903806	0.161680274574721	-0.0668501429147213	0.247788059667591	0.410744632264655	0.502564313011443	0.153636276161047	0.403602913070602	-0.105441095914912	-0.0527396796469818	0.075012464634941	0.077250096582181	0.264877926579283	0.0784488979073478	0.252677145465929	0.243890452202254	0.405603405826564
chr1	16200000	16250000	-0.208531971719612	-0.157454360300033	-0.0699084496050711	-0.148640901506624	0.0312026907499126	0.0569374181524447	-0.0013314529047917	0.036431807718971	-0.0864449598695562	-0.0255811046965352	-0.157428421718258	-0.311412935239636	-0.395997067293091	NA	NA	NA	0.0136882072895006	-0.15396991856378	-0.22322033002218	0.0643237851656267	-0.177105014145591	-0.152496407463834	0.0264114856394222	-0.00974226289127525	-0.0330556756476763	0.0555840417061164	-0.198626278690037	-0.237463251609221	-0.0862147300827176	-0.00353683731219836	-0.0702365208872656	0.121496957477671	-0.284099303841124	0.194882343197911	0.220313250581147	0.32471493147817	-0.0580110430138249	0.328448365714007	-0.023885178180234	-0.227938613894273	-0.100779964322472	-0.0995117377478396	0.0977337163863496	-0.0381762528245182	0.0350775688933478	0.162877436299568	0.282878329637738
chr1	16250000	16300000	-0.287612938967948	-0.311364592394535	-0.214006972500263	-0.274341208906152	-0.224845237511707	-0.153148489187798	0.0780199832161792	-0.114606031113762	-0.13438410292091	-0.190304566527296	-0.271956510954972	-0.241638914128714	-0.467046297083896	NA	NA	NA	-0.0364068520221093	-0.151577749593567	-0.183237339169965	-0.202498253026093	-0.252232506755665	-0.224958447802741	-0.0708450443306797	-0.152011307875686	-0.0432104503642814	-0.059568816002	-0.331469337793027	-0.257577033604479	-0.144159879220765	-0.0705297772968035	-0.187686845343058	-0.0063289002264051	-0.364308930713958	-0.160950248334693	0.102887255975965	0.156174366369824	-0.201051449531088	0.175096868438294	-0.165674928178462	-0.316489113776699	-0.240169011163737	-0.354018601389136	0.0220515543889921	-0.115409976838668	-0.196590289864757	-0.0286100915819438	0.123881028671428
chr1	16300000	16350000	-0.27386417267912	-0.377246901583941	-0.229928126540431	-0.348693461931175	-0.238941895942217	-0.200802693281785	0.0980902603119779	-0.197182222810864	0.0344293788656114	-0.362677157399155	-0.256104996771365	-0.105616782137875	-0.440649864451478	NA	NA	NA	0.122899068926659	-0.262892115556684	-0.0579575668340602	-0.417334446425064	-0.203152539726977	-0.265305159934657	-0.104742088897616	-0.0930298984233235	-0.0455605866092341	-0.114395948010314	-0.300086195553297	-0.27627216034131	-0.0783832625836846	-0.0548233127123618	-0.151587465408941	-0.052784747020724	-0.321353758900772	-0.296302655925285	0.12520788106142	0.111395306858098	-0.26628950633994	-0.000158067802190207	-0.301301170054154	-0.336209107465561	-0.298693713167993	-0.538098249541452	5.12900145536721e-05	-0.171230784842971	-0.239174937922201	-0.0814272371182051	0.116980757242551
chr1	16350000	16400000	-0.144259279549163	-0.367059218345306	-0.141833995473379	-0.43733221913441	-0.160046240247556	-0.129222427997835	0.185672672324356	-0.136513708292189	0.125964762934424	-0.518160576236683	-0.155196992134512	-0.0481737251722457	-0.341118253582334	NA	NA	NA	0.135265998923832	-0.153388709105011	0.0506489923665929	-0.45801012086579	-0.10442639774589	-0.180665854484406	0.0366352957925921	-0.119043723392675	0.0349538838986404	0.0177589704229256	-0.122814573999925	-0.169520021200937	-0.0204650277277306	-0.000671638369772086	-0.0560022672934859	-0.0481395298820444	-0.283994500510479	-0.284567988837441	0.168766088848687	0.318939803805781	-0.102013287961921	-0.0299112351776661	-0.0266969007400412	-0.322482037466372	-0.161969492038533	-0.343350884797271	0.041626746127199	-0.0970691187299364	-0.167889010149031	-0.0660403398978113	0.2173455432466
chr1	16400000	16450000	-0.0306648082392261	-0.117405937897013	-0.12189951941581	-0.429034389687377	-0.159948664094541	-0.0485138557589224	0.058208942176905	-0.0435463292212603	0.214924656594486	-0.495779887181192	-0.0334346173831859	0.127026207886711	-0.0667843218757698	NA	NA	NA	0.154190664654891	0.126755468291944	0.180417507172024	-0.0137125208065828	0.125572184401013	0.110286564949903	0.205542182050969	-0.088750964898631	0.276650456468249	0.143945557755942	0.133669337253538	0.0302101147629105	0.064609043843176	0.147370683521518	0.062907453628174	0.035667626606077	-0.0629329526080442	-0.109484726589348	0.277159392183947	0.661466813442638	0.177767473919123	0.0879793944481359	0.233886040718085	-0.0649578021104808	-0.00301141014576054	0.0258459918250165	0.211983741924165	0.156809565091529	0.299730491736	0.0791856658493214	0.480345694939646
chr1	16450000	16500000	0.0983343252751733	0.108870029015822	0.0497595598723056	-0.0783182279051139	0.1158986476047	0.375411304556738	0.191652779912431	0.0681941919436994	0.336158192995534	0.00539742439897441	0.186350042309957	0.312532640735881	0.218841465873833	NA	NA	NA	0.253923551508997	0.401495805236821	0.417498285047203	-0.0352733252551957	0.321905144371961	0.262649410690079	0.440376006690657	-0.287033815555175	0.388740422924721	0.362397637652975	0.411437210657664	0.323876924156701	0.371866236051966	0.341967681806311	0.285521397646165	0.236802210176253	0.197779817844533	0.0448238677715696	0.566479414313473	0.755816961232011	0.438833068716256	0.246842987389212	0.434168516789095	0.243384120746196	0.20344592356919	0.332561457056832	0.515362218412877	0.429069126183001	0.426390107009882	0.36763523597063	0.763788951532989
chr1	16500000	16550000	0.370990405128753	0.284925696127325	0.362263945295496	0.268512510059581	0.352753255583652	0.842173883293469	0.415444099307135	0.297683926965018	0.517576713325132	0.466304514590199	0.494282438904217	0.323327233933127	0.537118810823161	NA	NA	NA	0.416939084790258	0.551101640002162	0.629552655906554	0.641679753661314	0.552154399563194	0.44830609339631	0.648996123245221	0.37426260539354	0.488122910197403	0.543978198097036	0.54749607008412	0.607373981039617	0.665729621528016	0.505940783230224	0.433660497820121	0.486440678888519	0.377960549313815	0.187451509264172	0.78632953402045	0.805800871115196	0.664880598989423	0.450200226615228	0.661399942938664	0.33877953267214	0.467560216690337	0.126322441808886	0.763681675831117	0.535725316166332	0.572526645958362	0.478409915275204	0.900797721103575
chr1	16550000	16600000	0.652851850875567	0.506467313704977	0.581425270912987	0.397173077170997	0.591077793465036	0.793287091122376	0.700710039930278	0.500967251472978	0.713064115587108	0.635397794048429	0.700661878047258	0.415831678755777	0.765833893123058	NA	NA	NA	0.658025781716414	0.676106027899304	0.771576082559296	0.719911336164732	0.745052440084148	0.692909965563113	0.651162052228411	0.464739677830369	0.831686003604393	0.664898435901337	0.644916075723663	0.713107816485594	0.770274685466006	0.680046217661977	0.690527009764704	0.637644891728737	0.542482128648255	0.293839934909832	0.742549886834671	0.866757888060975	0.906317273449715	0.637743370520654	0.896145481446746	0.464109375038501	0.579665494478518	0.34410478371716	0.95254722898387	0.495864099563585	0.536119788249366	0.512051270511888	0.965664958839524
chr1	16600000	16650000	0.783860454532411	0.652502487908389	0.694738045788522	0.467709505231432	0.654472063916563	0.735215982905159	0.731415371623009	0.621028184397775	0.795970789575375	0.765399293961722	0.752932099778706	0.560516385051684	0.880425472106998	NA	NA	NA	0.765271849940147	0.92350474470028	0.68980682215078	0.593452074395809	0.742508055659301	0.728033578611948	0.622573520833313	0.400455343614774	0.86192522041563	0.72210846202164	0.701453114532803	0.71425123989591	0.818771608047925	0.836599465655403	0.770714023907785	0.632687452813166	0.665600939682309	0.403651038462174	1.02168403082266	0.789732960066707	1.08603439741337	0.799552644403321	1.04346924286581	0.623446316383441	0.625545986108924	0.585574056825735	1.05034708704698	0.566061502594688	0.637970232538593	0.592795690590271	0.999511849947481
chr1	16650000	16700000	0.662182144777505	0.623321555364496	0.573481319523625	0.456896403579827	0.511630741935099	0.764601988236099	0.717953078544331	0.666277117010109	0.661274709698958	0.704731048115065	0.747904404039011	0.476385385158685	0.76645026670768	NA	NA	NA	0.579245488614301	0.880923773234741	0.508472894026198	0.427407970209873	0.654453883322743	0.653126566693165	0.627585027180212	0.699985949502214	0.753966672366741	0.760946337089389	0.624744971569431	0.670569110352895	0.753910280440653	0.865633976047193	0.737125591907242	0.705116833270524	0.588440730392306	0.387359722248056	1.23996760090832	NA	1.06267040995005	0.740402109663015	0.990194125009462	0.557388266154405	0.687700194508655	0.486050440671599	1.00975559088971	0.647443729952976	0.621413282618344	0.870492063567199	1.00433232630352
chr1	16700000	16750000	0.434528085980377	0.607908548935127	0.402111636962964	0.368062417179002	0.398007314949123	0.608696303097519	0.809367773340147	0.548831112242636	0.46746826470744	0.55132250039704	0.599977760019028	0.314923063068923	0.547223233140919	NA	NA	NA	0.474301030983315	0.739794362491536	0.326490177387609	0.253638506764607	0.538328541359544	0.569425956874736	0.602692493059731	0.69501952643864	0.592244517957649	0.756599909954996	0.588649904400487	0.559882735550035	0.599175507942924	0.706160292639639	0.525181719220284	0.58119842099796	0.463773906104367	0.296846698568608	1.04336978155141	0.589042552497162	0.827349737707344	0.622801975759901	0.74361626892176	0.287740816672645	0.636594496645134	0.462158914554623	0.785955021575162	0.528224635199776	0.605267221277374	0.673016497388576	0.928173200607938
chr1	16750000	16800000	0.264931017541374	0.272658414479657	0.301243034703935	0.219278418154372	0.304793297919	0.501220288670798	0.820319583259027	0.358121657653756	0.368792310402298	0.516847309171174	0.379070837142392	0.209903351965704	0.31439244581634	NA	NA	NA	0.384442698635781	0.57531287464672	0.265573272309245	-0.0189039144943638	0.344834369305956	0.319592646927915	0.447805015944803	0.495838886375506	0.4749353283415	0.645598462437479	0.495024262318556	0.426672219671673	0.537531507129217	0.50529169021275	0.396698782653372	0.427358739242522	0.355777883240433	0.185500104879872	0.807277162945724	0.762515218408217	0.614007112050481	0.547616244144772	0.570775250885913	0.031298160490863	0.341717652090591	0.382815442602266	0.660707959731881	0.467443521390658	0.44110896803054	0.412047443245889	0.734879827824657
chr1	16800000	16850000	0.124152054286598	-0.00826576684839942	0.297596168565605	0.0434699764320634	0.227553618920193	0.416974073534275	0.696706440736177	0.1818728184279	0.284087169552841	0.490317769098273	0.30867811355167	0.0984324669587173	0.157335719888382	NA	NA	NA	0.328160923017867	0.57141632253574	0.176253289754917	-0.247240857603538	0.129071072048397	0.235398348069403	0.324356763974127	-0.0199575509938119	0.384141067830254	0.468913467627912	0.246083513281634	0.250418725114016	0.499551133743563	0.315120963763357	0.260608560295866	0.18795993885004	0.198424092643003	0.076653975021758	0.694276882881397	0.923658818964792	0.509399228065866	0.561207883794837	0.36723663828695	-0.0227593082393553	0.0304753896009914	-0.0199117002657797	0.599127704437336	0.450348242286837	0.244100870879109	0.437412826445957	0.60880059750199
chr1	16850000	16900000	-0.175323481945592	-0.253993454980685	0.200871004562764	-0.18339304153351	0.106434476763912	0.23413138985242	0.52033464414913	0.0667817156760432	0.138119302472123	0.405893285086703	0.211112656406117	-0.125305746123857	-0.0759923178528786	NA	NA	NA	0.250507643897847	0.580479817681359	-0.0109717796386013	-0.0210416651382576	0.00615053905134746	0.088068570604279	0.221667830058711	-0.0217612312473503	0.248414798078654	0.292741284431159	0.0515605346326891	0.0452200968597831	0.439966774398644	0.257196271604186	0.0309320171094133	0.024672213191436	-0.125636895548328	-0.220413827169071	0.625447571285838	0.740748902108649	0.306198043809402	0.358496518699409	0.283090682968318	-0.0602537260998623	-0.186512256896066	-0.173134287919069	0.422923933858447	0.358624390067704	0.158831233665781	0.248085907914159	0.414299289668271
chr1	16900000	16950000	-0.458421842910635	-0.163715807836726	-0.050092332284866	-0.416856744697719	-0.101794571276198	0.155034715755226	0.420432514037163	-0.0781378115610718	-0.0724315531674369	0.264487035672901	-0.0627392369081889	-0.251018773103992	-0.191605298592277	NA	NA	NA	0.0268228427104002	0.545090288571632	-0.0807195014376662	0.231093602891709	-0.139760900734895	-0.245400019724707	-0.0237733679690563	0.0965006536567501	0.0487944167594476	0.131805268055614	-0.101741811812182	-0.050419282372724	0.353468790499805	0.179572572125897	-0.208833953768142	-0.00736641300535571	-0.399610120497866	-0.463699737630814	0.530071836756998	0.648543056788267	0.0947613603675053	0.169368369493729	0.0802311404579253	-0.0918299640633033	-0.356788320896584	-0.270107271904935	0.26453052372991	0.116488132309721	0.0603073023444634	-0.107278964342459	0.210259258684727
chr1	16950000	17000000	-0.422142532932609	0.0209393798906323	-0.177404482664816	-0.445398888371588	-0.189574846611274	0.107109056478998	0.3874515843347	-0.257968995333191	-0.19833897641	-0.114288608329144	-0.199463747986749	-0.182276280805457	-0.165005588833397	NA	NA	NA	-0.175941976241401	0.322023927287741	0.0806270124503107	-0.409551944436504	-0.195477130460712	-0.235903740801849	-0.122243920199652	-0.00839176515215634	-0.149503272082865	-0.0347101444150982	-0.175382891156129	-0.159643878722535	-0.0398619362779328	0.0464007437215271	-0.281910227896232	-0.0126359367325522	-0.360757178548157	-0.644013520244972	0.407761535927298	0.470339496486245	-0.0433663571088062	0.161588688276043	-0.0599744414489583	-0.220457569648478	-0.369506359257548	-0.400036485106659	0.120544577598717	-0.143756474860755	-0.0900337993621461	-0.119592369729231	0.17307543724413
chr1	17000000	17050000	-0.29648219918297	-0.115100295060936	-0.0631959352439145	-0.450375461355217	-0.202678708215132	-0.114395948010314	0.375458331732589	-0.238928677260254	-0.163544727487591	-0.122855060441317	-0.136305198066886	-0.148926687031747	-0.0980402565962495	NA	NA	NA	-0.0934096897175072	0.164851618683352	0.0286181193785662	-0.238928677260254	-0.108095656349781	-0.0525619420203571	-0.140323398286635	-0.376446531119637	-0.130359160112093	-0.0558296476397724	0.0435153140724642	-0.107788019124445	-0.091527131107909	-0.124524335449952	-0.207052315030432	-0.144350956584889	-0.244081210314733	-0.529012831302554	0.314497232060637	0.297012442059372	-0.11301151481164	0.137720885554974	0.0108387513417807	-0.183684863656432	-0.335419519588859	-0.341842021258107	-0.0686673586915823	-0.228484735350611	-0.19345748565702	-0.116436596147024	0.279065301082227
chr1	17050000	17100000	-0.159615263233674	-0.119875020071435	0.0847468200309521	-0.322587345274693	-0.15132079807835	0.041325234462354	0.333470305535436	-0.200321477740228	-0.0148226901567951	0.0796359691879252	0.0918473433204706	-0.338787887879391	0.0581595793033575	NA	NA	NA	-0.0993181109674689	0.173059108395378	0.0636279828535358	-0.0296582644849532	0.0468827467460008	0.0447868050137056	-0.093593507352564	-0.188351745797266	-0.0146167148270211	0.0129084927248529	0.273119047696434	0.0436736453107307	0.0168312292958851	-0.0181664839825504	-0.121649738573309	-0.0142848914671843	-0.131221605503346	-0.376419116790623	0.372031455513279	0.340559382984841	0.0124154266217308	0.128155640832548	0.0925657340419926	-0.00971753605365462	-0.159741692511392	-0.109148019274492	-0.102176593697513	-0.113315038180268	-0.0233657406564329	-0.0585997238175824	0.420742712009189
chr1	17100000	17150000	0.0574323767180972	0.234464712207505	0.24977472559205	-0.122658878907313	-0.00892614583554056	0.310476878208573	0.312077181997927	-0.117142539988036	0.18698708849669	0.334460576803386	0.308334077532993	-0.246971432035993	0.214027975247373	NA	NA	NA	-0.0935153892296165	0.340049684045933	0.205085679808892	0.203123240622306	0.277271066026301	0.259075034580523	-0.060924592360096	-0.0412720087358946	0.0366748214193777	0.0515961005415802	0.454882256573542	0.271765581865512	0.112220049853918	0.183926468699419	0.0994705985966759	0.182471979890332	0.119333419540366	-0.0967890837609224	0.540212433767148	0.480867122134751	0.228579245074703	0.196223191810627	0.246670389097084	0.191346298717698	0.0729456825617441	0.114625286232028	0.165833870800496	0.0674421837530292	0.04166034639936	0.136580337257076	0.580958721210783
chr1	17150000	17200000	0.127062205715594	0.255092709048585	0.345367690068003	0.0205059423182874	0.12178151502099	0.276590208399445	0.301043058690331	-0.0438021063585176	0.36221916718249	0.58144420062159	0.543192659216865	-0.116156741670203	0.461262925463039	NA	NA	NA	0.0241511579768076	0.533523564994256	0.330041700771315	0.320139066192308	0.592158456984474	0.45961652029759	-0.0585666793238275	0.0241112556720565	0.0821445550682392	0.104925829603303	0.642674072786027	0.516513494539933	0.199632700281648	0.375983399811145	0.346638807374629	0.406244344503612	0.349710920641342	0.00598446402493395	0.714774379723963	0.467914173221392	0.253973365975946	0.38527040730008	0.439092882429427	0.363648355919008	0.194362971626958	0.674762461807602	0.50653914970389	0.237842866651778	0.122899068926659	0.134900709341852	0.699693981513956
chr1	17200000	17250000	0.287794915622414	0.204933296667368	0.380269908953956	0.0761355178712809	0.0476765990320395	0.120172452640437	0.539199744530046	-0.0406140564822171	0.421636857008319	0.681352250920189	0.690924828346751	-0.0693305185852916	0.662628907425986	NA	NA	NA	0.0854256450179298	0.638678225955559	0.400436683263698	0.144141612675067	0.588451178713979	0.538758325301078	-0.0229101458903051	-0.135088699872014	0.0889869581522392	0.239905401929418	0.772172404031102	0.689685431697485	0.222307616398543	0.506333824246868	0.520529038847285	0.522363812995655	0.576598169570984	0.0926658596298817	0.681816868395413	0.195501486379285	0.417968969370194	0.543364342139527	0.503802795936151	0.441012107835336	0.446661153025989	0.862750909864945	0.590602773276877	0.36559453350661	0.320042153165595	0.0493234664642957	0.764141204271259
chr1	17250000	17300000	0.215332498702858	0.146561947548262	0.307380734528359	0.0418113102139921	-0.0290996549402949	0.236116499935694	0.379003636666827	-0.10050554415745	0.366541869018379	0.577532555325959	0.495581808367625	-0.0621323533909978	0.619899049015437	NA	NA	NA	-0.0508085461314318	0.483561002088132	0.368445538836498	0.0845852006388693	0.478303444207969	0.497909065588114	0.0427918620133593	-0.133138597975787	0.0239975193351538	0.171900650081196	0.673948123077803	0.686989587579343	0.144670111664566	0.397878865839157	0.362963574199276	0.35104120694338	0.630013517448578	0.133846913552481	0.5302916675189	0.318480138324083	0.424270683639986	0.21011364876932	0.516152615391608	0.353558358935265	0.312977163014303	-0.160847505871613	0.399387304452904	0.251156248236626	0.0519457252825893	0.0316610137072992	0.815493802659907
chr1	17300000	17350000	0.0453248901979136	0.0613474152773325	0.221293249351698	-0.101578206690379	-0.169346212042583	0.30947898557637	0.0991710509901975	-0.155504896198047	0.176641871352914	0.398569289270793	0.357255032666485	-0.155545051864593	0.444715129704571	NA	NA	NA	-0.209039480664105	0.260608560295866	0.211571174923355	0.0849241872034759	0.429864858093218	0.424307784644882	-0.161557860172464	-0.225093115629656	-0.0864323984805637	0.021242426854125	0.513371870432527	0.503264479045789	0.0324063244562586	0.197082321827228	0.0987345329719265	0.175195610754877	0.422373320555556	-0.107887717989781	0.347226005282114	0.392627279960265	0.215506436554536	0.0690138070679548	0.492682145131915	0.280431141050822	0.149543525126396	0.0274095582738753	0.252932050465581	-0.01693153023026	-0.135229499854932	-0.21963419509844	0.753886279995855
chr1	17350000	17400000	0.00347922044651926	-0.0639884160100864	0.219735720407136	-0.255972688050275	-0.277327984938436	-0.148684867630341	0.00148728007255899	-0.276026507078375	-0.0134380238653281	0.275191846387212	0.189659086493599	-0.258533532072148	0.280201988124013	NA	NA	NA	-0.316234326633896	0.306107061525066	0.155277889476808	0.00988272193047512	0.33867438107989	0.308840170516348	-0.302723800474838	-0.517667846913845	-0.285412156373674	-0.160458607070775	0.486258677640635	0.314612298085143	-0.0624289706424883	-0.0110550204020258	0.128348477576153	-0.0205179548769263	0.274483055212612	-0.23271003943129	0.235192980376665	0.146931436508062	0.00113747134467805	-0.0997132107166326	0.20700333944702	0.243564604161499	0.0467152730533111	0.296002904035697	0.163298487529067	-0.163187500037605	-0.0138582590733392	-0.378076250579316	0.634979386297591
chr1	17400000	17450000	-0.0739694090785933	-0.19292881060441	-0.0201898548532342	-0.420187910445308	-0.291167471304227	-0.300829553581803	-0.0345554525435596	-0.397360756426265	-0.11788096952061	0.11133759846322	0.0423012189776002	-0.181532683775906	0.257805171473496	NA	NA	NA	-0.397352912467518	0.141795891540313	0.0845152128117176	-0.201249918442903	0.141062969742514	0.0515081122425348	-0.244291463153489	-0.426264746744353	-0.396273779571674	-0.329264049015526	0.331610632928992	0.167932269463374	-0.134469422307814	-0.194100925899538	-0.130953724361995	-0.177440841354307	0.0875431208073375	-0.359519178763886	-0.0235817452153327	-0.0875267214874336	-0.162708455675551	-0.404646734850196	0.0658869533555	0.159054617093588	-0.0905037812973015	-0.209324158031756	0.148166310988932	-0.21105815235524	-0.222220472489494	-0.166238334893084	0.468040050721629
chr1	17450000	17500000	-0.271956510954972	-0.173875457897869	-0.190555589013088	-0.564192507871358	-0.406822286905472	-0.230747258158914	-0.0631534106132092	-0.44307613221003	-0.207758453809609	-0.120337976433807	-0.142759856964618	-0.276675128013477	0.0248276275506551	NA	NA	NA	-0.426455046684534	0.000979854602023288	-0.0375821207670724	-0.418049160298432	-0.0775076988005573	-0.0733583870220363	-0.240097284182893	-0.241234774582435	-0.495779887181192	-0.284816560355382	0.086326838597261	-0.0487420870168856	-0.311269802847943	-0.27780635800037	-0.397981431712534	-0.315216570991269	-0.0605134906274399	-0.66063200786168	-0.2294851446	-0.0737227222980648	-0.295753130403479	-0.601875423345296	-0.0714982313400409	-0.0211321436067556	-0.313341592248348	-0.298714904175145	0.0128544305313537	-0.226850755027893	-0.466888636695875	-0.328895200819632	0.262283834606652
chr1	17500000	17550000	-0.49378117388344	-0.420875209628074	-0.24793491280559	-0.716751419040165	-0.526655529967075	-0.261348664799823	-0.060876082995671	-0.53744258264137	-0.265023603316386	-0.300467480561209	-0.395191882802984	-0.39608037146129	-0.242740226592973	NA	NA	NA	-0.441837802517625	-0.062530709965964	-0.225826019221928	-0.404646734850196	-0.242898751960657	-0.272263074190482	-0.38320608677756	-0.631257243031867	-0.511401646021708	-0.241391877744757	-0.142745837943173	-0.264262309181803	-0.550075333864888	-0.365581411920322	-0.518063302962228	-0.493832570412974	-0.219105462404513	-1.01261043373552	-0.279695507600961	-0.125466556491958	-0.426037158457428	-0.661293970604216	-0.260206430624398	-0.251000425739538	-0.592124993534888	-0.406902636060189	-0.221819544239898	-0.262996473881064	-0.597721963548636	-0.594932902789787	0.0602316011254805
chr1	17550000	17600000	-0.631952536991947	-0.752790737074763	-0.423258416795868	-0.791561993215414	-0.547778318527846	-0.328355210893939	-0.235074218456621	-0.674639673142425	-0.407745973480044	-0.494839950879793	-0.533991009834344	-0.524250982009971	-0.417865660736702	NA	NA	NA	-0.492522514053527	-0.114698314287691	-0.422791251124017	-0.642606960864199	-0.412109252700298	-0.471815780903749	-0.524723542572355	-0.689528240580838	-0.634568355541611	-0.53208022093496	-0.337954289668361	-0.475622781028334	-0.613137198383764	-0.535871238047782	-0.628093733984151	-0.704113246298935	-0.459977071508029	-1.18066384840693	-0.310689049719302	-0.44841692858783	-0.524019844589599	-0.652093879230032	-0.417197515854189	-0.458233965628007	-0.554735983285464	-0.766455576604179	-0.338812940498802	-0.342752668884715	-0.69299414036963	-0.764103568727369	-0.126228981135989
chr1	17600000	17650000	-0.903304255376486	-0.84861250225176	-0.689563944375134	-0.880251039159813	-0.794656791223204	-0.416075694819633	-0.389638325126465	-0.964092137352686	-0.542038145055442	-0.734546828440044	-0.55851005439537	-0.679795781009911	-0.650432317522355	NA	NA	NA	-0.491578500449953	-0.401454581278811	-0.606804583635962	-0.797398031780065	-0.55587900582133	-0.532251602731134	-0.692824320934705	-0.679920206287516	-0.73795210562739	-0.666782239671043	-0.513714196993974	-0.649230423444243	-0.618491085891314	-0.538665655137705	-0.773741238112128	-0.876309406321932	-0.678226438927151	-0.964792739566895	-0.497781830075724	-0.546379856283997	-0.564472807649377	-0.672467210127003	-0.556086079796118	-0.597947252799509	-0.739201515057015	-0.875487197829392	-0.466625292601437	-0.607082881465635	-0.871581579854685	-0.671415727004253	-0.390607239548993
chr1	17650000	17700000	-1.23512130185144	-0.826867315078035	-0.840369373953503	-1.08686818463088	-0.954870590773464	-0.652671866163868	-0.452080883991343	-1.19368716050271	-0.681022636995051	-0.906657316171741	-0.777140300050875	-0.86572473586796	-0.869127121625445	NA	NA	NA	-0.487952644794031	-0.523054831671249	-0.758815350415399	-1.03390925168749	-0.774249504164989	-0.704371450298379	-0.670964143407855	-0.608900958746603	-0.694588063071749	-0.666910461188018	-0.631367759515826	-0.785798621961304	-0.576496614416353	-0.486064156298901	-0.892176792862114	-1.01237071640315	-0.919278102214296	-0.933233200527708	-0.681177276959329	-0.606759774767647	-0.676214147756094	-0.748332574468795	-0.708274086179229	-0.738691502057135	-0.846297778827124	-0.923094883848523	-0.731908309504075	-0.895694773617591	-0.988960504805058	-0.601359436701933	-0.51214272895745
chr1	17700000	17750000	-1.24987277138519	-0.868704424983904	-0.862729282152553	-1.45624117852335	-0.723722052582843	-1.02142756879733	-0.735705009399596	-0.869312496026988	-0.823582525788395	-1.05551232638651	-1.05195170981381	-0.98846515043979	-0.88095381816292	NA	NA	NA	-0.607562611007922	-0.57256220456685	-0.944284165254583	-1.22508146179978	-0.902280783954015	-1.10088914492941	-0.590027129560856	-0.549983856816226	-0.631331089544336	-0.483535160034182	-0.740045339574183	-0.952631415649796	-0.618556304033657	-0.661210002186541	-0.94963225725785	-0.962529155363382	-1.12568746958257	-0.790987684980797	-0.604017963080162	-0.666895055940258	-0.818601177537609	-0.635375036314594	-0.715156694193203	-0.842038815048731	-0.798719768433322	-0.88829328314909	-0.906413579158735	-0.9232164171199	-0.652148388072595	-0.731015698442312	-0.564327868010593
chr1	17750000	17800000	-1.14220693739221	-0.975737103894175	-0.992218423302448	-1.64844130640664	-0.586696491704095	-0.996526212123163	-0.841234283606286	-0.834198722787372	-0.831089708525399	-1.15519266158317	-1.12616512319304	-1.00103028834733	-1.01714154526721	NA	NA	NA	-0.645706389336363	-0.549888192766734	-1.12236696668447	-0.962196144399464	-0.92061238276835	-1.13225425339978	-0.623387401716914	-0.899772001894917	-0.570221678051902	-0.598520981849766	-0.741332219164246	-1.02156492515355	-0.544068793744806	-0.597419817471383	-0.991625266190354	-1.01470313603482	-1.11579975400843	-0.646134167330158	-0.649047729766795	-0.704232016206014	-0.801872689121891	-0.58833558744703	-0.921201042591703	-0.990762761151608	-0.95721075490739	-0.705628152314952	-1.00132956941018	-0.904573773612844	-0.529009258297382	-0.59079225612963	-0.916753637501582
chr1	17800000	17850000	-1.05956410155628	-0.945349759951445	-1.0763417893525	-1.48722690293356	-0.467406416820836	-0.918015675973486	-0.803253904952478	-0.782827866820505	-0.935141203514077	-1.15671238889206	-1.12760936114451	-1.00092775415619	-1.08646323093329	NA	NA	NA	-0.610656634126215	-0.42920694023534	-1.1400040150898	-0.910433079639953	-0.847267041782108	-1.09173735398951	-0.63487585117543	-0.73107111908594	-0.464350334519751	-0.732760548430226	-0.634198124879875	-1.09274861793207	-0.425233355349214	-0.486637688696096	-0.983963612680128	-1.11560915685004	-1.07365929888784	-0.728595055818603	-0.614709867034325	-0.807273433017093	-0.657696997440373	-0.459873412697164	-1.11495756069556	-1.1938140406869	-1.00927588027197	-0.583531308082894	-0.911791878927	-0.862814163947922	-0.459711858665253	-0.449528481359397	-1.27996933628795
chr1	17850000	17900000	-0.81939687231416	-1.06936316351784	-0.991745827490802	-1.1712990736696	-0.379293579863865	-0.739891483620116	-0.852469131792505	-0.678020530300928	-0.963957303523188	-1.03351313855339	-1.10063884883754	-1.02581937648075	-0.976989347469366	NA	NA	NA	-0.651079029187078	-0.248655623273675	-1.11979810592358	-0.919397791271236	-0.82949046083363	-1.06554615524601	-0.542428159056092	-0.506315065572587	-0.408075554568288	-0.46773809514207	-0.716897964661989	-1.03941201051465	-0.457185861909106	-0.462337502034743	-1.05063483865878	-1.06846265180145	-0.855964786165256	-0.774528130338817	-0.412762860951642	-0.918613469661548	-0.507779918759018	-0.173709022566168	-1.21515449773828	-1.23531825889737	-0.710543307033673	-0.958069420423765	-0.76618657036176	-0.732551105853515	-0.744519742986672	-0.846297778827124	-1.15471187314309
chr1	17900000	17950000	-0.6558035708407	-1.00582095781832	-0.945434789459141	-1.05043564450078	-0.364031576315348	-0.628142863498405	-0.789494498323339	-0.586288141846439	-0.961637703349898	-0.92460317964288	-1.07897290273875	-1.06150984781715	-0.911940935613698	NA	NA	NA	-0.664785050133339	-0.237591353329257	-1.10884080606968	-1.02130892440715	-0.822869581474329	-0.989460006476409	-0.559540646632525	-0.659043230753642	-0.312630991061391	-0.313690482837714	-1.0103438881085	-0.968223541222476	-0.379801752873372	-0.387507946644484	-0.95520127084566	-0.989288849188565	-0.896885254592697	-0.49110757097473	-0.354659942395405	-0.827324873975522	-0.432341908086029	0.0339946827312833	-1.211113064929	-1.14930465031467	-0.741970650727265	-1.02449877119531	-0.825170949185512	-0.693445093982769	-0.488641895797201	-0.554621576582259	-1.03757047696834
chr1	17950000	18000000	-1.08187012576925	-0.806783203002578	-0.873764712154051	-1.07731172745234	-0.376162295124673	-0.767682366711502	-0.735705009399596	-0.583565881497656	-1.03742060436985	-0.991239570092085	-1.20088463807146	-1.06759808549222	-0.940268931178097	NA	NA	NA	-0.574729403832903	-0.24895732141975	-1.08940243446819	-0.935240651776923	-0.875404922280316	-0.972891902774242	-0.732179890167134	-0.628582268324528	-0.297143062752128	-0.315589370815976	-1.28312793569949	-1.02470293570763	-0.186882848399315	-0.349818048814281	-0.876051069238681	-1.09487466545515	-1.07670828545449	-0.421391673848203	-0.369282602699062	-0.86199135177197	-0.456637815940079	-0.328309279811733	-1.19930761751916	-1.18167721437986	-0.898682768811812	-1.13942842661591	-0.881345165948867	-0.708668795105253	-0.359958148632906	-0.277065710617966	-1.23391836016236
chr1	18000000	18050000	-0.983025941637911	-0.790020840474605	-0.994966578035843	-0.950086895277477	-0.420184111534226	-0.844078851478834	-0.693433238729208	-0.749680359867354	-0.990076709274371	-1.10702757217626	-1.24682886871133	-1.01865225494464	-0.932150857035831	NA	NA	NA	-0.571469869213092	-0.299146072345352	-1.10245879458591	-0.944634762361755	-0.937992554996102	-0.977483064100311	-0.628383329247505	-0.625421882933252	-0.364102572949891	-0.463972355902287	-1.1440969327006	-1.04049837142792	-0.248305482419357	-0.410492211971859	-0.932667250599485	-1.15239239209594	-1.03853616426461	-0.559717820554392	-0.541054851732359	-0.933754887184223	-0.529316945457989	-0.228057897206116	-1.20891954882629	-1.21866833306423	-0.923483248150977	-0.841327757144537	-0.860022223121811	-0.898133244668208	-0.593852164290858	-0.534310515370426	-1.17964067265136
chr1	18050000	18100000	-0.826317390844948	-1.18469449915269	-1.1413737877489	-0.932370230618244	-0.511355822028866	-0.925918458846853	-0.796577746928949	-0.930171775334992	-0.913694267833689	-1.19686339599336	-1.25626687776133	-0.841211975344087	-0.914028851727862	NA	NA	NA	-0.732349452970749	-0.470282034482292	-1.08506467151809	-1.21258836062558	-0.958547476364675	-0.962336718100727	-0.576289879224975	-0.751974124687466	-0.491818402700476	-0.562033158438836	-0.747263613085564	-1.00124919084351	-0.405470842511841	-0.40474348582984	-1.0050582035375	-1.16268784978627	-0.982416451220033	-0.783447429541417	-0.653030565331368	-1.00809072088464	-0.689123662979624	-0.215432269110718	-0.996697673994643	-1.28539274728599	-0.941997556064729	-0.856263388837812	-0.961893073289122	-1.11376291294457	-0.655276016739714	-0.703443500187959	-0.974619954837178
chr1	18100000	18150000	-0.908649788055818	-1.49901023872076	-1.24740509868115	-1.28575930010158	-0.732247387037027	-1.06792930564011	-1.07553235726896	-1.01016412550439	-0.916084888800623	-1.17639202752673	-1.36845366143286	-0.759661613839782	-0.972677498411648	NA	NA	NA	-0.858652616399822	-0.658444630240694	-1.07185670374773	-1.04708039807166	-0.986216491358605	-0.943317053326182	-0.621106854926429	-0.689210653432745	-0.555838152511828	-0.613388987982516	-0.66332660693966	-1.00395198901629	-0.558569041561031	-0.508358845024918	-1.02448101340306	-1.17209750643764	-0.925428390586561	-1.01756695423262	-0.764337475209989	-1.07894889553544	-0.900208530054097	-0.679075419466596	-1.1474508301709	-1.46440125126903	-1.26402021317004	-0.874536343203502	-0.961571009034924	-1.08880842322334	-0.603760114976419	-0.659446202289522	-1.0250070944301
chr1	18150000	18200000	-0.861958121871618	-1.03137046669914	-1.34053440187089	-1.57487753785314	-0.936100142480754	-1.19834659975518	-1.28557726775716	-1.05950677113543	-0.842254351676546	-1.08467117686626	-1.44113733835344	-1.09700654551951	-0.879932294851987	NA	NA	NA	-0.979131078966709	-0.771360019309871	-1.06850982578949	-0.856622845069975	-0.9530622036206	-0.89214316370809	-0.700108427960669	-0.614582452476725	-0.645130489572162	-0.736372450758986	-0.684910786636248	-0.950607184451039	-0.634355562699455	-0.603299220246232	-0.964452505855733	-1.19504967098132	-0.775729259405659	-0.775877300561415	-0.832278220747886	-1.02179296528167	-1.02153492607018	-0.925949160514648	-1.37580939220615	-1.42805693408599	-1.56430521334866	-0.788181034768857	-0.878727313086094	-1.04425979290458	-0.696603633231977	-0.641321477534694	-1.00506502312055
chr1	18200000	18250000	-0.771236926083117	-1.16275432487049	-1.37512566722653	-1.25148277301524	-0.819692209763307	-1.19881088907041	-1.29504692829331	-1.1147799660803	-0.808042743861586	-1.07016238860042	-1.44851776049897	-0.969560379033842	-0.587765651757243	NA	NA	NA	-0.960754000478588	-0.583488429992662	-0.985753977324542	-0.869519526191787	-0.860193543415745	-0.708768018096314	-0.717892133352079	-1.03567495748623	-0.783737485973155	-0.832762951637441	-0.644693727147268	-0.946026466749134	-0.780668731057811	-0.660557755462601	-0.808767625600299	-1.27544740126737	-0.617085575704999	-0.706940179697472	-0.856284424207294	-1.00298081888128	-0.99487089110324	-0.97779438234458	-1.14216478290974	-1.20369409897768	-1.22662551530967	-0.923837615735504	-0.897968894261383	-1.06803583519305	-0.917688364875701	-1.00873822438241	-0.947415532512763
chr1	18250000	18300000	-0.785334619299477	-1.46468753509248	-1.32447474473536	-0.925029694301669	-0.874568533512685	-1.31052139550485	-1.3289236784936	-0.947871793468291	-0.886323197196839	-1.00389095020186	-1.29288040568826	-0.8230600450463	-0.620995801312581	NA	NA	NA	-0.95341660682443	-0.826385982727626	-0.913359896057105	-0.958486441290199	-0.874536343203502	-0.758425282066868	-0.778843177151815	-1.19748487061438	-0.90160079641829	-0.886068543979167	-0.77960503450497	-0.894287620776036	-1.0463247504041	-0.728520784087725	-0.727399611176457	-1.33988532678337	-0.687222019782144	-0.686889999083832	-0.909189691493497	-1.19412420636069	-0.814827422169687	-0.832680706802914	-1.01814596275187	-0.987180265504635	-1.2278253918803	-0.946549861179781	-0.988011396501241	-1.11835952580766	-1.08939929614404	-1.25343853870951	-1.00223438777696
chr1	18300000	18350000	-0.862484779461672	-1.46583234982773	-1.39867202675369	-1.19958580463626	-0.949233341833441	-1.65554033014676	-1.42231981176733	-0.944985285567644	-1.05749986277384	-1.0152695088096	-1.1321200004604	-1.0862030181999	-0.797321789635941	NA	NA	NA	-0.972163481989181	-1.1379804138405	-0.98773214894741	-1.03243350574625	-0.865515380569539	-0.940482778267767	-1.3534761360642	-1.17759668306859	-0.999054079805234	-0.965060918838007	-0.956075950718663	-0.88255232491309	-1.03115199113443	-1.04348091561817	-0.947856468822064	-1.39669063985447	-0.860747236237805	-0.671240317069159	-1.04213882427867	-1.44719605108511	-0.975851972737608	-0.940597476756704	-1.21775132297786	-1.03924346158394	-1.50305359405665	-1.05235607356176	-1.2622637010744	-1.14120263239256	-1.12766754886162	-0.900312177589053	-1.02162492072881
chr1	18350000	18400000	-1.11947926290378	-1.28173378164371	-1.55130584072957	-1.43178800850821	-1.1513132865123	-1.74325257853952	-1.51092590565282	-1.14455290098807	-1.22390591600298	-1.27568182514264	-1.15010299756238	-1.29305584994759	-1.02763422694034	NA	NA	NA	-1.16051050151869	-1.09792294577727	-1.33059811467157	-1.12591560117488	-0.944953810019139	-1.16530676827191	-1.30518896756132	-0.951539469306477	-1.12887514893934	-1.2161220982471	-1.11395425201252	-1.31509336024788	-1.21195022677887	-1.48378958408653	-1.1271956477205	-1.49199218464642	-1.04185317084127	-0.770566741528716	-1.18217309239707	-1.6607435266377	-1.2754934931368	-1.09610840842501	-1.27699963260472	-1.71756003148216	-1.08339428987798	-1.10000108170652	-1.40533032818448	-1.33088516657649	-1.15303319726898	-0.946923607063436	-0.986284868713289
chr1	18400000	18450000	-1.36201205631603	-1.47269847166553	-1.39238571312981	-1.29873394769573	-1.43641726340844	-1.46773078664082	-1.51999868543506	-1.05732075754432	-1.22919324100264	-1.60172621702291	-1.10861033997373	-1.52105871402338	-1.12962587051329	NA	NA	NA	-1.59030929066087	-1.26415037007756	-1.27463366187745	-1.19035695860553	-1.1138120298064	-1.09210347411246	-1.1834427381752	NA	-1.22899012904808	-1.34005521182848	-1.15777368746111	-1.60215199935098	-1.84528001420237	-1.717139126782	-1.31405413265239	-1.39934623057739	-1.11989276189762	-1.00585522623339	-1.30829033649822	-1.4861890107221	-1.57564961562675	-1.06092099084367	-1.34729992948851	-1.50574203683085	-1.05432851282871	-1.38968753551953	NA	-1.59735732574659	-1.24577892869775	NA	-1.20017137747676
chr1	18450000	18500000	-1.35115947599177	-1.80405645598923	-1.27279926052881	-1.0234403124103	-1.17868810365765	-1.43573016572152	-1.21977518382366	-1.28059361007048	-1.25697244604394	-1.57567753671545	-1.0275820441184	-1.85069311324024	-1.07552697091425	NA	NA	NA	-1.47946724943811	-1.20201314577759	-1.2784467357303	-1.24680023954522	-1.29983236485631	-1.22444155114449	-1.24127904425779	NA	-1.34874756144997	-1.30071949922807	-0.933215795695788	-1.01604394688599	-1.1367600896167	-1.6705700662931	-1.33729555016473	-1.45570095673597	-0.951762919725905	-0.996725669763814	-1.30684985229129	-1.36609941261583	-1.72008495267032	NA	-1.45280883733637	-1.29087061369189	-1.06762155651509	NA	-1.6768182250053	-1.76799017505147	-1.33440415819147	-1.21930466348144	-1.39967791719483
chr1	18500000	18550000	NA	NA	-1.50327487391688	-0.806473236630205	NA	NA	NA	-1.57564030926861	-1.36877115792672	-1.53124080411576	-1.16299661113103	-1.34367691922363	NA	NA	NA	NA	NA	NA	NA	NA	-1.41086302098759	NA	NA	NA	-1.36231833858678	-1.06898455370789	-1.20569983232656	-1.22133335780569	-0.598571623671242	NA	NA	-1.51830713007606	-1.08056324539663	-1.0626296376729	NA	-1.41012310175691	-1.58694467130068	NA	NA	-1.56195513751472	-1.24360554103747	NA	NA	-1.76330177921568	NA	-0.985788022124272	-1.20800210131414
chr1	18550000	18600000	-1.18995260435717	-1.76303457292666	-1.52818166720254	-1.10411290702117	NA	-1.67030852621194	NA	-1.82162871908096	-1.5295874312364	-1.55537323290771	-1.23924719614577	-1.36939248002907	NA	NA	NA	NA	-1.27776232754458	NA	-1.44555593616462	NA	-1.49416398779574	NA	-1.44049775291162	NA	-1.36892145528476	-1.3692499162626	-1.69644280409342	-1.58017492175808	-1.01685239232118	-1.47066883678017	-1.46263008045749	-1.62815948583789	-1.35823210123477	-1.21326264608666	-1.3700932437769	-1.37042531929542	-1.50917367345916	NA	-1.72802626468612	-1.68883231501927	-1.45907045575855	-1.29406304038186	-1.63449313871516	-1.78373639869634	-1.60761329084132	NA	-1.18180537878892
chr1	18600000	18650000	-1.18196433741716	-1.4715698929356	-1.40591788293104	-1.45685079607293	-1.44306611289452	-1.67797828772219	-1.40354786445496	-1.77663761725949	-1.56162709035611	-1.54343150784822	-1.36929177975396	-1.45600490182184	-1.1898190603943	NA	NA	NA	-1.47758795622375	NA	-1.22442683700416	NA	-1.5358671472953	-1.4363421054094	-1.56664429309579	NA	-1.4666916122191	-1.41660570977711	-1.42479644288172	-1.68463738822605	-1.33116113383314	-1.27961621150011	-1.47856798684621	-1.72645851077811	-1.5165426736479	NA	NA	-1.49387560704756	-1.64482227287359	NA	-1.59271868026084	-1.52889462097741	-1.63054610261404	NA	-1.60066472572348	-1.83089267047351	NA	-1.10569497919351	NA
chr1	18650000	18700000	NA	-1.33304869384463	-1.24350809393628	-1.40431563767328	-1.4231669692823	-1.57140123074178	NA	-1.87546381298399	-1.41466235240075	-1.41373915833252	-1.40625913427292	-1.38837475725508	NA	NA	NA	NA	-1.72311625159235	NA	-1.21249564805585	NA	NA	-1.39381291898431	-1.59516796926805	NA	-1.4620102633609	-1.23640171423196	-0.907052459557673	NA	-1.54246776140729	-1.12637423218057	NA	-1.64605883978531	-1.50407943664319	-1.01900095919188	NA	-1.62015426722752	-1.4977630636827	NA	NA	-1.42135853139356	NA	-1.26112014893687	NA	-1.67020812210011	-1.37969971437654	-1.18299573757417	NA
chr1	18700000	18750000	-0.995966464027281	-1.45547086069058	NA	-1.2789282988795	-1.38802677765219	-1.46814175779885	-1.58553504619787	-1.76486479289778	-1.38061341083754	-1.37130118603341	-1.00953143642001	-1.48216229771133	NA	NA	NA	NA	-1.88701858315337	-1.2976200602229	-1.48534375624305	-1.14680926150214	-1.5068031563347	-1.49443082596665	-1.39253034041242	-0.618551548450115	-1.45406040446329	-1.25627604146975	-1.03584293108438	-1.77726962215477	-1.69170133697668	-1.28941682294334	-1.39931362924393	-1.54208751846284	-1.43104228902987	-1.13752745839104	NA	-1.61072008221386	-1.37784457606538	NA	-1.31146252236837	-1.54951769167865	-1.80883903398258	NA	-1.63273786974881	-1.50917795961791	-1.28059764212656	NA	NA
chr1	18750000	18800000	-1.151599946883	-1.46345742338524	-1.37325945299469	-1.69685836154806	NA	-1.42913251826509	NA	-1.38436693532544	-1.46066885498813	-1.28712057186405	-1.00665318156929	-1.59974147597231	NA	NA	NA	NA	-1.78673767394699	-1.39361258638295	-1.45748972225011	NA	NA	-1.58034658648431	-1.59960683892268	NA	-1.64460359382736	-1.36201423334047	-1.27258274221642	-1.59467693358463	-1.38570096625056	-1.46542230535197	NA	-1.64045236239787	-1.28130494093955	NA	-1.52266411069415	-1.53979795102277	-1.50418683389596	NA	-1.38644753449768	-1.46522101975607	-1.67349700008057	-1.34215756453857	-1.70115773159457	-1.27996933628795	-1.40349089316858	-1.10529474050094	-1.47898295435336
chr1	18800000	18850000	NA	-1.39645570184205	NA	-1.66576153311423	NA	NA	NA	-1.29812204523466	-1.52635242744176	-1.01180141169947	-1.12193557188899	NA	NA	NA	NA	NA	-1.14155761627593	-1.12394145421478	-1.38231222214514	NA	NA	NA	-1.69725645258558	NA	-1.45390585503192	NA	-1.10609195450577	-1.36739417774354	-1.08826463499633	NA	NA	-1.75105831361881	-1.25914812396075	NA	NA	-1.50193986170816	-1.67750390540113	NA	-1.40655999980748	-1.32376333229812	-1.51240567472522	NA	NA	-1.3837526017434	-1.35653779715873	NA	-1.42654846417619
chr1	18850000	18900000	-1.24614123239604	-1.26811940692762	-1.57986373651183	-1.51665534382762	-1.41442073407832	-1.44085760844362	NA	-1.65622068345281	-1.63501188570494	-1.28582110805137	-1.23467546653839	-1.51096952877596	NA	NA	NA	NA	-1.43042311395372	NA	-1.37949805035244	-1.11951907803045	-1.33912597506863	-1.2873322627653	-1.46647333858534	NA	-1.30704167845987	-1.43101732480371	-0.909507072554366	-1.40601221614359	-1.23491596370649	-1.24136220540213	NA	-1.74552901354144	-1.37160711459638	-1.1822149252102	-1.43780471611331	-1.50001561900856	-1.58537855022166	-1.06963742820916	-1.15889877878607	-1.55813193623119	NA	NA	-1.60126792835909	-1.65313886250376	-1.353818626709	-1.03124257263407	-1.49073486667783
chr1	18900000	18950000	-1.3214066542263	-1.2038211187308	NA	-1.69110858985569	NA	NA	-1.52455344575335	-1.88824684467108	-1.68246642437084	-1.7294549560611	-1.29409479019423	-1.58308493764075	NA	NA	NA	NA	-1.83037244520749	NA	-1.47726861033933	NA	-1.36305026457848	-1.28920120786041	-1.26295660615448	NA	NA	NA	-1.0932831061489	-1.53898986375274	-1.63729278062354	-1.22587065168255	NA	-1.61280009745736	-1.36909573168534	NA	NA	NA	-1.3884711315059	-1.07147285912524	-1.17831125933824	-1.84933111122628	-1.56568673499874	-0.981155954273323	-1.5470420533284	-1.70386971670491	-1.3576185749773	NA	-1.22185531242775
chr1	18950000	19000000	-1.31979522371512	-1.5675947045952	-1.42238643268412	-1.80421831099017	NA	-1.35182707468533	NA	-1.47448439723295	-1.68806351650418	-1.60180070545712	-1.31004595088861	-1.54521200691038	NA	NA	NA	NA	NA	NA	-1.74721531992426	NA	-1.59861800414014	-1.37295812428887	-1.21776132953453	NA	-1.39951514306402	-1.30077584083545	-1.54816058073949	NA	-1.60515088601997	-1.24129052988988	NA	-1.59058717870556	NA	-1.06061295736572	NA	-1.44816444955725	-1.45290573372735	-1.15637848870439	-1.2943128936458	-1.85702614082775	-1.48360964913507	NA	-1.51056061537995	NA	-1.35913661621965	-1.32848138869473	-1.10999739081444
chr1	19000000	19050000	-1.28152042464624	-1.83059362406336	-1.32546400551418	-1.60389706324521	-1.12242903707474	-1.32205476296009	-1.17117901557383	-1.21625932133011	-1.47168554070389	-1.40218252759908	-1.28135971711648	-1.48221869553694	-1.21668655980518	NA	NA	NA	-1.7184898437184	NA	-1.63042659588494	-1.24680023954522	-1.46904398151372	-1.50287116963341	-1.21237612558743	-1.18461204176285	-1.30636278472454	-1.32370000108065	-1.45977154687229	-1.62032649043669	-1.3786170394172	-1.29367898259576	-1.2328645633335	-1.44208374787182	-1.30044127309543	-1.08648471926413	-1.23962198343096	-1.2824116526607	-1.51497097003316	-1.18150077387939	-1.55860968882164	-1.779108406353	-1.37103429349898	-0.930100441859566	-1.49015459422913	-1.44372581627801	-1.31108259206261	-1.41288514299877	-0.944387571066761
chr1	19050000	19100000	-1.14760328536267	-1.44048838159819	-1.27053837304664	-1.54252426949556	-1.22996554565623	-1.29943749558514	-1.08014923078916	-1.19356347453256	-1.2328407528466	-1.05943026727401	-1.06865075890341	-1.37281974233898	-1.21264697783074	NA	NA	NA	-1.52853597058143	-1.31895264062427	-1.20580097345626	-1.20541885189824	-1.24081534330329	-1.30897162893934	-1.45855823361424	NA	-1.10395665138147	-1.32912818836917	-1.10021766631125	-1.54685309715476	-1.3065132951716	NA	-1.15159566036728	-1.22062963450988	-1.28246008146636	-0.961099178830172	-1.15577361754164	-1.15879518285001	-1.47113133210889	NA	-1.67495088263992	-1.71145214007783	-1.29484040872628	-0.959154295589933	-1.38584829847974	-1.3891708484309	-1.17903397484371	NA	-0.936548374963577
chr1	19100000	19150000	-1.10115915640329	-1.11361255940516	-1.12840444828328	-1.63880680269425	NA	-1.26318634263623	-0.924553252340819	-1.04200530359043	-1.29684138948474	-0.621556350102836	-1.15883725553104	-1.36152891635601	-1.35149375343608	NA	NA	NA	-1.47740514269721	NA	-1.08499862537911	-1.00004733678811	-1.22665595343762	-1.17832283065408	-1.26688190993341	-0.9894887078526	-0.965346332649647	NA	-1.06961048335139	-1.35216631716532	-1.05506601935694	-1.30671791165193	-1.05893598717326	-1.15334302631186	-1.24640443520029	-0.69685149945429	-1.11338808557978	-1.18652936438719	-1.4120915317625	-0.99046049656584	-1.41927397860781	-1.69131979357066	-1.18474329620676	-0.865965202930922	-1.17314595387995	-1.42132774023626	-1.15968342102892	-1.07434212820443	-0.798958284997889
chr1	19150000	19200000	-1.20443064102151	-0.986173543163067	-0.896534816206009	-1.22921768803328	-1.14863514593191	-1.20095467632794	-0.750076071006318	-1.18690476908532	-1.44415976835318	-0.655953126934413	-1.05523970427425	-1.31363127640225	-1.30725652049819	NA	NA	NA	-1.56927590607987	-1.27642093377509	-1.0690546964371	-1.18429330091035	-0.970433914700611	-1.16745257096419	-1.00253662646505	-0.97524053172265	-0.947315192604876	-1.03780609120431	-0.978698491675047	-1.16747793616813	-0.818318059870585	-1.11903472610799	-0.993362383869376	-1.10023932052415	-1.09817264272901	-0.820869032497856	-1.06293221008184	-1.17727265312377	-1.27364105690979	-0.894038403407047	-1.23542220813128	-1.64077001049231	-0.859601780583056	-1.10069069686226	-1.0687680716467	-1.49543704600218	-0.955185089282202	-1.03155465529947	-0.663822863602516
chr1	19200000	19250000	NA	-0.855330260424687	-0.712492507204399	-1.13155489208178	-1.14478053325332	-1.06161280022714	-0.706118316957897	-1.09552572397009	-1.38703964420975	-0.68585437227251	-0.815263207315925	-1.16307347766814	NA	NA	NA	NA	NA	NA	-1.08735079902881	-1.10791370746933	-0.82945855512857	-1.00611522605572	-0.969081169993881	-1.07622002319092	-0.926324184974913	-1.19757722778285	-0.818882248600836	-1.11493216798456	-0.688944178384403	-1.04992799897013	-0.94640438257835	-1.12063050352196	-1.10037129154185	-1.03444063317818	-0.925755333882651	-1.02830091864542	-1.27347879269583	-0.729937101469886	-1.15494283350864	-1.40373589963589	-0.549839124555802	-0.881155924544629	-1.26255967381073	-1.49490438643343	-0.826418633832737	-0.941750823147646	-0.743778897349361
chr1	19250000	19300000	-1.16343871972915	-0.883741157077596	-0.670787382123629	-1.67132705804174	-1.19056249346391	-0.764378004450258	-0.875155437017498	-1.05087825082315	-1.25284855989284	-0.825698422439223	-0.831872123885666	-1.82346742415053	-1.26605563624621	NA	NA	NA	-1.86536156232609	-1.13209384565782	-1.18488331778355	-1.02130892440715	-1.10274629681271	-0.852747180451431	-0.980100385571632	NA	-1.01267635610396	-1.43022993416599	-0.813198673860276	-0.998024293673897	-0.908364953135144	-1.12714666860819	-0.958852937131813	-1.12952669134092	-1.24038573007596	-1.20889746172213	-0.871621972806463	-1.02300357931261	-1.50520791521619	-0.777186864596585	-1.18733154304665	-1.33648224675606	-1.00505330198678	-0.760497538103501	-1.13314894849359	-1.48036520537009	-1.15968342102892	-0.994532267073741	-0.891555516452134
chr1	19300000	19350000	-1.16235869227271	-0.906294688005405	-1.08248552575623	-1.8328864059599	NA	-0.992638541616605	-1.05020211691873	-1.51082983109425	-1.165442472316	-0.931289473195407	-0.952741644681236	-1.93579912922189	NA	NA	NA	NA	-1.62482387176897	NA	-1.31630257068202	-0.867638642449142	-1.15338881502411	-1.0962649450483	-1.15579751807818	-1.11210240545208	-1.21646209245094	-1.21258836062558	-1.00143656161668	-1.27798455727912	-1.24449855009683	-1.16871718861214	-1.07997634564797	-1.11784482072125	-1.40879569182423	NA	-1.04146671875372	-1.1003992066751	-1.46409382358433	NA	-1.38505690146061	-1.4701161253482	-1.16136841226721	-1.37452709036608	-1.17413358638476	-1.54117068623229	-1.22282173859001	-1.02524338435406	-1.02974008551058
chr1	19350000	19400000	-1.14529385294328	-1.00031974088928	-1.17652855449252	-1.45414113700368	-1.29650106863771	-1.23866571349442	-0.872457456740215	-1.83002998977204	-1.43991311970896	-0.94969361302606	-1.00369347746771	-1.78080638536816	-1.36249885637645	NA	NA	NA	-1.43411892960029	NA	-1.3493074841612	NA	-1.14990545755908	-1.47842110453668	-1.38013678903291	NA	-1.33347590798462	-1.25494305347105	-1.33744917591663	-1.5025184125275	-1.39429824853625	-1.17428824138285	-1.30569899042806	-1.29152983665726	-1.45908323565339	-1.33652073149154	-1.14596370006565	-1.24015812067963	-1.48466207472145	-0.814644274337193	-1.61587360034376	-1.5307548956125	-1.27320990881624	-1.28928644202115	-1.36816450286368	-1.54125883225983	-1.19146774810983	-1.14316357271578	-1.20316594522897
chr1	19400000	19450000	-1.26140931092078	-1.07836542443692	-1.21933665450128	-1.39404980546245	-1.13255370539082	-1.45834256309549	-1.16736031495064	-1.58955769665077	-1.67893766925799	-1.21207975806112	-1.27256682621657	-1.50593484742636	NA	NA	NA	NA	-1.5417909872552	NA	-1.30555640310691	NA	-1.21097087328773	NA	NA	NA	-1.37230745287659	-1.47298755383586	-1.66004607087215	-1.40799761826734	-1.48277481694751	-1.36754163849759	NA	-1.46855285443462	-1.63007163068124	NA	-1.2237238049852	-1.24024923937417	-1.53780595010596	NA	-1.70062990787216	-1.78439990514125	-1.45427526386493	-1.25082570352904	-1.42946395671664	-1.47725700019289	-1.32321588777341	NA	-1.10349662427629
chr1	19450000	19500000	NA	-1.19789748019995	-1.31205074960664	-1.70054299979367	NA	-1.6191971407123	-1.6637541037338	-1.50407943664319	-1.60324905329158	-1.50701068831981	-1.54232678668122	-1.42989110397688	NA	NA	NA	NA	-1.55559061481903	NA	-1.08053014520876	NA	-1.27487980919419	-1.63752608130899	-1.47446240910274	NA	-1.36820078762819	-1.5381503552762	-1.64226109287675	-1.34913995480151	-1.40394820570958	-1.51023054626593	-1.4817267094805	-1.42741451652094	-1.68501194456035	NA	-1.48764570434809	-1.31229964369608	-1.56814078463666	NA	-1.67197626389572	-1.73082947447043	NA	-1.27160885109876	-1.52622224629926	-1.55712440524126	-1.37521402635801	-1.21468412375931	-1.3391620271494
chr1	19500000	19550000	NA	NA	-1.45433408949046	-1.77138717292505	-1.0946186661212	NA	NA	-1.43973692774578	-1.55040975519146	-1.4709151969054	-1.55815626793341	-1.66172632380823	NA	NA	NA	NA	-1.52821419193338	NA	-1.4201784083113	NA	-1.46158492915497	NA	-1.54903423443625	NA	NA	NA	-1.38089684027238	-1.36369282284533	-1.28434748422131	NA	NA	-1.50299310017145	-1.58363102786261	NA	NA	-1.3663821363307	-1.5460992933554	NA	NA	-1.77485754802682	NA	-1.21883629844906	NA	-1.7768939385898	NA	NA	-1.43178800850821
chr1	19550000	19600000	-1.43137926150067	-1.61709978679452	-1.57125382302219	-1.80231394390858	-1.41137471127011	-1.41035736696686	NA	-1.09391770307958	-1.60883061815459	-1.40004105958307	-1.56912532894566	-1.74685680929066	-1.34250705292519	NA	NA	NA	-1.51418787694564	NA	-1.84937811170263	NA	-1.56578270288525	-1.53343532792836	-1.61158561290028	-1.2692118814774	-1.45803946753993	-1.26863508612586	-1.16743117826444	-1.76501656639817	-1.29153889135712	-1.37345170292731	-1.26080736206204	-1.66528376754257	-1.68584944323653	NA	-1.58613394777273	-1.3900272318624	-1.33633036548795	NA	-1.51968631415698	-1.63171859433151	-1.46237369255788	-1.48954740474572	-1.75017547669754	-1.8835050737253	-1.3729849199764	-1.4745217590187	-1.26448452479959
chr1	19600000	19650000	-1.38005239011816	-1.74868717529392	NA	-1.62649078711742	NA	-1.25046470808605	NA	-1.24549204800604	-1.65999311016935	-1.31730050764756	-1.46284562749993	-1.5963699515299	NA	NA	NA	NA	-1.34047977489686	NA	-1.80988923648622	NA	-1.42180234108004	NA	-1.64673187178981	NA	NA	NA	-1.35200009257501	NA	-1.29406304038186	-1.27150686690738	NA	-1.69757851342427	NA	NA	NA	-1.45321430716238	-1.13808582643494	NA	-1.45252215244992	-1.49738391143394	-1.42285061289738	NA	NA	-1.86618415697831	NA	NA	-1.23360731481507
chr1	19650000	19700000	-1.57280635981548	-1.65407815824811	-1.6001463696082	-1.49064320559922	-1.44403939830565	-1.59761734371947	NA	-1.76847028529821	-1.56382118093079	-1.13535284087749	-1.37612823782924	-1.6097822896448	NA	NA	NA	NA	-1.51973979575741	NA	-1.60443979008314	NA	NA	-1.58888419763137	-1.8294478981322	NA	NA	-1.43304653479154	-1.85847782352708	NA	-1.52711554014158	-1.42827708675737	-1.40087115158577	-1.6431242398151	NA	NA	NA	-1.44009600570152	-1.72775257522944	NA	-1.42695962028716	-1.66380757011224	-1.49009575578164	NA	-1.7342502475844	-1.83012019507045	NA	NA	NA
chr1	19700000	19750000	-1.56188150894231	-1.49334500571725	NA	-1.59280824516614	-1.41202255783321	-1.77437453310812	NA	-1.71877138813005	-1.46260764914524	-1.19000936483768	-1.52197950262604	-1.80681499634163	NA	NA	NA	NA	-1.50435821070583	NA	-1.72935416222008	-0.811540793842257	-1.49718038573259	-1.55111284180822	-1.71834049388637	NA	-1.62170708987796	-1.52891108548295	-1.91641809735794	-1.75398398491208	-1.78700432237261	-1.51286409811015	-1.48852992445498	-1.57455957598849	-1.84035113995363	NA	NA	-1.59524971611765	-1.73949098126918	NA	-1.42928623208186	-1.7854607035158	-1.62322395110455	-1.39871109001145	-1.59303988796118	-1.61139998891712	-1.64459755696415	NA	-1.44960432888167
chr1	19750000	19800000	-1.31905196713468	-1.43155221623268	-1.55483190531602	-1.85069311324024	-1.25857940881251	-1.73858575252821	NA	-1.51041386077955	-1.60890025884928	-1.36059791809515	-1.55214146617146	-1.58545977929732	-1.25590681290203	NA	NA	NA	-1.5529895016121	NA	-1.86052316618783	NA	-1.56313885135383	NA	-1.61336524298257	-1.26534311228929	-1.55218296702418	NA	-1.57398716471289	-1.44477188666143	-1.78447060812567	-1.54160545909481	NA	-1.49805712802661	-1.62967277421657	NA	-1.39803371960874	-1.70099128099709	-1.63184918682799	NA	-1.38954946393224	-1.68147964631926	-1.66717443094809	NA	NA	-1.4604507375846	-1.65282349782633	NA	-1.30081283370877
chr1	19800000	19850000	NA	-1.68185306193395	NA	-1.87554605245739	-1.07555027077456	-1.76119584401106	-1.4905201058743	-1.65276600246836	-1.72138243175307	-1.36665830901398	-1.25938518994349	-1.22299019111275	NA	NA	NA	NA	-1.74589491879963	NA	-1.17594834400076	NA	-1.52775977214575	-1.37948207000008	NA	NA	-1.46795746144224	NA	-1.5446989755271	-1.21514443920085	-1.75077831619015	NA	NA	-1.45130005675467	-1.47995552092774	-0.929815442970531	NA	-1.74335969398093	-1.5086784642091	NA	NA	-1.67337477728409	NA	NA	-1.22377869255056	-1.88877996189096	NA	NA	-1.19634959246106
chr1	19850000	19900000	NA	-1.8296415321246	-1.39597635228329	-1.48697262678544	-1.16086766028987	-1.82594392838741	NA	-1.57223963935797	-1.59395974939842	-1.20299560203228	-1.41703332886473	-1.44665614974674	NA	NA	NA	NA	-1.76389479112805	NA	-1.55058190686638	NA	-1.46230760963448	-1.38105857058927	NA	NA	NA	-1.51544729866822	-1.85421102177829	-1.74069625171867	-1.60787166281666	-1.37577016195941	NA	NA	-1.50506860087114	NA	-1.38093966133741	-1.69645247853558	-1.43384102617969	NA	-1.15033333095359	-1.88542453860436	NA	NA	NA	-1.67642666692038	-1.51481794305733	-1.29487776485997	-1.21607016246816
chr1	19900000	19950000	NA	-1.50632239895403	NA	-1.34790455293934	-1.27878859471429	NA	-1.54980365241442	-1.04628464684322	-1.44913070864236	-1.08763553778647	-1.50676165370132	-1.71545384694651	NA	NA	NA	NA	-1.71129122657079	-1.21704170913899	-1.80865605449697	-1.06614084967209	-1.43337780479592	-1.4535675681689	-1.60868129986936	NA	-1.3884679124361	NA	-1.88715988837804	-1.66648080528725	-1.38383661697756	-1.59150924329781	NA	-1.577557863826	-1.67445339147865	NA	NA	-1.65787960740299	-1.4706705928002	NA	-1.10663574729486	-1.70939863385351	-1.66616742223993	-1.41676248580974	-1.40080740911188	-1.3944453741169	NA	-1.10128271578177	-1.42220910767589
chr1	19950000	20000000	-1.01983571300268	-1.25758822415696	-1.34319621580838	-1.43693206311549	-1.34761551148322	-1.70781306708419	-1.54346522758155	-1.24415548126599	-1.30684985229129	-1.21548415566172	-1.44706503926742	-1.78009985731111	-1.30760715272794	NA	NA	NA	-1.31666075583742	NA	-1.72237521896612	NA	-1.43284092684733	-1.50395143131918	-1.42782747379991	NA	-1.34788553823426	-1.54865638716214	-1.84854656672447	-1.40460411948	-1.3065132951716	-1.73230368492656	-1.51623513059685	-1.54257850079699	-1.73994568751035	NA	NA	-1.60121886028335	-1.4719299849262	NA	-1.05697035945574	-1.47563253931935	-1.5957554355238	-1.42079465782365	-1.29685119897206	-1.57990720513806	-1.48877244745129	-1.3068921907503	-1.49664339876095
chr1	20000000	20050000	-1.32070105846154	-1.66937426822336	-1.45751621782453	-1.46516901459451	-1.35548072157897	NA	-1.50177707066785	-1.44574031043473	-1.24988422512986	-1.4055893741356	-1.41864298666332	-1.74307809362286	-1.30681710073923	NA	NA	NA	-1.53109447663738	-1.26291728659578	-1.86570219228612	NA	-1.48776418550414	-1.53945945295033	-1.31548361492341	NA	NA	-1.54213219310755	-1.81823701145308	-1.48865680823678	-1.44304239991632	-1.62681566601327	-1.46633087736177	-1.55487404818152	-1.72157590791162	NA	NA	-1.51548856078022	-1.44129582614445	NA	-1.3596068294538	-1.34773341268357	NA	NA	-1.29468444996721	-1.76186001397525	-1.57961784756384	-1.11930592543838	-1.44961493511446
chr1	20050000	20100000	-1.5405643237933	-1.70365619230733	NA	-1.70583395653001	-1.28331490533832	-1.56553338393507	NA	-1.64975994870451	-1.32777560363801	-1.5105210612982	-1.4095954277643	-1.80298660652298	-1.26558804964541	NA	NA	NA	-1.69170133697668	NA	-1.82774537364325	NA	-1.54855193637933	-1.48284121993425	-1.39704633844775	NA	NA	-1.62533426375913	-1.88535587590329	-1.44513683653545	-1.50862020720816	-1.52456993095254	-1.478266232075	-1.64812791730322	-1.45336841911996	NA	-1.38417183330472	-1.63885999557371	NA	-1.15498183427305	-1.49012041823461	-1.27019184320945	-1.42023244223511	NA	-1.63848060866131	-1.5694361974086	NA	NA	-1.50028029901554
chr1	20100000	20150000	-1.43888844081565	-1.57891073042054	NA	-1.83364476477639	-1.23408937516497	-1.76217542081873	NA	-1.74004963829655	-1.50651036228589	-1.53546140047472	-1.50246309947865	-1.75524211363266	NA	NA	NA	NA	-1.54440221273147	NA	-1.67698679281614	NA	NA	-1.39082541118841	-1.49295394203978	NA	-1.36713063236419	-1.72385298652636	-1.97557487130518	-1.48275237250589	-1.66285913811413	-1.40419985196125	NA	-1.60135999018419	-1.41834289105525	-1.10996298164802	NA	-1.51555763828454	-1.67003770197641	NA	-1.43982619885276	-1.73877505045441	-1.50849060932586	-1.48633522317247	-1.57746170951011	-1.29678485284037	-1.54384469180758	NA	-1.15098294166652
chr1	20150000	20200000	-1.37762616203357	-1.46749034233803	-1.59480824353651	-1.58245671813094	NA	-1.67705720949433	-1.32392813169713	-1.67487761053803	-1.5406670997898	-1.38223212600803	-1.52446344867757	-1.4959582436728	-1.39993287022035	NA	NA	NA	-1.45135614789243	NA	-1.84691058856731	NA	-1.55418179981692	-1.44496981456525	-1.67106274946429	NA	NA	-1.68947251274036	-1.86130900865809	NA	-1.80587256124791	-1.56830287022761	NA	-1.47778722010772	-1.6339329601062	-1.25815317953745	NA	-1.26965675322486	-1.72039743632802	NA	-1.53784078439858	-1.64578330588598	-1.65758076033391	NA	-1.34965957156859	-1.15486512195249	-1.57843687351757	-1.34316295028678	-1.2059996849998
chr1	20200000	20250000	-1.56493555787093	-1.3872567462154	-1.60780902097808	-1.697190773368	-1.35043882534426	-1.50093120212272	NA	-1.74839759609599	-1.31370499810766	-1.24389545558868	-1.45810064121574	-1.27043865647595	-1.36756983349795	NA	NA	NA	-1.68428295718551	-1.4161516932508	-1.4594808657096	NA	-1.44944864179487	-1.54912152714708	-1.6864799937072	NA	-1.55337357444434	-1.62390468523401	-1.83596891490014	-1.46945421771	-1.84451930946299	-1.70661637283443	NA	-1.46531375339684	-1.76050553762979	NA	-1.50859680520738	-1.26009715199032	-1.61391271726082	-1.26388193271047	-1.3118916072391	-1.54808675436654	-1.67933031146238	-1.22392236435282	-1.26104014110191	-1.20734399064457	-1.57270738114358	-1.35818217447105	-1.32658546188245
chr1	20250000	20300000	NA	-1.49630418939973	NA	-1.84479894655147	-1.32524577528321	-1.39128261270389	-1.50818180625867	-1.73025239319361	-1.12447223363445	-1.45164400566645	-1.39163897112626	-1.18204361216282	NA	NA	NA	NA	-1.66290298864412	-1.39500357736974	-0.949043449397934	-1.26225797006985	-1.31190217107618	-1.47077181259464	-1.08083668846996	-0.796454949145104	-1.56578553132245	-1.56827690207901	-1.92524976954065	-1.49041820346693	-1.91662367830219	-1.51493319926846	-1.31442310367621	-1.24102584535995	-1.50765107261818	-1.12861871697668	-1.46830110716892	-1.28210775236081	-1.37893179907693	NA	-1.11167509687701	-1.43349891390353	-1.44201464392773	-1.14697696510375	-1.30405516454729	-1.29693601543632	-1.41092036156244	NA	-1.27675130394289
chr1	20300000	20350000	-1.30097480093396	-1.4837051175285	-1.4687166551453	-1.48859413114763	-1.49970440264135	-1.18132369021587	-1.58557287298021	-1.33279500608917	-0.906982237887656	-1.49276916118138	-1.36608007208018	-1.21722828240688	NA	NA	NA	NA	-0.971894967240288	-1.31108537160004	-1.07761280917338	-1.28264311267207	-1.24578260629204	-1.31225159347677	-0.87490228737131	-0.811320593380042	-1.37109948538444	-1.28376926171848	-1.88546131759805	-1.42145032917087	-1.71443855510818	-1.23787267546875	-1.17464469817929	-1.05971244592998	-1.24557627435293	-1.04357546511701	-1.30515481068845	-1.15380387433294	-1.20000548530094	NA	-1.65290662586296	-1.20554894617562	-1.29980444238333	-1.47467644865528	-1.38287822429331	-1.27961828776686	-1.24031186703	-1.40784696669454	-1.17191078957439
chr1	20350000	20400000	-1.33785512241906	-1.42894042410418	-1.25541154141985	-1.18053042790783	-1.38939091387423	-1.11464418910937	-1.47268113498439	-0.902388510149252	-0.865036529969814	-1.46349932485432	-1.25364323618567	-1.114983231378	-1.19961648906795	NA	NA	NA	-0.909820325446149	-1.20283146426376	-1.04245433311131	-1.25371381715681	-1.18162733216323	-1.27963747203374	-0.76707538853233	-1.24909367897194	-1.20326070652244	-1.0166592005988	-1.69236282180071	-1.22766248084777	-1.27613597312733	-1.03405111497788	-1.13733253960293	-1.01596912637464	-1.17418253114482	-0.996353572357041	-1.11578253641515	-1.04668428253769	-1.14760567842903	-1.21394778295228	-1.40024085176461	-1.01922071046144	-1.441602613927	-1.21203950240012	-1.18830862314012	-1.19226718153445	-1.34898160679833	-1.23396590594791	-1.19709870901965
chr1	20400000	20450000	-1.23789959960189	-1.15290106359053	-1.09931278513995	-1.11419747329993	-1.00839815697786	-1.10382485824431	-1.25922262636004	-0.884892951589559	-0.837301043982863	-1.2259647863856	-0.969267175590163	-1.02313407881293	-1.20144280002323	NA	NA	NA	-0.969850895285562	-1.19659699311234	-0.746742079012799	-0.959603376001615	-1.20434346174788	-1.03487565903983	-0.66551065389452	-0.937838570534427	-1.08254397788422	-0.875243298288943	-1.37103656509712	-0.94142725026555	-0.969218830346462	-0.924748555663499	-1.08697709811314	-0.93805214167269	-1.02020209339817	-0.839850593093725	-0.906942958363276	-0.800192559193946	-0.988332003820675	-1.1045615244506	-1.03558312896404	-0.827691373188891	-1.36493108293907	-0.89773348673603	-0.927635312648582	-0.905551056315962	-1.07001814161738	-0.972156607884384	-1.09058672817166
chr1	20450000	20500000	-0.840290811347089	-0.905593159406854	-1.00563587506854	-0.871429871922312	-0.801427463705487	-0.986643637562486	-0.990161331047445	-0.825870110511675	-0.673790397577038	-0.928449830557753	-0.716335157941284	-0.791670356322827	-1.00178369845976	NA	NA	NA	-0.740026186394878	-1.07798525362674	-0.638459849892824	-0.688457439810117	-0.892889490155762	-0.766688991808719	-0.504993706063163	-0.491378653225247	-0.872491779653352	-0.69768430879597	-1.07637375835064	-0.771579780145824	-0.698189027549969	-0.772367098404035	-0.646426082520297	-0.714354805548892	-0.76476985249558	-0.746399814656352	-0.65472086372735	-0.522988412329851	-0.705082534740996	-0.882897863711277	-0.771770549182165	-0.670311828710529	-0.89287155701306	-0.833325023639001	-0.742101880333281	-0.624757723332328	-0.69883576932804	-0.78208874568892	-0.622984862140749
chr1	20500000	20550000	-0.584219083251103	-0.696914606181544	-0.803700008676353	-0.467584511197565	-0.659946578517173	-0.76700658144706	-0.743459413151325	-0.508759807683138	-0.484610219166943	-0.642634086272321	-0.64227624970779	-0.501004860109391	-0.774206816409557	NA	NA	NA	-0.439613554425116	-0.850113796447531	-0.476848360820394	-0.465542097398287	-0.513275431202444	-0.50581436623494	-0.329204255721254	-0.576539200605803	-0.543856386927202	-0.418078466528366	-0.712929904271604	-0.612374802250603	-0.428832253737278	-0.505940056359096	-0.335857356527666	-0.46562644695628	-0.53803328583864	-0.383165058852992	-0.384502683671701	-0.248201270170978	-0.388152807945931	-0.60021273426386	-0.470834532021614	-0.459237178268183	-0.421961367307785	-0.394446644317093	-0.477286901656834	-0.46490078452996	-0.374174842355035	-0.65336742949976	-0.336620561287652
chr1	20550000	20600000	-0.390476834963639	-0.415741310279188	-0.505210506281523	-0.207142721138977	-0.381274371326096	-0.4223990689976	-0.514402002569069	-0.214767540927986	-0.335974065752586	-0.321722681389942	-0.445232506978559	-0.346710757828418	-0.590948686042212	NA	NA	NA	-0.305796826146421	-0.520310071591904	-0.258738470927979	-0.303583717808324	-0.282588819284581	-0.312886671802997	-0.182677572652931	-0.297527305484119	-0.215479858004708	-0.173777578611733	-0.297527531981549	-0.279635415771484	-0.261225286605525	-0.254313183339551	-0.0299112351776661	-0.196839294488268	-0.291367214714707	0.00520491917554231	-0.074313035854311	0.00890528308952302	-0.0876158556030663	-0.200514855492824	-0.144765466045384	-0.184371523227849	0.0203019756722732	0.0712463276321711	-0.119099616190115	-0.205036982990507	-0.0485562379998979	-0.315360260650881	-0.0106543298655874
chr1	20600000	20650000	-0.0659951225536917	-0.109188720566052	-0.14232560866942	0.0339410503916891	-0.0812749635475638	-0.16928240347201	-0.147426261230544	0.0171583581814742	-0.138604672284989	-0.0687759616066768	-0.157305744824905	-0.175941976241401	-0.319764980505586	NA	NA	NA	-0.199316504571265	-0.358348310837699	0.0359629564322497	-0.190893361612119	-0.0371032054752221	-0.0772967367570815	0.0522382737325909	0.0109472467152673	0.0210382885411945	0.0260503794120709	0.121082626057842	0.0399284758837311	0.0205416266378502	0.0106265437129324	0.232388358945749	0.0906761508036851	0.076176759042821	0.21041464331321	0.252139718826842	0.263812939498597	0.170806037961654	0.122899068926659	0.162928786826791	0.00975864159470352	0.179448045723448	0.121185441135982	0.172701121573314	0.0165151642668482	0.179373576221927	-0.0314449558792706	0.27393658109767
chr1	20650000	20700000	0.200049270317857	0.139350762490089	0.2325213433016	0.276172380379678	0.105476139147526	-0.0264458663616111	0.217598732216802	0.234451636517425	0.0940454870434129	0.267064506769876	0.105912680757437	0.0458509045933791	-0.0260326358170362	NA	NA	NA	0.0504640926830077	-0.100176321760563	0.335985710758479	-0.0631090486062821	0.193977151216914	0.243519096875103	0.173102177354803	-0.0595153461578411	0.257196271604186	0.200109721151513	0.27180024523503	0.254462727554855	0.273713156103897	0.328332266048784	0.506869946126422	0.407174165734229	0.451692211826979	0.450923562966404	0.487708505378833	0.583450684713372	0.484780961138681	0.316176926645304	0.303748751545721	0.242702674970518	0.365744296017378	0.446157073575215	0.367498221172018	0.137330046148693	0.420620161808996	0.35606207112868	0.482574125904221
chr1	20700000	20750000	0.429025502412991	0.263839606888639	0.493707589762178	0.497416944044763	0.258310449954504	0.161295586131928	0.57100791296623	0.450446384511501	0.241493700871783	0.536214404951221	0.323283586959616	0.206077005160853	0.284774630432566	NA	NA	NA	0.173050316942649	0.362789602442724	0.457599502371482	0.222866330108103	0.530673905818538	0.509443704596636	0.22883370281475	0.37645109487558	0.442064804312531	0.366092436691967	0.477486023710454	0.548428446634927	0.49775559202347	0.505424161218766	0.795635153774704	0.858987356316646	0.780576615877405	0.764141204271259	0.694074884240107	0.778142111446748	0.772540420550829	0.425091958766964	0.576596515273515	0.526638979865325	0.594082368472214	0.880298521867188	0.569157780289944	0.29859372362071	0.555355176730803	0.596355065680706	0.771540917906541
chr1	20750000	20800000	0.62532190228994	0.43971594013714	0.607506066203855	0.67873610811236	0.426672219671673	0.244153313810295	0.582718441711873	0.544334934166837	0.358218744497375	0.701289630867556	0.564432757732864	0.285791090480053	0.507091108321039	NA	NA	NA	0.225460484124331	0.437363878140063	0.502415717858566	0.534396538774168	0.68942174481275	0.698170946005356	0.304622173040917	0.278675273328203	0.484713592015072	0.513529450346415	0.684334835392357	0.815644402513903	0.559129204041092	0.604235089576743	1.05888748862808	0.976583425465625	1.05951115778005	0.948523065223518	0.727755867997337	0.367789024908264	0.827280643746281	0.572627856520154	0.794382631220576	0.742468691513497	0.949918278541122	1.35720731828762	0.726423586851784	0.492552323773531	0.600591749188127	0.826266594407945	0.938146748302479
chr1	20800000	20850000	0.769585350008087	0.572395047362641	0.637628819610451	0.767349791003864	0.430855761715279	0.314115476419978	0.566493178801377	0.518464926335131	0.435115739846901	0.773812594154955	0.707429821315926	0.33020501623283	0.58916261724224	NA	NA	NA	0.175327274021613	0.333985151719506	0.530389613436903	0.770403404365215	0.796098235293548	0.708277766333985	0.307821062388448	0.296346534126272	0.431739148064652	0.57332881630052	0.73803826286671	0.837079331484718	0.516800753298606	0.553436876969271	1.02306544731901	0.769732358129352	1.21943403056777	1.00965895906102	0.731509909013992	0.483414295760709	0.779586208720025	0.511012497996196	0.796689724062026	0.763414462953361	1.06469893606842	1.4380318560555	0.731997454496229	0.517576713325132	0.619694730711205	0.776021703674767	0.841767570409124
chr1	20850000	20900000	0.791848867350599	0.518365064707979	0.56858194249815	0.798453743688662	0.348147831172973	0.393917666419171	0.436523244988764	0.539045181992775	0.427263446895327	0.734502750623374	0.675660268351541	0.440586677278949	0.497909065588114	NA	NA	NA	0.124331071170763	0.0717558141222598	0.48364203944976	0.454795532663788	0.769863230111405	0.651919385967281	0.254072913807085	0.270511012512403	0.501368773810382	0.544759289470005	0.655554517315823	0.737899632493679	0.495204430754909	0.412877634586829	0.904754324136375	0.799340863824782	1.09955203976321	0.922042517665717	0.76375591216922	0.515462185066621	0.752359717464654	0.374807940342102	0.743944282355827	0.637832679154521	1.02483613716592	1.36090295063337	0.599372355958254	0.39971271969494	0.696928763523231	0.580489805149975	0.890284631725847
chr1	20900000	20950000	0.720786820692203	0.457394041258108	0.569688366184729	0.825711722036819	0.22897956577952	0.35725532451634	0.353307320319227	0.549853205187774	0.464544481731545	0.646584103528047	0.606621204808056	0.493064375459383	0.530092632263305	NA	NA	NA	0.182990229785253	0.0682767905810237	0.429960118181252	0.586523341912139	0.618511765168293	0.584031426218399	0.216683744300421	0.314612298085143	0.523484084793837	0.256499258642247	0.561966029677955	0.639973796635199	0.405063919521788	0.299996420305458	0.991310751738241	0.907392669726511	0.968579138252075	0.732320415790909	0.788132585114857	0.470158495125659	0.72069009217104	0.314072648580895	0.738440428964407	0.504466308726204	0.98106109772079	0.915951088827243	0.534006781221932	0.284665985561007	0.572342681622891	0.488891984154802	0.912876291166188
chr1	20950000	21000000	0.721939469542386	0.396305533638616	0.461265467323391	0.853586689503309	0.287732817899936	0.295436596567508	0.293518151940576	0.539287567464852	0.503081313547988	0.591715881609392	0.53161123062092	0.410385571752714	0.534480835284731	NA	NA	NA	0.223200406827923	0.091213001790999	0.357412109756749	0.684178096341336	0.514280555120436	0.504888458022779	0.212743959517781	0.412094086382639	0.429512309071554	0.235906901554034	0.521258256730281	0.608996825989569	0.312981431857872	0.23271753925942	1.05006828329115	1.04276501071971	0.915670105293692	0.72613148555261	0.707789300371285	0.542149956714313	0.611047241690644	0.187006682984811	0.6792103462502	0.394726491994468	0.781400767101162	0.658418016425412	0.522120069148287	0.164981768587052	0.409522320324972	0.30947898557637	0.791362442043321
chr1	21000000	21050000	0.790611704153197	0.394238477360232	0.473543078277003	0.836124948564673	0.380960058320602	0.144151983382826	0.0789258098968362	0.553522593184568	0.506494406500803	0.578209561635151	0.481781907941189	0.382702665240185	0.355544422400074	NA	NA	NA	0.176253289754917	-0.0711665496585426	0.293594959413128	0.534878017742575	0.486050440671599	0.505209546215474	0.106974235744934	0.623636844488416	0.277599911413583	0.224647317767148	0.423051836295519	0.568028524248823	0.233721081584927	0.276650456468249	0.949335057761971	0.789767727797119	0.872901706326239	0.7022953237687	0.624694439887757	0.478147343814001	0.545896348277567	0.0663100223398348	0.59353752202109	0.398412647784047	0.809294181982451	0.620362079337044	0.465888067179368	0.0888298793487965	0.243763300889775	0.284929033511413	0.768998565685164
chr1	21050000	21100000	0.846220013224987	0.502993812557531	0.644821731504728	0.82151970369029	0.47643406684376	0.079203087439697	0.165218869402029	0.599673002775808	0.557020953641868	0.620912796680395	0.549881211715807	0.501463922467146	0.382627876008572	NA	NA	NA	0.114152535228045	0.0510149321426813	0.34669020802137	0.449171155002077	0.562373992570151	0.573084104110033	0.0128106096639096	0.278919490732838	0.240752246222872	0.214268707234096	0.372925182897052	0.545552074106379	0.219423460247626	0.439530760246784	0.899328841012801	0.722280850426199	0.952182993248999	0.63386033648896	0.598600545403242	0.349513138190111	0.602274929106315	-0.16104809494207	0.78527199716463	0.449368811222245	1.01784050956057	1.0787184894263	0.479066777955689	0.0647140321340264	0.260467613777077	0.316200998175165	0.831756148982175
chr1	21100000	21150000	0.618511765168293	0.735006039128099	0.819656796505179	0.840595539014174	0.614356889041931	0.273655598712629	0.223900143050162	0.635956238383564	0.565520406681438	0.739994177898164	0.645855336196294	0.418569905166158	0.48423631743757	NA	NA	NA	0.0685777467652261	0.241004743285452	0.382008338715545	0.195449202928971	0.654107938622689	0.680365460581026	0.10513233038665	0.0649947070824968	0.376921233315988	0.30390267373712	0.458993522225863	0.626025685456414	0.331660662203945	0.518594759770295	0.967748428914803	1.04803127214664	1.00724335720104	0.435127408318284	0.599559316575926	0.504636820117858	0.680860429333224	-0.379538045681457	1.05458613148202	0.43346623014276	1.00466502875567	0.939970891391099	0.539924016182226	0.0720705463564137	0.30030454621942	0.242702674970518	0.870455017347813
chr1	21150000	21200000	0.69580699002314	0.688642650351745	0.616522231018386	0.87320957116939	0.73567084204915	0.357096964070962	0.238510092161783	0.540045122136734	0.575411302955953	0.826678220924208	0.747580965048614	0.264931017541374	0.785190379461223	NA	NA	NA	0.0675596370016966	0.427614385659994	0.430118902538992	0.278516986368981	0.712373639783024	0.633579133682062	0.216041080566062	0.0491249664939474	0.503922799926515	0.377591739792923	0.648775376199859	0.731334887565119	0.429717005596355	0.572721083077012	1.07419115707249	1.05629769226291	1.01000653093836	0.556971412783192	0.717295471403213	0.502622365344772	0.874377732148923	-0.555581143257538	1.15138528107221	0.382921116345619	0.881855110704317	0.814969112115308	0.682517438373785	0.0797698608554552	0.24708586908943	0.285403135049716	0.91156626019114
chr1	21200000	21250000	0.786128690190252	0.515802165020726	0.542794004399932	0.899784587047817	0.710320119532548	0.0806762613780098	0.0333023124439717	0.441702918561391	0.541403410382851	0.813480637974562	0.845755972563087	0.239170325299962	0.916689478529181	NA	NA	NA	0.0355397643649141	0.555995154317627	0.487055595652026	0.434844886203187	0.662747645387589	0.635068276950219	0.156675988383308	0.365744296017378	0.536037170154794	0.351904061824718	0.766927018709887	0.771750514618958	0.393177552036775	0.59911995185978	1.11045079607995	0.797316776744553	0.881279580726568	0.630466794254504	0.775222442088133	0.432058059661427	0.662530379836399	-0.485323593870138	1.07046046966852	0.37898940288412	0.739004997528409	1.22467277707077	0.64731004977805	0.0689843665262982	0.13524980409256	0.273825812223751	0.898699678184422
chr1	21250000	21300000	0.762259366344665	0.297675074766469	0.440965627448157	0.75922111328656	0.643293509510572	0.00785431999722156	0.0869407098058436	0.474177155573314	0.426071663606072	0.760796260099578	0.848728594997618	0.265224861210971	0.856853188537443	NA	NA	NA	-0.0353559741049482	0.515754438019088	0.364361096493369	0.669746994272361	0.622829126604448	0.601106562712238	0.0758597695711667	0.174842496847426	0.451338323009515	0.250889926932921	0.742939020367844	0.768697201446145	0.281999491154509	0.510874322184577	0.763323757475219	0.66784312173472	0.762538281074601	0.607636847148724	0.620195611617176	0.271029893566987	0.518274619370889	-0.517571572806025	0.948628683039607	0.429980783828217	0.603273407942514	1.02319770258047	0.507585202867674	0.135681424876862	0.117966887697247	0.197082321827228	0.888009920552007
chr1	21300000	21350000	0.63333791928445	0.13773132811807	0.420040076695089	0.603786053273828	0.578634782401266	-0.0824331574386198	0.0284481092031934	0.380927189839515	0.350015989238437	0.635038081280771	0.63845020957547	0.17639816821526	0.664551578418106	NA	NA	NA	-0.0699534727900729	0.294673195856592	0.298029090430516	0.467317391100756	0.557388266154405	0.472451208950519	0.0316084384233775	-0.0687297489942144	0.271733876664341	0.134848341324559	0.61369965329155	0.681774565662349	0.215427290162056	0.282849584730379	0.664053331739162	0.434256938108088	0.648655565327891	0.174405165462875	0.391655083590101	0.126658589593501	0.322511122341804	-0.6928625068814	0.884467935176556	0.351420396370794	0.534878017742575	0.667758077791313	0.36554411970929	-0.00496623360115847	0.0893714432409723	0.0985761438622569	0.831417384616694
chr1	21350000	21400000	0.406817270120194	0.0694165527476701	0.303700076880042	0.380320551203551	0.22249691734977	-0.255747151423547	0.0760605254734543	-0.00999640184263857	0.275336405031657	0.374319518173582	0.409522320324972	-0.013329119904192	0.31580497459224	NA	NA	NA	-0.0459897110578619	-0.0666710260311914	0.11864579154166	0.232749775994095	0.377711089140325	0.303168299344746	-0.187979961497891	-0.256658404023146	-0.00322270386568179	-0.0382795641767912	0.175046966281849	0.425980369439061	-0.0440547552946788	0.039371940951623	0.500413697581901	0.347218304915961	0.394726491994468	-0.00980445804041876	0.118063251454961	-0.101505667880782	-0.0445471518430162	-0.809667158286939	0.547842640026603	0.188295383236538	0.462265397930127	0.446661153025989	0.154295065361597	-0.140226798240479	-0.162270745310875	0.0129084927248529	0.611614926578758
chr1	21400000	21450000	0.113340623687019	-0.139107446999879	-0.186885040548394	0.059735678975051	-0.121756529003624	-0.4223990689976	-0.208168253185917	-0.237200766372343	0.191346298717698	0.0889054034829003	0.237024455841584	-0.156903534292773	-0.0136630914723723	NA	NA	NA	-0.195653529364356	-0.293733435730352	-0.0785003898645005	-0.0978973819552183	0.104662759358953	0.0734935308408629	-0.472840697795876	-0.476614917331576	-0.280341856306458	-0.310740538964182	-0.00490993769716733	0.1307841772353	-0.387337054059532	-0.190360338074607	0.157239605977858	0.212957023840913	0.0714476098880608	-0.204916673681948	-0.0336687985231955	-0.437551836557896	-0.179232857846371	-1.0305559651459	0.183248288622347	0.00493045342627483	0.131811913864371	0.106192275793392	-0.11341402136818	-0.349995487264282	-0.437784972075597	-0.386511816403436	0.341181511153263
chr1	21450000	21500000	-0.187686845343058	-0.354735368512713	-0.548986262185045	-0.250059898919508	-0.482270462880417	-0.636762196685221	-0.607750123214819	-0.481571172691269	0.0256663785467029	-0.235774278954718	0.0142279054800619	-0.272921337852645	-0.280681726620486	NA	NA	NA	-0.345487527962507	-0.591468088413018	-0.206772145976007	-0.331402680910525	-0.184458088488668	-0.216112103162772	-0.636965148739468	-0.564327868010593	-0.533380172574286	-0.560954535140164	-0.158077440106335	-0.238260437105624	-0.57119075473334	-0.367735225346712	-0.146183513134645	-0.0493463682159165	-0.261455162333848	-0.599751395166312	-0.403906891024249	-0.597541149116034	-0.336007580492339	-1.17047469920998	-0.126972637381459	-0.220589430279017	-0.277328103909449	-0.305749684802215	-0.462122685335998	-0.626884521960445	-0.765965726181412	-0.772679965678171	0.12259178860707
chr1	21500000	21550000	-0.574414026431421	-0.517502137990416	-0.27715528505487	-0.491401951593271	-0.691152992562418	-0.878654424836339	-0.944709168883444	-0.775984617081277	-0.153010285417873	-0.470542601336111	-0.319638035016426	-0.424866642245163	-0.496818085506267	NA	NA	NA	-0.479866049023792	-0.741853645484038	-0.33948987789727	-0.516218751300643	-0.512199034516482	-0.48938548368852	-0.749718264288455	-0.835698784363638	-0.770190929452276	-0.839381212333811	-0.455385231348143	-0.461952450896981	-0.872423133827077	-0.604128868680642	-0.396844752958396	-0.314543331599007	-0.571469869213092	-0.914490623348711	-0.779581254957982	-0.758711658713782	-0.786884169360939	-1.30561541348286	-0.393511791684711	-0.434241911364914	-0.556077420352043	-0.521355671840984	-0.716310475528766	-0.786024485359021	-0.955129105745895	-1.07707047432227	-0.118086843853367
chr1	21550000	21600000	-0.936262650459158	-0.730628012573993	-0.595591881257236	-0.72756875595463	-0.816224117104015	-1.21877963151632	-1.14859271716258	-1.09867055825788	-0.414187982912772	-0.654812528244141	-0.62679263934256	-0.678129991322861	-0.685309250817821	NA	NA	NA	-0.674599320256626	-0.815148611892158	-0.49885471512064	-0.622714566011155	-0.830867968847843	-0.691200772150108	-0.880684853222791	-1.10652872687926	-0.967443886142502	-0.871773591739463	-0.781397141371312	-0.649667028487345	-1.26665928014491	-1.00028339362322	-0.598375830443588	-0.590002243304191	-0.806500748017797	NA	-0.778334963710783	-0.925663892630004	-1.03437510073169	NA	-0.665671377844073	-0.694787839533857	-0.896715025406751	-0.91543549505091	-0.901271994815479	-0.897488656349039	-1.22465915436331	-1.18351678810277	-0.449528481359397
chr1	21600000	21650000	-1.03121012960001	-0.96831831150886	-0.980787361245964	-1.04419166880384	-1.04479041499752	-1.51279883799604	-1.25484689757765	-1.43774100760578	-0.692708279404208	-0.953063093895329	-0.817876257494081	-0.915259112316725	-0.886046766168506	NA	NA	NA	-0.978864167947708	-1.10543287517298	-0.698442928359633	-1.01697361110604	-1.02466244378093	-0.840408165894738	-1.03213732281161	-1.02688026622678	-1.13312017277736	-1.17484004933086	-1.29633170917446	-0.888802655908545	-1.34971100541552	-1.27592810321852	-0.891871658533581	-0.872310749155096	-1.02724560783945	-1.28188054424684	-0.964846778346769	-1.0355832458204	-1.28368052723974	NA	-0.801724430329686	-0.754760316866889	-1.18032480256517	-1.30152974242994	-1.15194770019559	-1.12347098412768	-1.44634726808436	-1.26918325425713	-0.953473650026287
chr1	21650000	21700000	-1.1949404081781	-1.13374768034944	-1.10911990251549	-1.17147278529167	-1.11958588327482	-1.72365396323742	-1.38558476511255	-1.71599435916641	-0.821500216005158	-1.21992844017435	-1.17636603124774	-0.958986194103823	-1.11336496385715	NA	NA	NA	-1.21523529879568	-1.18122814480366	-0.803248160328101	-1.25960874552418	-1.09562743361918	-0.987163233287318	-1.1792929559152	-1.08855164641977	-1.42985960507066	-1.44319740288232	-1.82256580109289	-1.06910067801721	-1.38773001091597	-1.34966027816417	-1.09513027415479	-1.05998654123847	-1.30037251072094	-1.19255250231488	-1.16750816964011	-1.12714666860819	-1.3729090646843	NA	-0.907840249258901	-0.854986095129987	-1.2150679200185	-1.15303319726898	-1.41923891333954	-1.18743552204688	-1.44402566035335	-1.28949124439027	-0.995196407827646
chr1	21700000	21750000	-1.41281810710428	-1.38270330552476	-1.17061969494137	-1.3671885332881	-1.20975397907052	-1.62653839605251	-1.4700020608201	-1.84153842330802	-0.932947090043286	-1.28301523075317	-1.41126321995565	-1.09143207996936	-1.28600352985326	NA	NA	NA	-1.25449386930271	-1.17222964482534	-0.901368363385644	-1.26895037561517	-1.10152590515149	-1.23807413767636	-1.3976189135388	NA	-1.58451704977901	-1.49098818011298	-1.92610260346313	-1.194615813708	-1.56892930494228	-1.46107678255429	-1.32912709059311	-1.13769181606061	-1.50689601053272	NA	-1.39413594434998	-1.21441614831649	-1.39550407889386	NA	-1.0946186661212	-1.05259266157173	-1.10660724263667	-1.15590399532162	-1.38891748381389	-1.26303358510047	-1.50454222295595	-1.35956885502745	-1.00748468043521
chr1	21750000	21800000	-1.44722573605176	-1.67321975975582	-1.18813458608186	-1.39501310223333	-1.6168563999484	-1.57682856083711	-1.4738045243805	-1.69817674902198	-1.1474677982229	-1.15858069649521	-1.53507247410706	-1.60215199935098	-1.16438962419106	NA	NA	NA	-1.50960319014765	NA	-1.34254484303176	NA	-1.19736474094364	-1.41836800925285	-1.71904511729217	NA	-1.44525797261896	-1.55615031766967	-1.87832246354843	-1.32912709059311	-1.8791045432619	-1.52530469291368	-1.38835206714114	-1.15294218628256	-1.54420849769852	-1.24119917190624	-1.47215640916004	-1.32148131557242	-1.60177481036574	NA	-1.20942721674117	-1.13447333411354	-1.15637651128323	-1.18083119669958	-1.34965957156859	-1.24931326199739	-1.65513020442335	-1.31015576046325	-1.12525928296184
chr1	21800000	21850000	-1.28574975906815	-1.53166473091898	-1.12702617334442	-1.36488819298643	-1.61007464818973	-1.77453435353757	-1.45740944999632	-1.58153385266513	-1.24712830120387	-1.37863012862525	-1.57424948897864	-1.58169280671336	-1.26477100778466	NA	NA	NA	-1.68097564513074	-1.44525797261896	-1.81630608706519	-1.22326864437862	-1.33758767723751	-1.31081899116176	-1.66979030077787	-1.16603972081527	-1.5262354605727	NA	-1.76415266915608	-1.53133932618205	-1.91128979969584	-1.65188034554876	-1.37365554466772	-1.14730384166004	-1.34450898159955	-1.21536100952217	-1.47262399026007	-1.43045773663465	-1.69060567334841	NA	-1.30451609941333	-1.08339728100723	-1.20340733135194	-1.11160572718112	-1.70240125040624	-1.22004521218427	-1.6501013616315	NA	-1.19236647009261
chr1	21850000	21900000	-1.12640281136435	-1.41081296023617	-1.32832666077809	-1.46115811579438	-1.45173461059739	-1.7612946670877	-1.41170251389125	-1.74701452306683	-1.24963886932814	-1.68490476692657	-1.42992671668112	-1.45677048235078	-1.38865142682408	NA	NA	NA	-1.75095040904601	NA	-1.59411984049856	-1.21785370369629	-1.64054933498776	-1.37482081902685	-1.49936117776049	NA	-1.49807663692199	-1.67043523604551	-1.5177942660008	-1.57232091700914	-1.74025660444076	-1.72741015619533	-1.49592003403129	-1.22469665634547	-1.19141527512888	-1.03077988168237	-1.47344162964886	-1.48856540901794	-1.56526900586077	NA	-1.50863771050873	-1.07670828545449	-1.28223515265291	-1.11819592810729	-1.67497799479314	-1.26563477857952	-1.62379936035092	NA	-1.21197583878104
chr1	21900000	21950000	-1.26789989743298	-1.1591725825765	-1.23553737408821	-1.38526908598092	-1.42267338054807	-1.36877115792672	NA	-1.87315533151337	-1.26135354843508	-1.37348121109845	-1.21610056294721	-1.28223375073384	-1.28724387530252	NA	NA	NA	-1.82264475980834	NA	-1.11560915685004	-1.25097368941824	-1.48151177834552	-1.51910832559095	-1.65368124118665	NA	-1.44397114463631	-1.59429559950707	-1.64051898625036	-1.54897414432406	-1.90792814998975	-1.70343122776214	-1.50620697914322	-1.31618254141989	-1.36987805125338	NA	-1.47286893761313	-1.45106362454995	-1.58054577911792	NA	-1.6315347063847	-1.29372529060348	-1.24033845283669	-1.18605604250498	-1.60983122957656	-1.24434225287371	-1.58653118414152	-1.22112911559294	-1.34585756871274
chr1	21950000	22000000	-1.21939041586093	-1.11236138001447	-1.17474347829719	-1.35605321878665	-1.45601869464418	-1.60723096128575	-1.39537115334723	-1.93812879912534	-1.14859134757975	-1.08763553778647	-0.962529155363383	-1.04213882427867	-1.25729897962644	NA	NA	NA	-1.63291520895915	-1.41715386384454	-1.27522015002507	-1.27545563331964	-1.25289850615629	-1.41232189757826	-1.80040839589612	NA	-1.585022461526	-1.34528519642976	-1.92072209276203	-1.4971540201184	-1.96821110583598	-1.65976914677155	-1.48852992445498	-1.20374545047241	-1.43533611895243	-1.1123970969652	-1.43842469037964	-1.40029130861967	-1.68338464051059	NA	-1.56280282581954	-1.21101282501876	-1.10775290229302	-1.25082570352904	-1.66651148630801	-1.69986108749724	-1.47736914041072	-1.43132036493484	-1.41625300696949
chr1	22000000	22050000	-1.01023196721863	-1.07357852457802	-1.20507714402602	-1.36284678926005	-1.48607996927322	-1.8185934221896	-1.35213783344898	-1.87125569681782	-0.983482309271926	-1.24088607306542	-1.0714897791036	-1.05289566424595	-1.26430887644585	NA	NA	NA	-1.51125395434504	-1.4101508014241	-1.55444451359652	NA	-1.20559955143372	-1.30242094443204	-1.65602910141194	NA	-1.54370850442185	-1.16412883888559	-1.66311765289664	-1.42352657011616	-1.73924505486434	-1.6107796456643	-1.20956063971254	-1.1267142670692	-1.26386444944708	-1.14094023281331	-1.43749706992851	-1.41645325389852	-1.52579473730069	NA	-1.50805718929679	-1.06758803528841	-1.32153569077832	-1.27395914329339	-1.60247177457591	-1.62791911933278	-1.44781774067562	-1.44521570417747	-1.3219399122238
chr1	22050000	22100000	-1.13903978715597	-1.17292103964571	-1.07357852457802	-1.13530439114567	NA	-1.73480054739177	-1.30081614390773	-1.33168965740303	-0.849484195378525	-1.261581539073	-1.21947080342095	-1.10600752496774	-1.24349747532617	NA	NA	NA	-1.65532588909692	-1.20458498375593	-1.77677825286854	-1.26225797006985	NA	-1.18805365399894	-1.60481255327929	NA	-1.3749106551108	-1.06349661719095	-1.29452311686041	NA	-1.33865277057723	-1.69812147478744	-1.20642214935542	-1.12523062017572	-1.10888416408409	-1.13064147473856	-1.40387422931437	-1.39530935545101	-1.33964745450936	-1.12124426402018	-1.56217533232794	-1.00019531150049	-1.28220201847272	-1.3211028132386	-1.29524129212531	-1.29202424851474	-1.44008836153353	NA	-1.13455739699477
chr1	22100000	22150000	-1.23995541370449	-1.33925706693135	-1.01948764103475	-0.981758858963386	-1.33294663968255	-1.62229610344687	-1.33481214107533	-1.33837193315376	-0.76686368273011	-0.889170682211277	-1.06679815431614	-0.920858226319357	-1.16648795437614	NA	NA	NA	-1.74982775373448	-1.21940114004407	-1.54131610786941	-1.17044380698208	-1.25560331493441	-1.16373201973787	-1.55466155040381	NA	-1.45728345710824	-1.63875215175527	-1.30421780764251	-1.28857391436327	-1.5266114016159	-1.71881792714694	-1.1858225636844	-1.13843618897062	-1.34109090891226	-0.782306846161983	-1.4508810180451	-1.37420552502572	-1.21287023420326	NA	-1.31644666072049	-0.95210057672366	-1.15265173059434	-1.40773989707719	-1.18276743163657	-1.28378468862151	-1.37104419962602	-1.37400557849154	-0.654812528244141
chr1	22150000	22200000	-1.03105768821738	-1.04509119492608	-1.06578950611275	-1.04039759061449	-1.35082701145248	-1.48987690997147	-1.29629460972143	-1.26015933406021	-0.751667701251974	-0.606674051730925	-0.898189951648288	-0.819923027127905	-1.09032038228593	NA	NA	NA	-1.81177633174673	-1.34100277739001	-1.21620777910788	-0.997766862966188	-1.2479470837088	-1.17787248851578	-1.33579097445206	NA	-1.53461182372488	-1.45488170183789	-1.60354095563638	-1.16521790756241	-1.93431776362112	-1.50976855876138	-1.18198971750165	-1.08016830463379	-1.1645624650203	-0.494526101666173	NA	-1.44009600570152	-1.07560433800903	-0.878179415621453	-1.0121134819045	-0.967206123165546	-0.782755574580969	-0.697224126443555	-1.53770280893387	-1.40199646631351	-1.23588385351748	-1.30871158584758	-0.722376254525424
chr1	22200000	22250000	-0.83324649668332	-0.967766746887319	-0.965590089253681	-1.00372227332187	-1.46111232271521	-1.34038913634298	-1.22843390556037	-1.1524950903319	-0.690006507625066	-0.439242339458584	-0.923410936436817	-0.799067940274895	-1.04721388459224	NA	NA	NA	-1.79408349099762	-1.39269130323739	-1.25326127122634	-0.815805523082963	-1.11253316270159	-1.12151954825052	-0.948180067817857	NA	-1.58321987878238	-1.28794404716804	-1.79696103173897	-1.09889188077904	-1.93832510844398	-1.3251981337032	-1.15728814638487	-0.968258397053314	-0.921195500878071	-0.348047568532389	-1.48353803517741	-1.28210848126659	-1.43049523420769	-0.893448292104623	-0.97639044491431	-0.966238444585822	-0.647248876655619	-0.521278908627245	-1.42221951191817	-1.3882164421255	-1.34825008013564	NA	-0.800585148316571
chr1	22250000	22300000	-0.465581469152142	-0.88821892650554	-0.790260626291097	-0.809579193376435	-1.59591998545932	-1.11649194182024	-1.19915041419722	-1.05646634624136	-0.626077503583523	-0.282796095057077	-0.740832893705936	-0.775255270216636	-0.820187069928822	NA	NA	NA	-1.72875946256442	-1.37684589383868	-1.34825873029959	-1.0946186661212	-0.976421442327548	-1.01009730606691	-0.995094577110097	-1.19472385087027	-1.34311460644968	-1.32955779901535	-1.31878252046846	-0.958131332798716	-1.74380787712753	-1.40046713843545	-1.0653742686969	-0.910307178126854	-0.703890542892744	-0.282075479046738	-1.42292803524738	-1.17523507483208	-1.30317983433644	-0.893307490692436	-0.988399663193893	-0.859413207812682	-0.659043230753642	-0.516348163714625	-1.33671101758507	-1.31655091044347	-1.45713893467598	-1.32096965891648	-0.536917365659646
chr1	22300000	22350000	-0.414301300352966	-0.672305777607388	-0.594488408744691	-0.656623659778765	-1.26306785315199	-1.13894230006585	-1.1819254358191	-0.945867725239144	-0.53251605203366	-0.160950248334693	-0.468621901006267	-0.745674368861088	-0.66058922770951	NA	NA	NA	-1.64055459120937	-1.21663652518008	-0.915610498375225	-0.843604744384048	-0.853361145993127	-0.801923542742035	-1.34413234375523	NA	-1.2267136188061	-1.38683639618012	-0.930367631417215	-0.809138813666523	-1.37408020936407	-1.36800645217368	-1.00854201595036	-0.876504937570827	-0.53604336084708	-0.219245920869765	-1.34407384831614	-1.19649902682879	-1.03546110387984	-0.893307490692436	-0.857452839031458	-0.742475770624883	-0.621065299636039	-0.418732507686939	-1.38298351755626	-1.31934645814459	-1.19826832312363	-1.12803449121915	-0.534522254462537
chr1	22350000	22400000	-0.400036485106659	-0.632566889236229	-0.518627146190502	-0.566616532009418	-0.967969782771152	-1.31392435336524	-1.10590631435931	-0.902671756755245	-0.432170210501316	-0.073934542925099	-0.445398888371588	-0.60546966621428	-0.496839808084423	NA	NA	NA	-1.62209295050683	-1.0103438881085	-0.904749165043743	-0.854196337285746	-0.705258305806451	-0.861858748852449	-1.63785199735261	-1.18461204176285	-1.19786904622061	-1.36358960456376	-0.733356907083508	-0.758725587599205	-0.984388644641929	-1.43643169340227	-0.82945855512857	-0.786238720258384	-0.389755445874516	-0.180982699154591	-1.26126290560603	-1.19219126842659	-0.797431310801024	-1.01779338658782	-0.721265140066625	-0.591839991152892	-0.542919463076496	-0.500473447523043	-1.3956747173702	-1.37217072683814	-1.10937152606836	-1.10213506531383	-0.667634483917775
chr1	22400000	22450000	-0.33404811594955	-0.549960888608815	-0.608622574504815	-0.493063686425742	-0.987410939878338	-1.25834353948992	-1.08080562752768	-0.940780140485641	-0.437107635113409	-0.0321341986494122	-0.589650866543517	-0.458828944518437	-0.368095982386556	NA	NA	NA	-1.13603749768729	-0.902777067323345	-0.974242171764375	-0.940688427822766	-0.704074960970868	-0.914505599668032	-1.54530544680861	NA	-1.20185503154457	-1.24370604755069	-0.603115157226672	-0.782165946231875	-0.999510212338423	-1.56889286736237	-0.858115781867408	-0.810568581378214	-0.303684034559552	-0.237144301064745	-1.06992588270509	-1.32041028062673	-0.684433909938877	-1.09789478501995	-0.526025782222589	-0.480065471178836	-0.607742851047357	-0.61432959117597	-1.27432439729582	-1.24093196522626	-1.04594182168934	-1.26824634349855	-0.49349082042363
chr1	22450000	22500000	-0.413771853026326	-0.379345530160421	-0.797359910708003	-0.526609980084146	-1.10857203692574	-1.0191522257076	-1.15958726533217	-0.965027373051687	-0.477286901656834	-0.0733905947064461	-0.662954802213426	-0.58597713141688	-0.369282602699062	NA	NA	NA	-1.03544580971351	-0.956273684474471	-0.935572013720916	-0.927537521446245	-0.704728425889398	-0.61948537132805	NA	NA	-1.1627154607581	NA	-0.780515371271072	-0.79735616660823	-1.369797917817	-0.928174343728126	-0.891083454156212	-0.859870037725824	-0.527624052667487	-0.328074760937864	NA	-1.4015960017201	-0.833453109488568	-0.533380172574286	-0.624892941984343	-0.606852833516607	-0.700108427960669	-0.575779583017079	-1.1090053223944	-1.08978029517782	NA	NA	-0.586552152366085
chr1	22500000	22550000	-0.448700188000106	-0.637158593355954	-0.825906620176955	-0.604984750392383	-1.07659400821019	-1.2587714375572	-1.19613164338095	-0.870104978374446	-0.479527075553648	-0.163842532474096	-0.680944983728973	-0.69126258920142	-0.502973365938229	NA	NA	NA	-1.11803999956999	-1.22155136502682	-0.838130541986787	-0.869519526191787	-0.715730988903198	-0.670311133927536	-1.3990328545935	NA	-1.21829855845695	-1.20307793154826	-0.860884776389302	-0.828173996669491	-1.48255724001888	-1.07009303138821	-0.902096595971754	-0.862845898947464	-0.470445394349363	-0.0362738195438549	-1.0765188999536	-1.03323758420004	-0.959603376001615	-0.75909386847457	-0.746159637853742	-0.776496467660966	-0.397139375842921	-0.479258658177655	-1.14605798018601	-1.08328750848458	-0.982623308309592	-1.22814190883079	-0.73078911324388
chr1	22550000	22600000	-0.587676041217663	-0.746075846330035	-0.75048577844433	-0.671862529328547	-1.05884429265404	-1.74325257853952	-1.15117088288258	-0.973213866579458	-0.544831200117998	-0.377988011696496	-0.819103890848666	-0.746596948350431	-0.62581419215126	NA	NA	NA	-1.36433730632605	-1.29125149670121	-1.03442629768377	-0.917306853424817	-0.834428278107836	-0.787225541894548	-1.34128217725525	-1.10962388539128	-1.37398260459941	-1.39739898482812	-0.884188183556242	-0.948958900457137	-1.3065132951716	-1.37559550228915	-1.0546793183699	-0.900953495132199	-0.506997735352928	-0.240424722367028	-1.15496233389085	-1.05278739708216	-0.88039420150614	-1.02745685190706	-0.732179890167134	-0.868976506874149	-0.47663390599978	-0.490399809930297	-1.28064853990524	-1.17232287788265	-1.0588801667066	-1.11530955090474	-0.772653213303899
chr1	22600000	22650000	-0.888884827619725	-0.855330260424687	-0.703596605143794	-0.735190424184111	-1.0996039640433	-1.71212321914384	NA	-1.17447551030378	-0.673029705638825	-0.677388056945983	-0.967396417890957	-0.777878651896844	-0.787550257916416	NA	NA	NA	-1.47320581196188	-1.19463817745957	-1.36954114508677	-0.935536627593826	-0.983268015724014	-1.05710871487448	-1.3044206564684	-1.24569930500656	-1.49704346005042	-1.57816150467083	-1.06725205353097	-1.01840408892453	-1.59343059122129	-1.28004778733365	-1.24290400521112	-0.997074551891947	-0.774373340937917	-0.569513260572069	-1.34911207150382	-1.16695579769049	-1.02521851880352	-0.791984605357571	-0.853077393252639	-1.01587656407195	-0.629643294896376	-0.82328838663044	-1.22088584988832	-1.30804466438379	-1.19345668638475	-1.15955680599383	-0.810319574701146
chr1	22650000	22700000	-1.21340016062013	-1.04313537824739	-0.845633923155533	-0.845018525030952	-1.23277050645065	-1.57158672258298	-1.26951823852304	-1.09934912229915	-0.768506198841502	-0.820451593263477	-1.16590257292413	-0.837265893510214	-0.867022640380907	NA	NA	NA	-1.22633159874026	NA	-1.22268607589222	NA	-1.10248373500185	-1.13031947819849	-1.5959204483849	-1.26295660615448	-1.53512194600797	NA	-1.38904051275598	-1.11135761162587	-1.96859507413651	-1.55666686727575	-1.23389815368567	-1.08377329960195	-0.957475081032501	-0.563880592001821	-1.47940095891168	-1.33861444792638	-1.09338549287065	-0.884410599198572	-0.956484798655538	-1.09756750906712	-0.915390514769283	-1.09405858761986	-1.54037294882823	-1.42216828509528	NA	-1.34396284881501	-0.921921601915195
chr1	22700000	22750000	-1.30686081326979	-1.25304486574819	-1.04220420427324	-1.10364573358968	-1.15217169120638	-1.58090018341907	-1.37909739571385	-1.1627826125939	-0.904020869042346	-0.841916571318152	-1.47402394237956	-0.945629358086081	-1.06732459361994	NA	NA	NA	-1.10996298164802	NA	-1.39927492159897	-1.27279926052881	-1.19271876376608	-1.2087858865678	-1.87609111005322	NA	NA	-1.51944166371062	-1.6368719649056	-1.33122869896152	-1.79324279698597	-1.66112132169914	-1.31475816750306	-1.19943126422721	-1.00141385330053	-0.855857067685632	-1.51509408282568	-1.4309725260033	-1.15121449015021	NA	-1.22815833329407	-1.13783115450561	-1.0815696044146	-1.38773354167229	-1.58721543025054	-1.59654020642743	-1.39079002610223	-1.46188725051505	-1.1356931912749
chr1	22750000	22800000	-1.37744085738079	-1.31884877613667	-1.09981023219517	-1.44839935702535	-1.22753088149746	-1.55304304756585	-1.51201071457981	-1.51079077831219	-1.05056578452025	-1.04542174074007	-1.32008118309978	-1.07759418544084	-1.19642317812329	NA	NA	NA	-1.5266453594023	NA	-1.6838419006818	NA	-1.25434264682232	-1.37106456256522	-1.47097242462555	NA	-1.4556167469213	-1.4942859388194	-1.74368695600358	-1.52544948073914	-1.57578312372863	-1.30532600116528	NA	-1.29151085637237	-1.15932345426004	-1.22419602647432	NA	-1.42997237271937	-1.3318588248103	NA	-1.23199938199461	-1.26977895222487	-1.23198990664166	-1.34386697404114	-1.60088558195172	-1.72485022173372	-1.50824089950856	NA	-1.19463817745957
chr1	22800000	22850000	-1.44919013488392	-1.30452806407324	-1.09388892332021	-1.78095403647319	-1.24921521495092	-1.41215108911052	NA	-1.84548659601599	-1.10597834831243	-1.27809673411712	-1.20262506782469	-1.18254063195205	-1.3251981337032	NA	NA	NA	-1.49070700939297	NA	-1.65062988937606	NA	-1.42524221051831	-1.4621937537388	-1.46950575825698	NA	-1.35292052323469	-1.46663156577121	-1.87673448255722	-1.6975829567373	-1.88583404441408	-1.45421314208507	NA	-1.3361219271152	-1.61325119581451	NA	NA	-1.43922717082852	-1.5418799587286	NA	-1.25938518994349	-1.36195759778939	-1.0920734795317	-1.24700649204113	NA	-1.68479000276463	-1.56289862271242	NA	-1.21778020092146
chr1	22850000	22900000	NA	NA	-1.16482791950618	-1.61893948861527	-1.25085857742482	-1.34310975432769	NA	-1.56917423937656	-1.17493708858512	-1.21032330242029	-1.29876053809494	-1.26875885510827	-1.33639089763824	NA	NA	NA	-1.38323323205903	NA	-1.5109867085504	NA	-1.54484496299129	-1.32944555343387	-1.73900107557555	NA	-1.42869537675569	-1.58893257755557	-1.77440774905533	-1.51717119185926	-1.83814073026954	-1.6762109985085	-1.41500828105309	-1.30547782623713	-1.71179708235533	-1.2073567822385	NA	-1.55707780237695	-1.57608339921513	-1.26948588293304	-1.58145959471397	-1.26050683162637	-1.28537255206099	-1.20169377337633	-1.63485192871477	-1.55456818720496	-1.58617056345585	NA	-1.28362112331084
chr1	22900000	22950000	-1.47002674512795	-1.47005034567734	-1.29251141428485	-1.43420950484409	-1.45459472699761	-1.41341884434571	-1.49021394473977	-1.15912118704826	-1.309590587645	-1.37998417392488	-1.21544314531883	-1.43380955108809	-1.33584802970278	NA	NA	NA	-1.48531421595566	-1.35896427968407	-1.5273617495825	-1.3793473994283	-1.6011984406903	-1.25660043660912	-1.77843464898392	-1.20593088346385	NA	-1.70676912455175	-1.48429367389725	-1.51778763755533	-1.85953765404688	NA	NA	-1.3566771458771	-1.56117153976778	NA	NA	-1.63074283448216	-1.53088713971261	-1.08461259521968	-1.76638089620761	-1.22098307086096	-1.52980176890625	-1.49709282028606	-1.62104644455872	-1.65026866119449	-1.59453225414689	NA	-1.52492477815109
chr1	22950000	23000000	-1.50081524405366	-1.53272906110779	-1.26614165688798	-1.23973845208308	-1.27982891192967	-1.70450505687363	-1.51120837354761	-1.10595838189206	-1.37674518293406	-1.52277256233431	-1.16537769840349	-1.71903971279555	-1.44532751402186	NA	NA	NA	-1.57232960745448	-1.37298393541347	-1.55602247431696	NA	-1.67101437512197	-1.41237605005373	-1.65929130158326	-1.29285839886106	-1.60913950580159	-1.63534168258937	-1.21499605310784	-1.55509680257146	-1.88272049220868	-1.59319718187453	NA	-1.53600411094674	-1.5708995267501	-1.30673501395586	-1.52625231428881	-1.5789940801059	-1.60886767878465	NA	-1.66641221434655	-1.30211081430125	-1.4686225825297	-1.4033918992482	-1.551038624748	-1.589559402486	-1.54678228674738	NA	-1.35992421944246
chr1	23000000	23050000	-1.35648688125521	-1.57661722384871	-1.43053652423599	-0.977183984217563	-1.09977334221965	-1.66784685024151	NA	-1.16601036493046	-1.34106839784366	-1.54234909996201	-1.43084741543423	-1.77295224715679	-1.49863679688881	NA	NA	NA	-1.63236952509282	NA	-1.80977986312118	-1.23946977116758	NA	NA	-1.73138879923023	NA	-1.53164444966262	-1.51895289774998	-1.55036094311406	-1.47800565235374	-1.70587752785428	-1.44922566128926	-1.38760602972548	-1.54171557667613	-1.74676438077884	-1.32828102684491	-1.45606248246059	-1.57815883980801	-1.68631475294569	NA	-1.54353781337789	-1.48327897363589	-1.32817748149907	-1.34193880625644	-1.27379983824647	-1.22726060968763	-1.60463113332709	-1.34844321557443	-1.21287027048952
chr1	23050000	23100000	-1.20815652738527	-1.56661181296795	-1.57407691602511	-1.45547811817984	NA	-1.50661258847879	-1.45895022437812	-1.46555149114721	-1.38610836723019	-1.52331961737811	-1.50382296433873	-1.71394875242182	NA	NA	NA	NA	-1.58215558588289	NA	-1.40067790209283	NA	NA	-1.16994933325632	-1.8294478981322	-1.20337043902418	-1.59407325336279	-1.28303724484232	-1.88025345433438	-1.40040487557771	-1.59079059730367	-1.51445520808788	-1.28886970808397	-1.23180346600493	-1.59766134186151	NA	-1.38216869632591	-1.70086535972234	-1.5857858508612	-0.990703581684973	-1.43327189729646	-1.5130809758705	-1.45161814904482	-1.36961169600658	-1.02886377546787	-1.2056844108302	-1.64740344073224	-1.37090923528556	-1.23512130185144
chr1	23100000	23150000	NA	-1.50752243153779	-1.53549928336708	-1.60053531146538	-1.27379842176826	-1.68845844341993	-1.40351839546113	-1.88282096698368	-1.50480741712078	-1.55764888101582	-1.41962286448762	-1.70786609943383	NA	NA	NA	NA	-1.54563357721667	-1.2257561352184	-1.05941621458664	-1.25371381715681	-1.3604822667146	-1.14544798047044	-1.69366412228502	NA	-1.59987170261152	-1.33221098920813	-1.79453700793422	-1.33569884136932	-1.56333922182428	-1.61858644740691	-1.14072102068082	-1.23200336300271	-1.33818680738252	-1.15607143882321	-1.42441545082046	-1.65219060003861	-1.46379511351328	-1.01088678582718	-1.42579547699626	-1.61822358925645	-1.49256373260523	-1.45862410348979	-1.20430575448869	-1.19246788777652	-1.74869477184252	-1.32592500624185	-1.12913693988627
chr1	23150000	23200000	-1.46866240595415	NA	-1.49018411922124	-1.71460399845722	-1.19789628494639	-1.80735105756871	-1.49105244418167	-1.69199778196814	-1.46436130369686	-1.56230844107245	-1.2789282988795	-1.41122500874613	NA	NA	NA	NA	-1.66498386597501	NA	-1.48731685885257	NA	-1.26496452198284	-1.44377226445633	-1.65544311912315	NA	-1.22430618018295	-1.28081370408872	-1.52538446145644	-1.34899900495902	-1.29907318059161	-1.29346834181122	-1.51686174769265	-1.26315591524244	-1.69791559634992	-1.10205574114118	-1.33590784906935	-1.45848877844904	-1.56032426512463	NA	-1.31567643750968	-1.49285387053789	-1.38318043370322	-1.48954740474572	-1.42073089489368	-1.22362325321549	-1.63931486504558	-1.3203779492694	-1.06424043197027
chr1	23200000	23250000	-1.44998411160704	-1.34834299306272	-1.39496415174629	-1.56733163143512	-1.14799330022544	-1.70028227162355	-1.58143304479247	-1.50375198774498	-1.33661387728435	-1.25097368941824	-1.36272643079706	-1.38603068872736	-1.35689097746473	NA	NA	NA	-1.80510617211717	-1.24138903006528	-1.8295499808594	-1.23946977116758	-1.23796936777148	NA	-1.61006589902499	-1.21704170913899	-1.19128243969251	NA	-1.19862669563191	-1.50745578289724	-1.25290438531675	-1.26769545274573	-1.33490728098546	-1.30837691462708	-1.37425460137165	-0.979926967889266	-1.27551904652469	-1.40652220500152	-1.74796854068408	-1.09077538818677	-1.25090139446954	-1.28592744442984	-1.44531195534902	-1.31641434280099	-1.31827512440866	-1.34563649306239	-1.26040523108212	-1.2993887343997	-0.953958722220492
chr1	23250000	23300000	NA	-1.28063752098595	NA	-1.42255023840112	NA	NA	NA	-1.24800853309144	-1.41329378690426	-1.17028257980058	-1.44930267270908	NA	-1.24843388466621	NA	NA	NA	-1.70140476205027	NA	-1.49328473722498	NA	-1.2414891092758	-1.26349053246974	NA	NA	-1.21061232711287	NA	-1.11821320908285	NA	-1.09776169210695	-1.25333567104877	-1.08377329960195	-1.40603984649049	-0.956662300372639	NA	NA	-1.30228671160352	-1.62952325407979	NA	NA	-1.36228350206619	NA	NA	-1.17721960911147	-1.38873952455274	-0.959045775522605	NA	-0.780094661323511
chr1	23300000	23350000	-1.43991227760313	-1.33304869384463	-1.20163446890119	-1.59336139664754	-1.43691958617551	-1.57711789173722	NA	-1.41013901947262	-1.38923892077634	-1.28294269485145	-1.4546741593668	-1.5538001049775	-1.28698051297879	NA	NA	NA	-1.72109959923881	-1.38061363943012	-1.31109193242701	-0.982482070060209	-1.26723554021696	-1.20589942025727	-1.58717997584361	NA	-1.32415680362087	-1.36523751798285	-1.15945405056135	-1.32683784410443	-1.43084591174709	-1.20097932493471	-1.20042022519109	-1.33918344679365	-1.20912797808488	-1.1350629612991	NA	-1.27175203153707	-1.42776550265739	NA	-1.31014971003188	-1.28037727124009	-1.58225910270395	-1.35090833260681	-1.07957253289902	-1.45360563812425	-1.17398584269146	-1.22279267341545	-0.822807030574746
chr1	23350000	23400000	-1.23913069927324	-1.14908801467627	NA	-1.69202925909512	NA	-1.33784926146331	-1.31457984941886	-1.70310668584597	-1.38880284311021	-1.38457918418612	-1.46935080726099	-1.76029673696962	-1.33821442391108	NA	NA	NA	-1.86749926069259	-1.38370962014071	-1.53238310900877	-1.07486265559916	-1.17421477506749	-1.003212675451	-1.53855728952481	NA	-1.45837986133494	-1.56834573331096	-1.48820550591123	-1.26633685658591	-1.65607189828347	-1.32068498407597	-1.24665538880799	-1.21974650370584	-1.51289987063868	-1.09725260061198	-1.30712186326168	-1.25923632062888	-1.34036800550254	-1.2141097031444	-1.39937064372312	-1.13300241188433	-1.37083943974678	-1.38895118833056	-1.16147124672877	-1.42692322146559	-1.53256046835169	-1.44861940937472	-0.90989466326297
chr1	23400000	23450000	NA	-1.2038211187308	-1.16266003435976	-1.55520433252512	NA	-1.29248822037106	-1.3608153273394	-1.78844079365478	-1.36879301017009	-1.47725249701927	-1.09744867041809	-1.86993080681245	-1.41976556258511	NA	NA	NA	-1.85832948706655	-1.28836152575923	-1.60339071327409	NA	-1.19128555819339	-1.12744928289988	-1.45773516194286	-1.54878161496849	-1.39044878177965	-1.58249986807297	-1.88867347251614	-1.3694089318152	-1.543974531924	-1.45209956174776	-1.31405413265239	-1.38220700264969	-1.36766401817892	-1.15473690262101	-1.32681704438287	-1.31066251271337	-1.21906007711521	NA	-1.44017055069978	-1.10588693003168	-1.44196841946313	-1.27963747203374	-1.20512198695312	-1.37098815110079	-1.61785470290302	-1.47343203075465	-0.899994772113799
chr1	23450000	23500000	-1.21267053159853	-1.51220410066915	-1.31237692691409	-1.41906311204019	-1.21025615654094	-1.44363818794562	NA	-1.71947546906455	-1.39586442251294	-1.48131700978669	-1.29877973996776	-1.75433806586436	-1.35985877035168	NA	NA	NA	-1.35461376566947	NA	-1.7311557326604	NA	NA	-1.39082541118841	-1.3534761360642	NA	-1.3121192943175	-1.46754530342565	-1.56592318123688	-1.4001584822318	-1.75859213834495	-1.50324398847727	-1.39784405488746	-1.3713485170912	-1.25967828397464	-1.15331945715559	-1.33894653462713	-1.30426959395994	-1.05408077493852	-1.23535159156148	-1.36074692968161	-1.10482855327419	-1.63446586135009	-1.31702402445265	-1.22791771321391	-1.25331091565152	-1.45464449603185	NA	-1.10028946924694
chr1	23500000	23550000	-1.31824054027584	-1.56320021551469	-1.43754299913635	-1.44875578103595	-1.22940345144979	-1.53617273500182	-1.44940528131723	-1.28509765006445	-1.33332838801433	-1.40763621945485	-1.51125395434504	-1.60515088601997	-1.17423931211072	NA	NA	NA	-1.31759640325007	NA	-1.52461396207295	NA	-1.27852964634366	-1.59565486020005	-1.48967583032992	NA	-1.42907428725764	NA	-1.2109939544948	-1.34980683200448	-1.91825602724534	-1.66629515557874	-1.45996414295959	-1.28336985766991	-1.30528317215176	-1.22370206599383	-1.49841906739479	-1.19050743901955	-1.34667361819155	NA	-1.52546792474123	-1.3195759771212	-1.61113041948741	-1.46312893363371	-1.33732818887453	-1.18605015731587	-1.37577408073679	-1.40218252759908	-1.2260695586241
chr1	23550000	23600000	-1.31829095413316	-1.56709623086476	NA	-1.48102077959041	-1.13005696924139	-1.39601425488962	-1.45704632566779	-1.3687048035572	-1.22026502745035	-1.60947485528769	-1.54840823597972	-1.46988373841492	NA	NA	NA	NA	-1.34809710230549	-1.20049878691083	-1.26585850347866	-1.17380850466444	-1.30007274829053	-1.64284304484315	-1.44930997997242	NA	-1.40969096220508	-1.49786832706812	-1.95739865301142	-1.31352384633285	-1.63526617918058	-1.55712772500337	-1.43601573279368	-1.14191413438106	-1.30964492480365	-1.23899443621866	-1.46293092229644	-1.35414778601507	-1.74552901354144	NA	-1.73200139424615	-1.46734525836789	-1.44683406176476	-1.49233298985318	-1.39816077704463	-1.15052149758708	-1.57270738114358	-1.21328471264653	-1.16419198439591
chr1	23600000	23650000	-1.2958904994111	-1.53264166560924	-1.34811627177906	-1.41294551572965	-1.10307644116252	-1.26459276222925	-1.49264053022494	-1.48040458283119	-1.33776105705323	-1.49762058871845	-1.52091812942561	-1.37729767593531	NA	NA	NA	NA	-1.19299548255839	-1.25297332726833	-1.14608229373253	-1.13784109962515	-1.26014589574007	-1.30696402583549	-1.22795156937396	-1.21704170913899	-1.25494610038549	-1.42992618560527	-1.7547801628499	-1.26205901271456	-1.19176375370062	-1.29417692422042	-1.19160067264087	-1.00776714342487	-1.34766741583185	-1.16406300796109	-1.4159699221711	-1.29050710865056	-1.85347060282293	-1.27770361738102	-1.49448841464111	-1.12452211786653	-1.44384921252002	-1.34774308702032	-1.59390870707373	-1.06586369333861	-1.39871319943748	-1.27744825459001	-0.886999643760408
chr1	23650000	23700000	-1.29513488968031	-1.17728115401065	NA	-1.27581545698246	-1.2581743261214	-1.21195022677887	-1.39010046211776	-1.45194147928204	-1.31778087558643	-1.24541729919051	-1.45686040781848	-1.29290273917019	-1.2541283977448	NA	NA	NA	-0.966826332769587	-1.30229287965368	-1.00274795259414	-1.06863555154205	-1.16586180095844	-0.99148939986186	-1.04011621386668	-1.05252904590001	-1.21336948161834	-1.24045752915646	-1.49390787211913	-1.24541713468249	-1.42978564093876	-1.21692567024587	-0.919198018297885	-0.982779171613505	-1.60285353195017	NA	-1.21833317820145	-1.20649961185657	-1.73651491439581	-1.27008076734021	-1.11610560934138	-0.791266874749878	-1.25864190306776	-1.13294179148694	-1.73651491439581	-1.05103824516136	-1.16794345655324	-1.24196553077557	-0.608254831553084
chr1	23700000	23750000	-1.09546976938344	-1.07373868692302	-1.25196723213415	-1.05710871487448	-1.34541264365769	-1.06676348308052	-0.957748955706947	-1.27899101259297	-1.06589531579321	-1.18611116542512	-1.49916536384663	-1.13179958076244	-1.04770650517465	NA	NA	NA	-0.921413604800712	-1.17764207126903	-0.877466668934888	-0.967036478769536	-0.896650954362494	-1.02313407881293	-0.934016799338064	-1.21939464427348	-1.06370568641481	-1.03951518701836	-1.14362097907303	-1.17679611523581	-1.74849687870988	-1.11966226747979	-0.769077191713201	-0.873952333243865	-1.66398369814602	-1.01899746847055	-1.06103325116434	-1.06533812560829	-1.33580006487148	-0.972304136914032	-1.00095025494687	-0.78446304324895	-0.946855233069902	-1.20150205498166	-1.44754344717343	-0.976187590516271	-1.29422953618256	-0.818554966305028	-0.568494147454835
chr1	23750000	23800000	-0.824896051230973	-1.28173378164371	-1.27050727740846	-1.09489459204855	-1.05212952446651	-1.05466805686402	-0.921426130961926	-1.09304122060931	-0.97481257949868	-1.22134833387162	-1.32825970887751	-1.00872498266949	-0.876798544132784	NA	NA	NA	-0.915610498375225	-0.99487089110324	-0.77218614081165	-0.603204724908901	-0.597329148513175	-0.848692684227711	-0.866978454592419	-0.865127073425424	-0.842205857784239	-0.731959741305763	-0.847723114457809	-0.972287605815675	-1.26813751818756	-0.889365304944621	-0.602798948377683	-0.610578194219057	-1.36186087139445	-0.83132258771068	-0.93408743029236	-0.874887514568753	-0.9870532884146	-0.967855169119828	-0.941968060166783	-0.761468000574605	-0.912376384310699	-1.0974618692094	-1.06682442769573	-0.782870703025353	-0.960577489990336	-0.744954216855156	-0.336085063296307
chr1	23800000	23850000	-0.75379048406495	-1.52945574742226	-1.16525609615346	-1.21734394228225	-0.87147299184052	-0.978366704857498	-0.980418306259978	-0.948958900457136	-0.980321023795178	-1.12017767933765	-1.05022622383852	-1.02113013773893	-0.575779583017079	NA	NA	NA	-0.991339074227181	-0.700410076183637	-0.587490875329377	-0.561068736686223	-0.578248723235226	-0.641408283777542	-0.765891691124791	-0.620577219048929	-0.654119043681402	-0.489301969074151	-0.687096679493537	-0.779293254280979	-0.716671300476259	-0.698594102643515	-0.528816788635294	-0.584520158171566	-1.1577306289666	-0.685487435325817	-0.852044443964198	-0.827225453247765	-0.882451829801785	-0.980820519384211	-0.725087739568446	-0.596945910991951	-0.885584293162854	-0.897672614481508	-0.902934024773395	-0.668647087161757	-0.648456963129389	-0.692540989675361	-0.0799066053610353
chr1	23850000	23900000	-0.699048175142825	-1.46691003328329	-1.04383900227128	-0.999373260448615	-0.786387504975125	-0.795104865154663	-0.865358568602402	-0.743075273990189	-0.949587759096316	-0.923838530506837	-0.927254996587048	-0.958349997993471	-0.406898666731785	NA	NA	NA	-0.949221017980765	-0.576212795301587	-0.398436282604913	-0.604091532863377	-0.583907463595921	-0.538941576169698	-0.511309998036023	-0.61242071040366	-0.455826709879884	-0.635306593526084	-0.401454581278811	-0.668873840923736	-0.549161148828761	-0.590109257046089	-0.400886780265213	-0.613769636826086	-0.813860056844146	-1.1822149252102	-0.777556388092639	-0.786784145204266	-0.809579193376435	-1.05215637933082	-0.533109128863683	-0.472796707021394	-0.741697346907345	-0.759744131940834	-0.793942022730036	-0.646222488146983	-0.572458473432475	-0.709380255609059	0.0564969362150971
chr1	23900000	23950000	-0.554955522113483	-1.03175381217153	-1.16169380307581	-0.805558727127275	-0.606910143169986	-0.710504734943785	-0.786834157282602	-0.647576945234727	-0.940350655517583	-0.961513761809618	-0.7759150150749	-0.722689647485396	-0.318198037962187	NA	NA	NA	-0.791909804911642	-0.440374161716952	-0.318198037962187	-0.595989978786246	-0.375173940918122	-0.42343790862462	-0.376545591994013	-0.645760756512013	-0.302631843958423	-0.466778463263464	-0.272562645791388	-0.550599661600081	-0.445732468016949	-0.376556311886877	-0.276119978577334	-0.517010967384797	-0.799353749905676	-0.723231858639183	-0.654458609128591	-0.5365494942687	-0.651481490281925	-0.930324972596387	-0.309767901419239	-0.368944305240691	-0.55071260671191	-0.53847785279049	-0.318984516355372	-0.602002320611133	-0.432431201663556	-0.35410919577727	0.13573348466792
chr1	23950000	24000000	-0.516872680701619	-0.814150952669094	-1.00008622468179	-0.87125187420627	-0.488206134390682	-0.784320128961576	-0.733712078806881	-0.688429804650367	-0.882338121801835	-1.08448127475884	-0.608248709376405	-0.796298320653989	-0.319950869802387	NA	NA	NA	-0.800533230328062	-0.150724213323001	-0.317135909368331	-0.285498637542174	-0.30238647892403	-0.367915958026406	-0.403918023177754	-0.287242560782403	-0.225924991039453	-0.314543331599007	-0.319488076038363	-0.327984582445682	-0.332982943330425	-0.234422266917895	-0.282207816987312	-0.50914210232377	-0.857732859125078	-0.467039792961089	-0.570231095361817	-0.681144795394484	-0.539591388905109	-0.858704881752827	-0.34984017923416	-0.23980283565892	-0.457967268340187	-0.357105347271823	-0.336131179718019	-0.512157261361434	-0.262132129299207	-0.16394560583978	0.188983731824347
chr1	24000000	24050000	-0.570414637918019	-1.17627447227169	-0.846540958487658	-0.95493275799239	-0.522415583974702	-0.880881513493837	-0.707368271149997	-0.722872523126721	-0.843397910480347	-1.11438544206427	-0.623473579689041	-0.902172726777426	-0.393562973360798	NA	NA	NA	-0.987834716356192	-0.225974392244091	-0.370458225624015	-0.211118943949943	-0.367193209397342	-0.380087117434073	-0.423000349325269	-0.0377547365997024	-0.209281177390681	-0.378058082320894	-0.306779252268307	-0.43579843234179	-0.303633876183938	-0.296727349925319	-0.33495069827399	-0.430974416243278	-0.741364957169464	-0.414352752086058	-0.547898752850779	-0.872695309103386	-0.540563166711128	-0.90224937382988	-0.53604336084708	-0.414726721937218	-0.518032331191004	-0.521355671840984	-0.477065909827844	-0.520044982445333	-0.320176017977282	-0.691185437056771	0.155711082415278
chr1	24050000	24100000	-0.619222294996813	-1.07853413367205	-0.977183984217563	-0.856856192815862	-0.647783192600167	-0.844751478441909	-0.686396996209539	-0.592862921733559	-0.88031302546693	-1.16401719976838	-0.878597138289027	-0.936609122364297	-0.572645154714424	NA	NA	NA	-0.931486264872699	-0.409644069732284	-0.582063661033041	-0.446842368036623	-0.512675276383845	-0.491197920035813	-0.399052538921012	-0.304649101170212	-0.269960553440521	-0.520930187756042	-0.281780474184256	-0.581547557142331	-0.391412113528432	-0.369157768603995	-0.463902075635639	-0.304472311780949	-0.724446109606371	-0.541515568545739	-0.649355943339546	-0.829583844288023	-0.654496675703753	-0.979636569518782	-0.62825417512242	-0.678040426940503	-0.583407088710377	-0.568138311088885	-0.49621940752175	-0.572172443820285	-0.581764341347296	-0.585594840453176	0.0812570970189632
chr1	24100000	24150000	-0.663592091747306	-1.05968061849794	-1.06558012962899	-0.789572658827877	-0.881182484406079	-1.04313473687296	-0.879085202441899	-0.590439406361519	-0.966391488909432	-1.04183944628918	-0.97629178686811	-1.02134371857979	-0.689488223270265	NA	NA	NA	-0.815080936750981	-0.773223405966587	-0.630210903807551	-0.601141401938034	-0.647530489814802	-0.627776370216532	-0.617171470819612	-0.637956443737391	-0.53135681129939	-0.612527345606568	-0.553510314502353	-0.642530130468379	-0.583747974782486	-0.513484791949301	-0.625505543920232	-0.594733084310612	-1.04731364812244	-0.724741334303657	-0.756598352356175	-0.792261248066465	-0.835293227268584	-0.876217855032272	-0.689898059469929	-0.508111065216123	-0.704854179709141	-0.600033867559648	-0.62203308761526	-0.619121159404863	-0.643782548242311	-0.504938034624294	-0.0911191276546552
chr1	24150000	24200000	-0.771501562876506	-1.16031948486092	-1.27932018330003	-1.07055988741192	-0.966568450626293	-1.26085664348483	-1.08630269891554	-0.959593924195492	-1.06662291135053	-1.00658066052122	-0.815389056801308	-1.04278798801059	-0.901525197852138	NA	NA	NA	-0.957162163190759	-0.989543036346541	-0.6817736520717	-0.918422471000333	-0.812846471014595	-0.768053469694612	-0.900782018838582	-0.984321006187007	-0.695533552732696	-0.726980411241507	-0.911583707396617	-0.773191371697223	-0.991271279325575	-0.756237688334975	-0.75351463391931	-0.750133903588992	-1.332094605579	-0.904117670644356	-1.0037521349842	-0.905837113152954	-1.15156225250636	-1.07078239960015	-0.674883280044518	-0.625136123661445	-0.784225348294307	-0.832680706802914	-0.770324530421503	-0.786015621083313	-0.638555077814632	-0.78727173058341	-0.250554752584287
chr1	24200000	24250000	-0.943860796957923	-1.30915456488159	-1.30621811166965	-1.18198535988167	-0.945224418153054	-1.21895911736393	-1.04227642412817	-1.32309414115222	-1.13248479924472	-1.16305433875936	-1.14278385350173	-1.12489433877723	-1.11182936476876	NA	NA	NA	-1.20579294877901	-1.17781247173701	-0.85308172420075	-0.977965381990747	-0.890209484082375	-0.940989331972624	-0.861959242008576	-0.983520810830441	-0.890779781108808	-0.912884286054668	-1.08006761557557	-0.906982237887656	-1.51125395434504	-0.941558839995116	-0.867252006725327	-0.866833764594191	-1.3921443645585	-0.973994431561125	-1.1441888967656	-1.06268743837697	-1.41219465897527	-1.30733922421045	-0.871515651306587	-0.83223960136584	-1.05158509214455	-0.961734315162552	-0.92490605785465	-0.896252109785466	-0.836736403866353	-0.898794232667387	-0.595948147480485
chr1	24250000	24300000	-1.13810907985976	-1.58657357152399	-1.30580540442	-1.19559449429379	-1.12313235831914	-1.16777330280554	-1.14300809197928	-1.68242812946856	-1.20079583837889	-1.2549737476207	-1.49178638700888	-1.45123934665066	-1.23641157299415	NA	NA	NA	-1.45334639147461	-1.14412620869805	-0.993699214685855	-1.05421076478833	-1.06642047956103	-1.02705731151481	-0.941270857630493	-1.14094023281331	-1.16132646872426	-1.09984218227752	-1.2687923463141	-1.19662791731758	-1.78947612853871	-1.02347376363147	-1.01558409260692	-1.03032846827552	-1.42573057232665	-1.09824813514521	-1.26120522362709	-1.22309891534966	-1.44555783592704	-1.20117750889693	-1.11500296485225	-0.923053324239872	-1.33339608591274	-1.0815407080183	-1.13425155752296	-0.990652180648076	-1.07678906660719	-0.909605850670785	-0.811066460255935
chr1	24300000	24350000	-1.3822474014256	-1.76467310520366	-1.39616689362223	-1.42075947490778	-1.21023874715711	-1.32007359986923	-1.43609502062301	-1.76810054871097	-1.28223515265291	-1.57832435762028	-1.42700820080889	-1.52918185428779	-1.22615092088699	NA	NA	NA	-1.44363600686523	NA	-1.26364023269341	-1.12724819292879	-1.30561935984064	-1.0815407080183	-1.20439519559566	-1.23890689995688	-1.26153945105165	-1.17668490322867	-1.4318828638711	-1.29714843754528	-1.83961716000346	-1.11283738602725	-1.19776494159606	-1.18398576305794	-1.30983705289925	-1.17611692316009	-1.3161739198198	-1.32521761078687	-1.51498889351946	-1.25890855068422	-1.34816931992556	-0.994039677601352	-1.37693919066494	-1.27118779165989	-1.19388264437828	-1.09142788909374	-1.31001797742092	-1.14284253901441	-0.998430034192087
chr1	24350000	24400000	-1.53343571672871	-1.7291710255118	-1.38380970939097	-1.69055134217074	-1.26908323440785	-1.45644702510814	-1.54971404155928	-1.81495900381825	-1.32432940516165	-1.58375375161508	-1.3211900282968	-1.43036023678442	NA	NA	NA	NA	-1.36993226969404	-1.26900327786153	-1.53238310900877	-1.18445150204548	-1.45903042977363	-1.34187764328726	-1.34657411538459	-1.20588356805889	-1.23938500731501	-1.23095414596897	-1.62660709822115	-1.37477511355818	-1.97560612690712	-1.38558476511255	-1.36917848382951	-1.23407972309785	-1.53702381556403	-1.26521114583632	-1.382506328499	-1.37289711584596	-1.41904991848567	-1.30301807143725	-1.49504701554844	-1.17278343858782	-1.25434264682232	-1.3047797565281	-1.4331265181148	-1.14661386480334	-1.23553676305716	NA	-1.44116301882981
chr1	24400000	24450000	-1.58797995108697	-1.66883996077308	-1.37230610033776	-1.72267190106852	NA	-1.34921991597083	-1.41560861468956	-1.49319267692214	-1.37403078545853	-1.45345836903933	-1.32634431226798	-1.41877312174058	-1.32109530486759	NA	NA	NA	-1.31759585221251	NA	-1.28308973671919	NA	-1.53492959141192	-1.40635466020644	-1.16094510144964	-1.10505268582507	-1.18246994886801	-1.24245546225152	-1.94367131820673	-1.54776743063978	-1.64065448717423	-1.49968401048349	-1.39580019961848	-1.24423704142034	-1.80498128748918	-1.29938130131212	-1.43442193779132	-1.3019161647177	-1.35887056689001	-1.23796936777148	-1.43353084533362	-1.31356889965398	-1.27032970773541	-1.36463767109401	-1.70852010570529	-1.25084761078058	-1.24436547304309	-1.44753752230936	-1.4739165463444
chr1	24450000	24500000	-1.52294935949441	-1.81851999109844	-1.44772920082142	-1.75811350887174	-1.37274758810453	-1.43412146617059	-1.14376759003553	-1.35815332557026	-1.46752856799742	-1.50733740187999	-1.27042913737876	-1.48794754096102	-1.43463237021893	NA	NA	NA	-1.15306071668329	-1.34129192228695	-1.49123571669385	-1.21785370369629	-1.59368181165891	-1.39775330956105	-1.0946038848456	-1.01811844424504	-1.2313817903253	-1.25333567104877	-2.00785473906821	-1.66917232957451	-1.11974143353412	-1.35103620517529	-1.47745524545497	-1.17649783122894	-1.64768685658204	-1.31964651013656	-1.34017852075438	-1.20049361756096	-1.2486032488927	-1.15334302631186	-1.32770390635847	-1.44755025070157	-1.27617146949973	-1.48872475113631	-1.68333214753228	-1.42090212554938	-1.27673728157707	-1.46393840368681	-1.47569975460223
chr1	24500000	24550000	-1.47094425716926	-1.8372775616642	-1.48905117790811	-1.54835833550104	NA	-1.49032657212619	-1.10757975646968	-1.47684064887728	-1.52374140820991	-1.48479151101445	-1.28659561515253	-1.58857970772532	NA	NA	NA	NA	-1.38257800928347	-1.3002472087631	-1.57755116957546	-1.26527182438565	-1.59802838230027	-1.2215154443096	-1.13992007944333	-1.19007252432387	-1.2075457156901	-1.27256369758997	-1.92312879228822	-1.71331502692617	-1.30790995276256	-1.49602031895525	-1.53847843545674	-1.27508575209707	-1.55022768205615	-1.31624341700988	-1.21760265584065	-1.17752290886259	-1.29870294769709	-1.04324092610534	-1.75151509151593	-1.33498517956944	-1.34043237234797	-1.3724798095797	-1.69928689083941	-1.53309892146069	-1.23973289964844	-1.24834424293362	-1.17797709061627
chr1	24550000	24600000	-1.48366498369724	-1.67777337537445	-1.46460844276819	-1.4790896218259	-1.21886428510308	-1.35809750735089	-1.20082210149468	-1.38708839999265	-1.46620403948007	-1.4275025042276	-1.26953368946498	-1.57379383340586	-1.38865142682408	NA	NA	NA	-1.36400126187291	-1.31797856432831	-1.5698783184043	NA	-1.56950012007867	-1.28508193702404	-1.30181751827278	-1.25610622331456	-1.14382007354786	-1.17893580465005	-1.80327879622528	-1.74685680929066	-1.67240292599798	-1.38132232858096	-1.43584384270939	-1.33326363607892	-1.38536166006419	-1.31011984511289	-1.13615177147592	-1.18168845218459	-1.25587647587938	-0.911567055609696	-1.60499283810247	-1.17984725739901	-1.40766834494124	-1.24944770729644	-1.34047977489686	-1.22013389092053	-1.13359551597129	-1.19272000204084	-0.921531181773845
chr1	24600000	24650000	-1.30208864056303	-1.50492850288624	-1.45596620239233	-1.49932327247565	-1.11452175280269	-1.08690606274704	-1.2077779774436	-1.32853658399116	-1.40471308550932	-1.45677048235078	-1.18424170484447	-1.07354649074904	-1.39139716189875	NA	NA	NA	-1.2880237852425	-1.10870613378102	-1.57871245311514	-1.24353971158885	-1.42452529948562	-1.30889505360938	-1.14409976964106	-1.09543583374651	-1.04617925310936	-1.06370765362218	-1.68673633668666	-1.55366223684128	-1.46312893363371	-1.13857477021597	-1.47412590917918	-1.41048897022261	-1.53646631455694	NA	-1.16775180415781	-1.15425875590432	-1.04964533706671	-0.642530130468379	-1.45721442132642	-1.21219879969742	-1.30379377793683	-1.23173510318666	-1.16220013065939	-1.04386941265943	-1.05374928337411	-1.0973869898175	-1.17302840323568
chr1	24650000	24700000	-1.15318164058035	-1.37619961513847	-1.38300553731561	-1.36968712255221	-1.05343226650237	-1.043055406188	-1.1887758651194	-1.22827954533276	-1.40976681949167	-1.08187012576925	-1.20735182829875	-1.14324347397176	-1.39529075779008	NA	NA	NA	-1.18142459729468	-1.02701789326259	-1.47229380741267	-1.18005678138065	-1.29509361519954	-1.20963654777172	-1.03947769780314	-1.01990129529235	-0.945437242182728	-0.998182115263531	-1.35146232125907	-1.41315967842098	-1.06428768002993	-0.994050243565986	-1.45721442132642	-1.52221378534999	-1.70157382735533	-1.31735831623122	-1.02126164022144	-1.09095138396227	-0.935267630902537	-0.388928088696805	-1.40022499270216	-1.2971986026904	-1.39843442393151	-1.02914209366938	-1.08554229921708	-1.09619357002246	-1.04647947280656	-1.14220693739221	-1.25502317950032
chr1	24700000	24750000	-1.17123008281574	-1.46882415980258	-1.20031896727645	-1.19005263957816	-0.86888736048327	-1.16387481141543	-1.14674994619003	-1.11589634769981	-1.36419581825528	-0.874176241856555	-1.24436926795606	-1.38293952787868	-1.25472764151402	NA	NA	NA	-1.06931402556277	-0.964166352935766	-1.36106988512536	NA	-1.12027292671604	-1.29521999366496	-1.02113799037798	-0.90520941530953	-0.847565982406841	-0.897375899702367	-1.28285895774442	-1.26605563624621	-0.809607557319103	-0.948284498163023	-1.16211216211689	-1.36462481588921	-1.507299536058	-1.052553991595	-0.909568796890176	-1.06044425554334	-0.895865585191689	-0.38425795376753	-1.26242365341455	-1.28282791005412	-1.4760512186205	-1.08550429678711	-1.04210188586859	-0.990765257338988	-1.08818328194688	-1.01464446805845	-0.712340847587813
chr1	24750000	24800000	-1.23139463424035	-1.50928605407267	-1.15555814717465	-1.19354046664067	-0.704151531627001	-1.02036637499451	-1.02286081141774	-1.025254680633	-1.1914428390206	-0.807291678920723	-1.10359206015672	-1.49858936665354	-1.26902063827707	NA	NA	NA	-1.03728979008526	-0.815652423776896	-1.18134790867877	-0.843604744384048	-1.0870312497719	-1.27525199913052	-0.944387571066761	-0.814489529381095	-0.651602311983621	-0.820301899918692	-1.20385066843718	-1.20475978581104	-0.728230856784779	-0.877197926831666	-1.10470650730653	-1.15610230093529	-1.21229798667106	-1.1426152178478	-0.842483367215706	-1.09709439499433	-0.777199434866562	-0.409504162982675	-1.23678476670831	-1.21015938741751	-1.54493692211172	-1.06446273774854	-0.998024293673897	-0.924406415155669	-0.99287544170884	-0.91913127868283	-0.827432257373265
chr1	24800000	24850000	-1.22784891563848	-1.41285397167606	-1.14520889218334	-1.23399324525676	-0.93560023296783	-0.947709634190768	-0.956047139026199	-1.0041589640438	-1.22042320413914	-0.9953524275365	-0.965687704795589	NA	NA	NA	NA	NA	-1.17430847095565	-0.868426679166906	-1.35355263122839	-1.08674591167249	-1.0877787043038	-1.33684847284278	-0.852264181274765	-0.913885850269792	-0.658253608991358	-0.856738741202105	-1.26552796471997	-1.11421670481804	-0.641106390657968	-0.83140529993993	-1.16236781297177	-1.33248186462065	-1.05451874327728	-1.27844840171792	-0.919698907063677	-1.14603236248085	-0.784685253853897	-0.447332465566114	-1.17387743956279	-1.2738815954353	-1.51611089031395	-1.29406304038186	-0.966470098917455	-0.956937690755458	-0.831225293062417	-0.9343359694669	-1.07929479826452
chr1	24850000	24900000	-1.23509972497695	-1.28021726850781	-1.09442431209156	-1.07668525364729	-1.03024740871028	-0.7654796824679	-0.898612607889726	-1.11782098482435	-1.30708165858213	-1.18966762461951	-1.301754782824	-1.47124595218748	-1.32918276240697	NA	NA	NA	-1.75719019206538	-0.964901784858269	-1.26656605619291	-1.21785370369629	-1.08420431138197	-1.33085807027478	-0.839765941520435	-0.767112798012435	-0.657335831104417	-0.832360351091183	-1.45034710915087	-1.1969696204508	-0.516362568559313	-0.786553860731523	-1.38182913566678	-1.27433196404332	-1.09122394922376	-1.09732902225493	-1.02616299831124	-1.05329097427209	-0.979814733142149	-0.626132888241639	-1.42991920583314	-1.43627352168527	-1.24645077962836	-1.38229400275862	-1.13891842635516	-1.00237615906565	-0.791555283635649	-0.845613305338735	-0.998772168168118
chr1	24900000	24950000	-1.19939781851535	-1.1591725825765	-1.0318201044106	-1.16074308796991	-1.02830091864542	-0.722661846402255	-0.898465024125776	-1.26835964593841	-1.21505816013018	-1.02520520013057	-1.47781675142252	-1.41737658668563	-1.1128249076587	NA	NA	NA	-1.69821312573144	-0.971967446402323	-1.13751219913475	-1.03152335488806	-1.08192902164544	-1.19429950183976	-0.984917685783287	-0.851189645657577	-0.549501925508914	-0.733327600593948	-1.31937461300198	-1.34649471215649	-0.454015028165093	-0.822943369735759	-1.50548163589327	-1.14354181982015	-1.62358925634681	-1.03792945568235	-0.974278640462034	-0.941791232707401	-0.970898258568814	-0.669004547602979	-1.33416985170529	-1.46440125126903	-1.0152670536479	-1.45957248989263	-1.43641399875733	-0.994615334279257	-0.796565833690749	-0.780221859360909	-1.13462822235961
chr1	24950000	25000000	-1.26525728980185	-1.28691454270846	-1.08409482684057	-1.20007385256815	-0.93921771500564	-0.73246822907192	-0.909159577403498	-1.16144196309247	-1.26931870404896	-0.81662138689572	-1.51176387373654	-1.38400330879227	-1.04692993153465	NA	NA	NA	-1.55216923548046	-0.7325126196787	-1.19428968296812	-0.935356747882879	-1.02691595750998	-1.08760922764406	-0.756591932259879	-0.937215025505231	-0.543520381652179	-0.619799543066217	-1.07759418544084	-1.06319768240671	-0.617791332443795	-0.793656078419987	-1.30347296401741	-1.18979062261577	-1.35350277339101	-1.04826714326366	-1.07710642285058	-0.999310993655522	-0.844028093214593	-0.366339210525691	-0.972336648233625	-1.32620399633774	-1.30336345150184	-1.19403151573259	-1.2676408617191	-0.909531743109566	-0.660899867763635	-0.667605351921239	-1.22617785567693
chr1	25000000	25050000	-1.37300498003619	-1.44744092221679	-1.05192010651788	-1.03566424310123	-0.883542799717756	-0.773400504349468	-0.666014990714814	-1.07302170653845	-1.36917848382951	-0.797099193174166	-1.16768950893615	-1.22414289676369	-1.06631613821306	NA	NA	NA	-1.50221233323234	-0.519327339166208	-1.21982101975914	-0.975051308365269	-0.991604713523193	-0.894859100103482	-0.650714402171896	-0.785803342030968	-0.532200080007475	-0.596566692254354	-1.04061024056346	-1.03658355817713	-0.480635874732725	-0.684402491016895	-1.17432870052845	-1.26053730658669	-1.03908612533557	-1.00585522623339	-1.15220228519196	-0.952001356613429	-0.861154168947613	-0.486422028118224	-1.0794877613456	-1.25932319431541	-1.62323732737016	-1.22773825162713	-1.12399710994796	-1.02789607289316	-0.610943533677591	-0.556647005553037	-0.717412699744128
chr1	25050000	25100000	-1.13670170726569	-1.23391836016236	-1.13058757867971	-0.920526607184336	-0.910874558344841	-0.887648243364285	-0.646995819898624	-1.03852284828117	-1.22993430917227	-0.806778173695694	-0.818933488070246	-1.30026817458841	-1.04988076484171	NA	NA	NA	-1.48594681300337	-0.854904907222406	-1.23573004550206	-1.09625143858713	-1.03165169022611	-1.20069617497851	-0.797910795076755	-0.899539061217582	-0.556973514891693	-0.771128701086246	-1.14539856788702	-1.09454026392402	-0.51352751497093	-0.739184405239036	-1.2385213501249	-1.25365516177394	-0.944455974158804	-1.033621824454	-1.1138123112076	-0.921670968796502	-1.08071858729056	-0.696146115185061	-1.3157122573113	-1.28507083320641	-1.45880639222186	-1.38822941191895	-1.14699329139195	-1.21536100952217	-0.795981783665012	-0.613248102382722	-0.783254395264238
chr1	25100000	25150000	-0.996257056645264	-1.03545603607178	-1.1718884494966	-1.25872179517044	-1.02844108505883	-0.970542426482567	-0.764418533690526	-1.21269026594068	-1.15920893597419	-0.743374009594789	-0.807239888890538	-1.43416421722219	-0.99115592472172	NA	NA	NA	-1.48603746984189	-1.04374664168894	-1.15027498268279	-1.09289566250306	-1.0010885486441	-1.46654610004226	-0.888554183818568	-1.09045876077259	-0.796537063083934	-0.874887514568753	-1.14379219771236	-1.08358816421655	-0.799037501156389	-0.87569042929217	-1.29735756094929	-1.28592744442984	-0.848589558214201	-0.905672951822666	-1.14709874779709	-0.963678937650239	-1.19808861166985	-0.617750476313598	-1.28990801919712	-1.22119702396966	-1.38656084097947	-1.35088238972176	-1.16919133369758	-1.25434856095384	-1.0031584707819	-0.772002087275188	-0.901368363385644
chr1	25150000	25200000	-1.04053784735844	-1.00180775835501	-1.21880827069645	-1.55179117512724	-1.0506355616702	-0.940589887989351	-0.939599009599281	-1.50973192952834	-1.1474025338913	-0.697820354142805	-0.816540347342272	-1.4621123269891	-0.877784131095142	NA	NA	NA	-1.48500006218948	-1.10224056114573	-1.34226307672491	NA	-1.01128784676289	-1.35589675004961	-0.982099831364927	-1.10177504281919	-1.04258265333221	-0.982016852514041	-1.06666740779081	-1.08308563235247	-1.00958290403956	-0.892404741978381	-1.25409648430069	-1.46457785035831	-0.919558447523976	-0.88696299386063	-1.21741992376145	-0.999208651848591	-1.21242800754405	-0.61601367736827	-1.26653338995619	-1.12912292121875	-1.28810976871534	-1.26347819658066	-1.22261266715297	-1.41208661379687	-1.05572370999078	-1.18463772654081	-0.91369711796177
chr1	25200000	25250000	-1.19146774810983	-1.07971262679182	-0.98317137957876	-1.04854590746729	-1.12553062235039	-0.988726864824398	-1.1287182595049	-1.47524333361629	-1.28904983888068	-0.86357852155174	-0.93320922360022	-1.36117710827876	-1.04440812940087	NA	NA	NA	-1.13314861705432	-1.22804014081239	-1.55707780237695	NA	-1.33788498958663	-1.31016959886394	-1.07463343901117	-1.18747818974664	-1.03844115377108	-1.06083735669876	-1.01865225494464	-0.986871873422306	-1.14535102350692	-0.871395561384612	-1.18420620326925	-1.48936501271837	-1.02944404112749	-0.94769056999401	-1.21779429150283	-1.15264966235991	-1.26437449207595	-0.63293995357718	-1.11550244338992	-1.43381688851855	-1.25027575734655	-1.22168130146029	-1.21261725391893	-1.86312166943488	-1.09759803320372	-1.06127096797486	-0.962529155363383
chr1	25250000	25300000	-1.27998517955052	-1.1030210640975	-1.0319259077726	-1.26795016392116	-1.26764292256842	-1.03133431638451	-1.22064140682938	-1.24508789761517	-1.44014013111737	-1.04836104061589	-1.1692737878189	-1.29443486530186	-1.17881697484564	NA	NA	NA	-1.17602946781409	-1.25660923786455	-1.72103474788801	-1.14680926150214	-1.36468893107739	-1.38327627560835	-1.05067090676493	-1.20593088346385	-0.990125911864742	-1.08359729017263	-1.05944869246589	-1.01850766967931	-1.25333567104877	-1.02045151988298	-1.33267504448751	-1.56257507877879	-1.08946144528075	-0.982814680032669	-1.19130235769885	-1.24797875678909	-1.36638338751939	-1.19694579659889	-1.22884683542509	-1.53587097498995	-1.29462729136562	-1.41729873662206	-1.25378113595445	-1.78354883376085	-1.09288483902144	-0.944168131363906	-1.06561361146078
chr1	25300000	25350000	-1.22351315792183	-1.04865410222738	-1.18248181874317	-1.59547875079958	-1.59610280045993	-0.999177213758231	-1.26422152893528	-1.20177181981368	-1.38154027604173	-1.10844642854104	-1.12964911902295	-1.30972840654479	-1.3063189282943	NA	NA	NA	-1.22681238169912	-1.40784696669454	-1.7982288787016	NA	-1.38329828169003	-1.37045166054752	-1.15860796761567	-0.986250680035947	-1.06472813665387	-1.11115329578218	-1.25908606512668	-1.66917232957451	-1.09007454726668	-1.22545697414181	-1.40460411948	-1.58740129640558	-1.17978007984835	-1.15717093821529	-1.24646440501329	-1.16753515861166	-1.32267842735818	NA	-1.37980358753578	-1.57186059702632	-1.50712696427081	-1.24519710755684	-1.56773546732393	-1.77530224409899	-1.12215982319516	-0.91211480775502	-1.16213475309436
chr1	25350000	25400000	-1.34313877836823	-1.09048008197022	-1.28547641522977	-1.5021667536737	NA	-1.18439747362278	-1.23915776769798	-1.52288064378328	-1.26553615664959	-1.01273923910092	-1.03669463892271	-1.57578312372863	NA	NA	NA	NA	-1.30272601407839	-1.16084057405368	-1.5660287965049	NA	-1.36606130533647	NA	-1.2393185683721	NA	-1.15122902589624	-1.19593526679498	-1.20444374260973	-1.70330316164024	-1.02073514201698	-1.44678079545587	-1.23349220376538	-1.55256659599877	-1.16718967258644	NA	NA	-1.28439042545521	-1.26772253368965	NA	-1.37125281610279	-1.72553242688369	-1.65222894689865	NA	-1.679573184644	-1.86722841748722	-1.30184498371321	-0.994025285728582	-1.18119460006301
chr1	25400000	25450000	-1.48737590407296	-1.48166117768897	NA	-1.25691921079635	NA	-1.34774170655877	-1.26979875938643	-1.75840489297654	-1.28653951341296	-0.998430034192087	-1.11798925012721	-1.64459596252945	NA	NA	NA	NA	-1.29724809065058	NA	-1.51185356304773	NA	NA	NA	-1.19057529405383	-0.858481544495583	-1.2464266487171	-1.42817497897895	-1.14503589657088	-1.66012633633772	-1.53145481304299	NA	NA	-1.65410180045159	-1.10917457317713	NA	NA	-1.40227802033542	-1.10009034590385	NA	-1.45273252368041	-1.87003921802093	-1.39833414841136	-1.1773672705724	-1.28833144214059	-1.88406052094056	-1.29094291341461	-1.041768044089	NA
chr1	25450000	25500000	-1.59435323960295	-1.38488900311065	-1.41206925004236	-1.37816343700072	-1.542023362045	-1.34377350981864	-1.24204151099135	-1.40276060911625	-1.37696215376591	-1.11009308570951	-1.16740978556468	-1.67734280697591	-1.2972685323533	NA	NA	NA	-1.52639878628863	NA	-1.71649709959693	NA	-1.31944104630893	-1.33066716262383	-1.23518285066456	NA	-1.34813163154787	-1.5782811215897	-1.62438402661539	-1.7198313844431	-1.92281242366667	-1.57205727244468	-1.2295131454515	-1.68812566626779	-1.23210539256781	-1.54548790542809	NA	-1.52847457581141	-1.18521538227464	-1.24308584916777	-1.52580882673378	-1.81328709153039	-1.24923951179754	-1.38441826200338	-1.43745256549046	-1.77450816974583	-1.31631374385686	-1.43941487070816	-1.34940575208637
chr1	25500000	25550000	-1.55786095574845	-1.15095563602188	NA	-1.73046477881909	-1.39481270744242	-1.322249425896	-1.34300561131299	-1.01299328931528	-1.52977496533511	-1.18398576305794	-1.36123277515872	-1.49243663451761	NA	NA	NA	NA	-1.70347949975297	NA	-1.49335801213701	-1.23667556803071	-1.39896630326895	-1.37819267616959	-1.61780466591071	NA	NA	-1.47403233341696	-1.89308941381224	-1.50632676094622	-1.49981611099653	NA	NA	-1.42792672993691	-1.51530633211892	NA	-1.43749706992851	-1.67635251915092	-1.37295812428887	-1.05307292635046	NA	-1.2296710682057	-1.48424760513827	NA	-1.74468179419571	-1.63327740825583	-1.48471564061729	NA	-1.35616299452995
chr1	25550000	25600000	-1.5258873032419	-1.39270219908249	-1.44814204496431	-1.70306798107546	NA	-1.24188372994176	-1.46446611035297	-1.28768287907966	-1.51583407630911	-1.35987956046391	-1.52921172529882	-1.27107360139136	NA	NA	NA	NA	-1.29700148133614	NA	-1.19662791731758	NA	NA	NA	-1.83315392768181	NA	-1.44412960910645	NA	-1.50983718357056	-1.37700272221036	-1.09193836369452	-1.6202818530143	NA	-1.51202254964236	NA	NA	NA	-1.75474093744109	-1.5724333324915	NA	-1.59779570578873	-1.50579256085979	NA	NA	-1.65031593202693	-1.78314202893008	NA	NA	-1.34243792929443
chr1	25600000	25650000	-1.44265971430028	-1.8378021529936	-1.45520357842134	-1.41979416807582	-1.16375974905562	-1.56118494888759	NA	-1.55422418775864	-1.4881869837195	-1.36242766733716	-1.34750784737792	-1.52780785256143	NA	NA	NA	NA	-1.58176230444447	NA	-1.20051206877543	NA	-1.37055661543897	-1.38405018719114	-1.32826057242129	NA	-1.38555459173032	-1.5345958088557	-1.13040644284529	-1.48102843395337	-1.53254378966869	-1.52349646723633	NA	-1.69840986606261	-1.70534539594714	NA	NA	-1.820883388597	-1.70972027115929	NA	-1.43199750712833	-1.75556832619112	-1.40185438452532	-1.44691304167915	-1.67619849338646	-1.70653521397237	-1.59441323220705	NA	-1.29620241558049
chr1	25650000	25700000	-1.3879809771453	-1.68416411172061	NA	-1.43557054004896	-1.34814553234496	-1.8603167038243	-1.50778618734295	-1.35055418021466	-1.65429438018912	-1.25736429445932	-1.27017060939374	-1.77255451487776	NA	NA	NA	NA	-1.85838029676981	NA	-1.13442348194805	NA	-1.39540174626333	-1.48426009917294	-1.53248950854648	NA	NA	-1.54639379372265	-1.23760108387843	NA	-1.89623391497688	-1.49334206191819	-1.49720728446806	-1.58880153011895	-1.74939478902257	NA	NA	-1.72325982533462	-1.5825163412616	NA	NA	-1.82292229776416	-1.35916414370408	-1.41250214996954	NA	-1.55837233769204	-1.4294692364838	NA	-1.32165524196492
chr1	25700000	25750000	NA	-1.28410021332118	NA	-1.50616827885857	-1.54329915755229	-1.73343536957098	-1.44671393745043	-1.1888109362908	-1.57386336995111	-1.2895146830391	-1.28306311782409	-1.81613485991043	NA	NA	NA	NA	-1.57351562157032	NA	-1.18694693114703	NA	-1.36967568624704	-1.61728786028082	-1.64992516531194	NA	-1.49174209034397	-1.35376079989131	-1.38854980436451	-1.53336358963138	-1.28069985100056	-1.53708707654527	NA	-1.53945945295033	-1.60742618118592	-1.17023023550706	NA	-1.58707485777807	-1.34409654304964	NA	-1.28240229442718	-1.80818619952422	-1.43410357107825	-1.39400775787097	NA	-1.59722056424549	-1.24126212041289	-1.25347187458191	-1.42963191709211
chr1	25750000	25800000	-1.46166365263295	-1.45923914734736	-1.44914092783665	-1.63013156575887	NA	-1.60109695698725	-1.43013854216073	-1.22400107548178	-1.41360037783301	-1.26624984041677	-1.1189433189461	-1.2654065556413	-1.38139022408476	NA	NA	NA	-1.31194450178353	NA	-1.38505690146061	NA	NA	-1.56607612281892	-1.69285173012084	NA	-1.48889232984777	-1.23503705758736	-1.02755462899805	-1.52096656940292	-1.35330737982054	NA	NA	-1.68234759003111	NA	NA	-1.47208906978848	-1.54081198152306	-1.25455216536404	-1.15870104287265	-1.35631362949202	-1.74596969106866	NA	NA	-1.72215556332983	-1.7110778568772	-1.19482862146649	-1.09134365870941	-1.27535932106477
chr1	25800000	25850000	-1.45396182102716	-1.66636221392041	-1.47709458259183	-1.53891942486663	-1.33366042611542	-1.77623291593742	NA	-1.55249899628333	-1.56361310049475	-1.29070297562059	-0.957605822097744	-1.00733553769462	-1.40345579372617	NA	NA	NA	-1.62316071068238	-0.724059598177832	-1.62007680862517	NA	-1.19338430188388	-1.4877423101888	-1.87107224373296	NA	NA	-1.312431048788	-1.01263856831995	-1.50222541461203	-1.48980314724347	-1.52091989317874	-1.42168727036569	-1.70844829249713	-1.48029002088168	-1.09472677481098	-1.44856347063556	-1.62527801960788	-1.26144131659523	-1.22409182805716	-1.44171279137148	-1.82264475980834	-1.58927851541631	-1.29406304038186	-1.8222596370831	-1.56223786238404	-1.30069438524165	-1.26477556509981	-1.23722382847446
chr1	25850000	25900000	-1.4395632948159	-1.58847269253559	NA	-1.27217609941544	-1.28368180372554	-1.68851416211303	NA	-1.72922401014153	-1.67355173287958	-1.3453691006703	-1.04249914475094	-1.3521370323439	NA	NA	NA	NA	-1.76803031851427	NA	-1.62738328039739	NA	-1.29084801475817	NA	-1.81605861611312	NA	-1.42638932018011	-1.29442702627183	-1.03825700360141	-1.36685394460696	-1.37940098530779	-1.41176714864867	-1.39086825220838	-1.66330603764919	-1.41019576268816	NA	-1.35146232125907	-1.68475332328186	-1.29513142928608	-1.15254137440597	NA	-1.57648995745431	NA	-1.23823872386928	NA	-1.34142177166409	-1.46582233098099	NA	-1.1839163741907
chr1	25900000	25950000	-1.36957182928745	-1.32215094895466	-1.51120352955151	-1.69151137790802	-1.2712152822961	-1.48374525135976	NA	-1.73202317842019	-1.63013156575887	-1.28673096231394	-1.06825604283161	-1.542139977282	-1.27939798844668	NA	NA	NA	-1.23300090266779	NA	-1.8485929973471	-1.08583656504544	-1.47087133299011	-1.36289442793748	-1.73563971357017	-1.24569930500656	-1.29351224858572	-1.4254023532701	-1.34740281228094	-1.28846780825997	-1.186025874862	-1.47069400494791	-1.35746417583325	-1.61704986746401	-1.23748530231132	NA	-1.19137085089652	-1.59222698807559	-1.37167199834772	-1.13694862392047	-1.52465181219453	-1.50106453404751	-1.56723028629326	-1.33580079741093	NA	-1.64183866743831	-1.55499555993794	NA	NA
chr1	25950000	26000000	-1.31691155274435	-1.18137751384858	NA	-1.54227117479486	NA	-1.41287570419769	-1.30470181508795	-1.77467839385529	-1.45840156916762	-1.24101751764061	-1.16350156033598	-1.68437654037002	-1.17536105921453	NA	NA	NA	-1.15896128370405	NA	-1.92071531885081	NA	-1.56765255561791	-1.31807169432251	-1.61528752517981	NA	NA	-1.46909867231765	-1.58880427902817	-1.3571532309144	-1.32047436584226	-1.45050032975558	-1.17834345738056	-1.57028711396396	-1.26985815411992	NA	-1.25958350502578	-1.54081198152306	NA	-1.15254137440597	-1.54387403049938	-1.47309749848668	-1.5317657798961	-1.41205181352151	-1.71828746212819	-1.75983305087283	-1.55356439687975	-1.40778595763142	-1.00742557501397
chr1	26000000	26050000	-1.34608312150536	-1.11865350103539	-1.30125778081909	-1.34510064751301	NA	-1.56221462467156	NA	-1.11792896546118	-1.36864803537047	-1.39675301386187	-1.10894954172582	-1.74352008503433	NA	NA	NA	NA	-1.09607801358809	NA	-1.68602485651531	NA	NA	NA	-1.39341933015345	NA	-1.30009904294535	NA	-1.13701218499462	-1.41711130218204	-1.43802762580578	-0.980257909336348	NA	-1.52560882228695	-1.48260175401386	NA	NA	-1.80339113023486	-1.46305395840461	-1.12254003655406	NA	-1.55943531763241	NA	-1.30287396467399	-1.36637845486188	-1.74445696408182	NA	-1.34551819247818	-1.07640107424311
chr1	26050000	26100000	NA	-1.10859721231335	NA	-1.50867970187044	NA	-1.63523640022975	NA	-1.34625186381497	-1.29773213503819	-1.49022233620937	-1.12591560117488	-1.38877118383148	-1.27296568165088	NA	NA	NA	-1.26610016676242	NA	-1.49343211117005	-1.13784109962515	-1.48769812222802	-1.31633262365115	-1.42894042410418	NA	-1.46315271664648	-1.53828175423943	-0.858942668250206	NA	-0.926433441609389	-1.20173853465198	NA	-1.4951655310164	-1.78792848881207	NA	NA	-1.74267576961938	-1.36043387873651	NA	-1.45569891648185	-1.64403997099029	-1.37647397495346	NA	-1.50453033340865	-1.52647036846126	NA	NA	-1.20479858586539
chr1	26100000	26150000	-1.30239135342162	-1.34251102222104	-1.3138960739167	-1.70666460318339	NA	-1.52818303803711	NA	-1.75183269789156	-1.19027026275348	-1.39825836942775	-1.33068071080883	-1.2472313724762	NA	NA	NA	NA	-1.59052727611844	NA	-1.53699574409658	NA	NA	-1.39792567705734	-1.47853049769013	NA	-1.55181381517414	-1.4469703107556	-1.27190310733045	-1.52033292550625	-0.980436631660617	-1.4215555520833	NA	-1.33235385677286	-1.87371365687313	-0.910653507985109	-1.25482121049565	-1.61072008221386	-1.28097371815669	NA	-1.27678177227111	-1.76068828209563	NA	-1.04133720986473	-1.58097665457284	-1.40382546980577	-1.11711907490865	NA	NA
chr1	26150000	26200000	NA	-1.51245265788643	NA	-1.47273311181943	-1.41358515532212	-1.3983081751505	-1.26441423679526	-1.70427381869561	-1.26553615664959	-1.34361310529121	-1.38115445875503	-1.24590893855859	-1.27907736297092	NA	NA	NA	-1.68593809383241	-1.19070467058397	-1.54223552573659	NA	-1.37311901530352	NA	-1.46800621121949	NA	-1.41625412740116	-1.29100547296581	-1.14675654839494	-1.54839102440097	-1.15522246106803	-1.16898920243155	NA	-1.12983903874142	-1.79980828634743	-0.826711699260779	-1.35179518736149	-1.39873737210483	-1.17920126900664	-0.963453481282564	-1.23684619330309	-1.82113867284283	-1.3349764124104	NA	NA	-1.62851307921706	-0.991110829341461	NA	-1.16944049822172
chr1	26200000	26250000	-1.15352219936611	-1.69129392985558	-1.3486316643465	-1.32312242596562	-1.20259074935299	NA	-1.30773062524895	-1.5346463635241	-1.48144036433774	-1.45944188446654	-1.29395539827316	-1.3333101647848	-1.12902468631333	NA	NA	NA	-1.55822296586056	-1.00240941579021	-1.46566607395774	NA	-1.3964664330561	-1.4974486259423	-1.47503465709092	-0.985079707181067	-1.24680023954522	-1.27256593570763	-0.983595481609195	-1.31577399673058	-1.42379768035496	-1.09875570810201	-1.31929092608391	-1.10853996540236	-1.42351529568495	-0.935507119623582	-1.50456865040306	-1.19196009062248	-1.29681051060323	-0.948146513471731	-1.28519283724337	-1.48932474377249	-1.25547575440838	-1.06295903023733	-1.30072047513223	-1.67467136402842	-0.959045775522605	-1.10009034590385	-1.11231021908902
chr1	26250000	26300000	-1.26538655921877	-1.77660774819349	-1.24664659402711	-1.61800316524901	-1.23462361336188	-1.48908606291758	-1.33512364215242	-1.43739457325856	-1.68530938468927	-1.4066232779121	-1.33304869384463	-1.37345220553578	-0.927702702666086	NA	NA	NA	-1.40079104068518	-0.848792498748203	-1.53969115629002	NA	-1.30345794133346	-1.41232458709364	-1.44824749332946	NA	-1.20868694777796	-1.34846435007984	-0.874915928142772	-0.9827459711233	-1.6366864798956	-1.23926165732562	-1.14111074173644	-1.16337565693195	-1.17173869568184	-0.879159612364741	-1.38961645818613	-1.14656359616659	-1.34152184200668	-1.02976135823548	-1.17307378011162	-1.53450317974612	-0.93307310423372	-1.07528904823238	-1.37242587178552	-1.43257125103254	-0.993958324615346	-1.13851983897948	-0.982760499346522
chr1	26300000	26350000	-1.22179749977886	-1.83157511362809	-1.1359430740762	-1.33144962386328	-1.144077608774	-1.32413006027456	-1.28747789622278	-1.239082848254	-1.65470472893107	-1.29729575167518	-0.929988330772286	-1.59350430544595	-0.896339584370763	NA	NA	NA	-1.48280933369369	-0.691109489551598	NA	-1.07932732993464	-1.15799400642017	-1.27875460805565	-1.49466971330655	NA	-1.22775743944827	-1.32429075225786	-0.639094631403925	-1.01481350670452	-1.38714902948254	-1.13335728328868	-1.10452247891283	-1.22858993125433	-1.04859898841961	-0.709546605754062	-1.21955928295516	-1.13082708195067	-1.09605516869412	-0.857271149394648	-1.23426215470427	-1.73480622242618	-0.961154439010858	-0.779252192304871	-1.43585058757475	-1.54198194930636	-1.08312109488457	NA	-0.935167225646942
chr1	26350000	26400000	-0.986541934423062	-1.4747608465431	-1.13373087241786	-1.20265231453438	-0.987234976005567	-1.11364313550339	-1.2549737476207	-1.09146664683538	-1.53346746150198	-1.0229441724487	-1.119588960377	-1.73838438530122	-0.855690526243008	NA	NA	NA	-1.61603250607749	-0.811398312021878	-1.68813652966766	NA	-1.14687415717388	-1.2181163973944	-1.59516796926805	NA	-1.22412585513038	-1.19934395476116	-0.818534671375868	-1.17518256790991	-1.20930512527405	-1.16567566077851	-1.11460844626318	-1.23503705758736	-0.970760869318888	-0.85920184353315	-1.02216584145923	-1.20907352953366	-0.999054079805234	-0.770767304390999	-1.35518758348446	-1.60248198581644	-1.1385423931609	NA	-1.3287583284666	-1.45091395123566	-1.24864167338624	-1.23984901308014	-1.39180828461054
chr1	26400000	26450000	-0.886616904703768	-1.17387743956279	NA	-1.3625147287814	-1.14463321148516	-1.15693477812976	-1.13637967137404	-1.19332308350012	-1.3094710369907	-0.76119927590835	-1.36735795721118	-1.53515395852284	-0.871045832725921	NA	NA	NA	-1.49602031895525	-0.887067259200606	-1.52916480624747	NA	NA	NA	-1.35255551403412	NA	-1.17116757865369	-1.10125102804253	-1.21640875593211	-1.19149969903977	-1.00291426378977	-1.24873355581212	-1.09802955292831	-1.32049186768553	-1.09878889262642	NA	-1.11133064085044	-1.25272114421613	-1.05836325291357	-0.76947573702201	-1.0227885284902	-1.30246906583798	-1.30220007897307	NA	-1.1844708492236	-1.38577276563828	NA	-0.519958745584016	-1.35714536208862
chr1	26450000	26500000	-0.965010949317762	-1.18698667823772	-1.35998698692226	-1.35483427300526	-1.30105495121702	-1.46204324407714	-1.14321370109481	-1.27937169634582	-1.19572360298907	-1.07185670374773	-1.19194228648192	-1.51337589830757	-1.13243385105284	NA	NA	NA	-1.50120798983639	-0.956273684474471	-1.36527739458914	NA	-1.21506749136337	-1.19843994038515	-1.23641502835844	NA	NA	-1.09673926327771	-1.26955321006873	-1.29453820053848	-1.00635994058567	-1.22628070571552	NA	-1.47146153279623	-1.29737834425742	-0.893734805383645	-1.1975125454965	-1.30181118339533	-1.04577973755498	NA	-1.16989996990904	-1.501175380618	-1.46369098507071	-0.751238078477474	-1.11082753864072	-1.51567803146664	-1.25903252025586	-0.678768665469379	-1.24953214183516
chr1	26500000	26550000	-1.11174728899872	-1.18137751384858	-1.60671481203365	-1.5432403504611	-1.07894889553544	-1.54811004498774	-1.38138850373966	-1.32597905067466	-1.59426873195549	-1.09483066513698	-1.08393528714512	-1.42706396594147	-1.04579918420271	NA	NA	NA	-1.68097564513074	-0.983268015724014	-1.50286548684288	NA	-1.38869787062637	-1.31909159208764	-1.47779234502748	NA	-1.38076930850991	-1.35479377085633	-1.24620042079086	-1.33776105705323	-1.06000922793634	-1.20327677807956	-1.14475938110905	-1.35319319446584	-1.34615794114114	-0.94917042110416	-1.33990922554597	-1.43084741543423	-1.28637452897172	-0.864357177898587	-1.3823448087417	-1.81869492966922	NA	-0.970515390172866	-1.50666880082576	-1.61898259678152	-1.35107531923048	-0.976657299280517	-1.19999284037987
chr1	26550000	26600000	-1.24833021375054	-1.44276734873108	-1.57459242618328	-1.73535529278977	-1.17066139220618	-1.39166764957737	-1.43981700505368	-1.36525741401618	-1.63649474686062	-1.05260579159158	-1.02979451930214	-1.28774841307939	-0.918577393427268	NA	NA	NA	-1.46568049926483	-1.00663098092635	-1.72536792856446	NA	-1.53259821720866	-1.40933197358183	-1.4318828638711	NA	-1.41909579018314	-1.4421141995348	-1.26180112692712	-1.62757198495625	-1.16915696864359	-1.22528757013799	-1.34868662806138	-1.26538281862021	-1.3517096736709	NA	-1.24892028881401	-1.48722141911118	-1.63509265401818	NA	-1.37657635998599	-1.74983180038399	-1.69033656394001	-1.22522330656878	-1.43285240687265	-1.68711330578902	-1.42867314137824	-1.35544603518688	-1.19817565721958
chr1	26600000	26650000	NA	-1.66937426822336	NA	-1.52064062516572	-1.24611362595918	-1.52939553092527	-1.31317525575626	-1.51904650032777	-1.61246789906977	-1.28548675676766	-0.863034036530565	-1.31626760877028	-1.36949127161931	NA	NA	NA	-1.22247006918483	-0.908722261944193	NA	-1.05197736246085	-1.56509918922961	-1.29619979443658	-1.29605115188342	NA	NA	-1.21559701401823	-1.50995651150642	-1.77756270418359	-1.25908606512668	-1.12272585479036	-1.43148510815104	-1.6543594716667	-1.41454733610473	NA	-1.11690137935643	-1.58565028371195	-1.65973016246672	-1.04798770063753	-1.30343684167277	-1.62792084697762	-1.60569918080734	-1.29539936912339	-1.40287109710346	-1.50119974145968	-1.71719064595537	-1.28785041142367	-1.26301015124068
chr1	26650000	26700000	-1.41356467101528	-1.67092662525372	-1.27623644530847	-1.37375261289655	NA	-1.54558638569918	-1.25293921176189	-1.76353647620678	-1.60402083750542	-1.55561419026978	-0.931123282047078	-1.36448445356796	NA	NA	NA	NA	-1.43570665995041	-0.66538380379811	-1.44645548622988	NA	-1.52129971289411	NA	-1.26720675872523	NA	-1.20200600813014	NA	-1.53636002319486	-1.36648195178554	-0.995097700719388	-1.07619011082262	NA	-1.66661272753033	-1.29687822312655	NA	-1.33451970046238	-1.46493747353448	-1.48042069589567	NA	-1.2624658552726	-1.68369591881713	-1.48841153529864	NA	-1.52275310766109	-1.21359336613029	NA	NA	-1.32814781565267
chr1	26700000	26750000	NA	-1.73713710799732	-1.32936024041998	-1.66164258570954	-1.14888579689158	-1.44065334128317	NA	-1.76693946724717	-1.65660384419527	-1.58601598930143	-1.05710871487448	-1.59410992794176	-1.42611125288635	NA	NA	NA	-1.25236510907375	-0.780444450945327	-1.32754205960753	NA	NA	-1.21093421554513	-1.08878613691437	NA	-1.19432572615192	-1.19538026482714	-1.35504925260354	-1.04071544218192	-0.801113205400427	-1.30184593026224	-1.39274626188278	-1.72456430076366	-1.17520175873738	NA	-1.4486554188176	-1.27628132645961	-1.12818298291389	NA	-1.27044856660617	-1.77072865292427	NA	NA	-1.49990330610147	-1.12874530094728	NA	-0.978564723758991	-1.28325473781989
chr1	26750000	26800000	-1.56489405742453	-1.6319772761688	-1.41294829112829	-1.80904193006431	-1.13777251221557	-1.46939437145987	-1.30470181508795	-1.66138898614565	-1.57268048378541	-1.4247592104827	-1.29633227348403	-1.61246789906977	-1.4309725260033	NA	NA	NA	-1.10080458224621	-0.893948742967523	-1.33694529216247	NA	-1.51317509134431	-1.43548876527262	-1.26914936932511	NA	-1.23344948034916	-1.36397792403738	-1.37757949112121	NA	-0.834787423360146	-1.47052039512606	-1.3823173116167	-1.70712859014882	-1.21771865010882	-1.24363424717005	-1.48023506687566	-1.59058717870556	-0.993725591777003	NA	-1.34680834882787	-1.56626086734362	-1.37683056365015	-1.2523175233537	-1.35615275506559	-1.28432117118307	-1.50953759294855	-1.23356556681246	-1.22899927970341
chr1	26800000	26850000	NA	-1.50834512050727	NA	-1.70799793416725	NA	NA	NA	-1.50037084742915	-1.41660570977711	-1.17638311226604	-1.42748894553962	-1.01519625114681	NA	NA	NA	NA	-1.3776458681556	NA	NA	NA	NA	NA	-1.51910832559095	NA	NA	-1.44187932984369	-1.29401724686406	-1.31763877200097	-1.01650538710168	NA	NA	-1.55922183919852	-1.52724860732195	NA	-1.46923887369053	-1.65367683940656	-1.22759152991054	NA	NA	-1.39429164127478	NA	NA	-1.32742484506898	-1.43514866270843	-1.12718603583387	NA	-1.25553026564414
chr1	26850000	26900000	-1.40698783921564	-1.84244366487101	-1.4126306106899	-1.77332045998443	-1.19895535469857	-1.37166289390182	-1.43279108532452	-1.41985039705598	-1.3633394181706	-1.16853589418212	-1.169249698901	-1.20940672453117	-1.2699080928992	NA	NA	NA	-1.80431686375232	-1.14808167682961	-1.6611386490676	-1.31015389602036	-1.41185315971685	NA	-1.55139694347956	NA	-1.28877167850606	-1.40948455046061	-1.2532674365897	-1.3691865631227	-1.2421808686888	-1.4341892666982	NA	-1.59382944688403	-1.49723455890294	NA	-1.4974581046592	-1.77498825936738	-1.23929568900183	-1.2987811070641	-1.50517383791335	-1.37592577300948	NA	-1.24081534330329	-1.53932110249819	-1.37541180073506	-1.62986582838334	-1.36183462788673	-1.35840418881455
chr1	26900000	26950000	NA	-1.55828214072482	-1.41895096227263	-1.64454852727242	NA	-1.48881498598804	-1.44947959918662	-1.56423279213865	-1.33047028356158	-1.36576614849213	-1.06528564019419	-1.59329811088964	NA	NA	NA	NA	-1.74367545226192	NA	-1.63222801723857	NA	-1.33468966905864	-1.28289114953364	-1.49219688246263	-1.14315417500533	-1.32525832075869	NA	-1.16081730632714	-1.45917689260428	-1.0582642526614	-1.56750382966718	NA	-1.71972971176124	-1.5577026419032	NA	-1.46808453639615	-1.80486119952668	-1.17273636036426	NA	-1.5198828253046	-1.34239244288953	-1.35615543657851	-1.21113892897149	-1.324971575098	-1.28971407996937	-1.57567974335775	-1.30730917903026	-1.12750719483406
chr1	26950000	27000000	-1.43732463648109	-1.16286352153661	-1.47569975460223	-1.45054281533423	-1.44350195311946	-1.57682856083711	NA	-1.57985909406675	-1.28281117095003	-1.35524043787479	-1.27889339088536	-1.58745693953304	NA	NA	NA	NA	-1.38721165901067	-1.31826753957602	-1.38969638988347	NA	-1.29158002464992	NA	NA	NA	-1.31843810693803	-1.31224592736003	-0.93451945505946	-1.42960681450599	-1.04606772235488	-1.75800065492421	-1.48598680899271	-1.75684280831038	-1.47134083108104	NA	-1.50174891392249	-1.76088048475776	-1.42180920192396	NA	NA	-1.75169817083087	-1.38474519853989	NA	-1.23173074187087	-1.35572997628488	-1.34287906595322	NA	-1.05956410155628
[truncated: 48,724 more rows]
[truncated: 11 more columns]
