# Supplementary material for: Master transcription-factor binding sites constitute the core of early replication control elements
Source: EMBO J. 2025 Jul 17;44(16):4499–524. doi: 10.1038/s44318-025-00501-5 (PMC12361434; doi:10.1038/s44318-025-00501-5)
Supplement: Supplementary file 8 — Source data Fig. 2 [file 44318_2025_501_MOESM8_ESM.zip › Figure2/2C-F/stats.csv]

DELETION	delta_area	p-value
A	-1.361129338	0.184581542
A.C	-23.61238169	9.999E-05
A.COSN123	-17.38073181	9.999E-05
AOSN.COSN123	-12.44944568	0.00029997
B.C	-19.32548615	9.999E-05
Z.AOSN.COSN123	-11.54006697	9.999E-05
Z.B.C	-20.00227384	9.999E-05
COSN123	-13.84171917	9.999E-05
