# Supplementary material for: Master transcription-factor binding sites constitute the core of early replication control elements
Source: EMBO J. 2025 Jul 17;44(16):4499–524. doi: 10.1038/s44318-025-00501-5 (PMC12361434; doi:10.1038/s44318-025-00501-5)
Supplement: Supplementary file 9 — Source data Fig. 3 [file 44318_2025_501_MOESM9_ESM.zip › Figure3/3B/README]

Three column csv file containing mESC ChIPseq peaks obtained from Remap2022.
Data used for O-S-N quantification in Figure3 panel B.

DeletionSite	column inidcates the Dppa landmark that overlaps the peak
OverlappingPeak	contains the peak name, GSE.TF.mESC
SummitCoordinates	genomic coordinated (mm10) of peak chr:start
