# Supplementary material for: Master transcription-factor binding sites constitute the core of early replication control elements
Source: EMBO J. 2025 Jul 17;44(16):4499–524. doi: 10.1038/s44318-025-00501-5 (PMC12361434; doi:10.1038/s44318-025-00501-5)
Supplement: Supplementary file 9 — Source data Fig. 3 [file 44318_2025_501_MOESM9_ESM.zip › Figure3/3B/remap22_chipSeqPeaks.csv]

DeletionSite	OverlappingPeak	SummitCoordinates
BOSN1	GSE56312.NANOG.mESC	chr16:48422609
BOSN1	GSE71932.NANOG.mESC	chr16:48422573
BOSN1	GSE44286.NANOG.mESC	chr16:48422592
BOSN1	GSE43229.NANOG.mESC	chr16:48422549
BOSN1	GSE102517.SOX2.mESC	chr16:48422620
BOSN1	GSE126554.POU5F1.mESC	chr16:48422571
BOSN1	GSE134669.POU5F1.mESC	chr16:48422588
BOSN1	GSE43229.POU5F1.mESC	chr16:48422594
BOSN1	GSE90893.POU5F1.mESC	chr16:48422566
BOSN1	GSE44286.SOX2.mESC	chr16:48422600
BOSN1	GSE59378.NANOG.mESC	chr16:48422578
BOSN1	GSE43275.SOX2.mESC	chr16:48422552
BOSN1	GSE44286.POU5F1.mESC	chr16:48422587
BOSN1	GSE74112.POU5F1.mESC	chr16:48422594
BOSN1	GSE74112.SOX2.mESC	chr16:48422591
BOSN1	GSE55404.NANOG.mESC	chr16:48422577
BOSN1	GSE43275.POU5F1.mESC	chr16:48422586
BOSN1	GSE90893.SOX2.mESC	chr16:48422570
BOSN1	GSE35496.SOX2.mESC	chr16:48422592
BOSN2	GSE56312.NANOG.mESC	chr16:48435879
BOSN2	GSE44286.POU5F1.mESC	chr16:48435714
BOSN2	GSE43275.POU5F1.mESC	chr16:48435709
BOSN2	GSE43229.NANOG.mESC	chr16:48435698
BOSN2	GSE74112.POU5F1.mESC	chr16:48435683
BOSN2	GSE113913.POU5F1.mESC	chr16:48435687
BOSN2	GSE90893.POU5F1.mESC	chr16:48435699
BOSN2	GSE43229.POU5F1.mESC	chr16:48435711
BOSN2	GSE44286.SOX2.mESC	chr16:48435699
BOSN2	GSE65093.POU5F1.mESC	chr16:48435674
BOSN2	GSE55404.NANOG.mESC	chr16:48435669
BOSN2	GSE59378.SOX2.mESC	chr16:48435754
BOSN2	GSE35496.SOX2.mESC	chr16:48435713
BOSN2	GSE90893.SOX2.mESC	chr16:48435728
BOSN2	GSE74599.SOX2.mESC	chr16:48435687
BOSN2	GSE44286.NANOG.mESC	chr16:48435771
BOSN2	GSE43275.SOX2.mESC	chr16:48435721
BOSN2	GSE126554.POU5F1.mESC	chr16:48435808
BOSN2	GSE59378.NANOG.mESC	chr16:48435761
BOSN2	GSE74112.SOX2.mESC	chr16:48435708
BOSN2	GSE22934.POU5F1.mESC	chr16:48435715
BOSN2	GSE134669.POU5F1.mESC	chr16:48435801
BTSS	GSE90893.POU5F1.mESC	chr16:48431201
Y	GSE134669.POU5F1.mESC	chr16:48475302
Y	GSE126554.POU5F1.mESC	chr16:48475330
Y	GSE44286.POU5F1.mESC	chr16:48475359
Y	GSE71932.NANOG.mESC	chr16:48475390
Y	GSE44286.SOX2.mESC	chr16:48475355
Y	GSE56312.NANOG.mESC	chr16:48475375
Y	GSE102517.SOX2.mESC	chr16:48475349
Y	GSE59378.NANOG.mESC	chr16:48475387
Y	GSE43229.NANOG.mESC	chr16:48475381
Y	GSE43275.POU5F1.mESC	chr16:48475349
Y	GSE102517.POU5F1.mESC	chr16:48475298
Y	GSE43229.POU5F1.mESC	chr16:48475359
Y	GSE90893.POU5F1.mESC	chr16:48475376
Y	GSE74112.POU5F1.mESC	chr16:48475399
Y	GSE44286.NANOG.mESC	chr16:48475378
Y	GSE74599.SOX2.mESC	chr16:48475344
Y	GSE74112.SOX2.mESC	chr16:48475391
Y	GSE90893.SOX2.mESC	chr16:48475381
Y	GSE43275.SOX2.mESC	chr16:48475366
Y	GSE59378.SOX2.mESC	chr16:48475441
Y	GSE35496.SOX2.mESC	chr16:48475401
Y	GSE55404.NANOG.mESC	chr16:48475381
Y	GSE59378.POU5F1.mESC	chr16:48475372
Y	GSE65093.POU5F1.mESC	chr16:48475369
Y	GSE113913.POU5F1.mESC	chr16:48475390
