# Supplementary material for: Master transcription-factor binding sites constitute the core of early replication control elements
Source: EMBO J. 2025 Jul 17;44(16):4499–524. doi: 10.1038/s44318-025-00501-5 (PMC12361434; doi:10.1038/s44318-025-00501-5)
Supplement: Supplementary file 9 — Source data Fig. 3 [file 44318_2025_501_MOESM9_ESM.zip › Figure3/3C-E/repli-seq.csv]

chr	start	end	A.B.C_cloneA6_JLT_genome1_DEL_scaled_quantile_loess	A.B.C_cloneA6_Sima.et.al_rep1_genome1_DEL_scaled_quantile_loess	A.B.C_cloneA6_Sima.et.al_rep2_genome1_DEL_scaled_quantile_loess	A.B.C_cloneE2_JLT_genome1_DEL_scaled_quantile_loess	A.B.C_cloneE2_Sima.et.al_genome1_DEL_scaled_quantile_loess	A.B.C_cloneA6_JLT_genome2_CON_scaled_quantile_loess	A.B.C_cloneA6_Sima.et.al_rep1_genome2_CON_scaled_quantile_loess	A.B.C_cloneA6_Sima.et.al_rep2_genome2_CON_scaled_quantile_loess	A.B.C_cloneE2_JLT_genome2_CON_scaled_quantile_loess	A.B.C_cloneE2_Sima.et.al_genome2_CON_scaled_quantile_loess	A.B_cloneD10_JLT_genome1_DEL_scaled_quantile_loess	A.B_cloneD10_Sima.et.al_genome1_DEL_scaled_quantile_loess	A.B_cloneD12_JLT_genome1_DEL_scaled_quantile_loess	A.B_cloneD12_Sima.et.al_genome1_DEL_scaled_quantile_loess	A.B_cloneD10_JLT_genome2_CON_scaled_quantile_loess	A.B_cloneD10_Sima.et.al_genome2_CON_scaled_quantile_loess	A.B_cloneD12_JLT_genome2_CON_scaled_quantile_loess	A.B_cloneD12_Sima.et.al_genome2_CON_scaled_quantile_loess	A.BOSN12.COSN123_cloneA6_genome1_DEL_scaled_quantile_loess	A.BOSN12.COSN123_cloneC11_genome1_DEL_scaled_quantile_loess	A.BOSN12.COSN123_cloneA6_genome2_CON_scaled_quantile_loess	A.BOSN12.COSN123_cloneC11_genome2_CON_scaled_quantile_loess	A.BOSN1.COSN123_cloneB1_genome1_DEL_scaled_quantile_loess	A.BOSN1.COSN123_cloneB1_genome2_CON_scaled_quantile_loess	A.C_cloneE4_JLT_genome1_DEL_scaled_quantile_loess	A.C_cloneE4_Sima.et.al_rep1_genome1_DEL_scaled_quantile_loess	A.C_cloneE4_Sima.et.al_rep2_genome1_DEL_scaled_quantile_loess	A.C_cloneH8_JLT_genome1_DEL_scaled_quantile_loess	A.C_cloneE4_JLT_genome2_CON_scaled_quantile_loess	A.C_cloneE4_Sima.et.al_rep1_genome2_CON_scaled_quantile_loess	A.C_cloneE4_Sima.et.al_rep2_genome2_CON_scaled_quantile_loess	A.C_cloneH8_JLT_genome2_CON_scaled_quantile_loess	A.COSN123_cloneB7_genome1_DEL_scaled_quantile_loess	A.COSN123_cloneC9_genome1_DEL_scaled_quantile_loess	A.COSN123_cloneD8_genome1_DEL_scaled_quantile_loess	A.COSN123_cloneH10_genome1_DEL_scaled_quantile_loess	A.COSN123_cloneB7_genome2_CON_scaled_quantile_loess	A.COSN123_cloneC9_genome2_CON_scaled_quantile_loess	A.COSN123_cloneD8_genome2_CON_scaled_quantile_loess	A.COSN123_cloneH10_genome2_CON_scaled_quantile_loess	B.C_cloneB3_JLT_genome1_DEL_scaled_quantile_loess	B.C_cloneB3_Sima.et.al_genome1_DEL_scaled_quantile_loess	B.C_cloneD12_JLT_genome1_DEL_scaled_quantile_loess	B.C_cloneD12_Sima.et.al_genome1_DEL_scaled_quantile_loess	B.C_cloneB3_JLT_genome2_CON_scaled_quantile_loess	B.C_cloneB3_Sima.et.al_genome2_CON_scaled_quantile_loess	B.C_cloneD12_JLT_genome2_CON_scaled_quantile_loess
chr1	0	50000	NA	NA	NA	NA	NA	NA	NA	NA	NA	NA	NA	NA	NA	NA	NA	NA	NA	NA	NA	NA	NA	NA	NA	NA	NA	NA	NA	NA	NA	NA	NA	NA	NA	NA	NA	NA	NA	NA	NA	NA	NA	NA	NA	NA	NA	NA	NA
chr1	50000	100000	NA	NA	NA	NA	NA	NA	NA	NA	NA	NA	NA	NA	NA	NA	NA	NA	NA	NA	NA	NA	NA	NA	NA	NA	NA	NA	NA	NA	NA	NA	NA	NA	NA	NA	NA	NA	NA	NA	NA	NA	NA	NA	NA	NA	NA	NA	NA
chr1	100000	150000	NA	NA	NA	NA	NA	NA	NA	NA	NA	NA	NA	NA	NA	NA	NA	NA	NA	NA	NA	NA	NA	NA	NA	NA	NA	NA	NA	NA	NA	NA	NA	NA	NA	NA	NA	NA	NA	NA	NA	NA	NA	NA	NA	NA	NA	NA	NA
chr1	150000	200000	NA	NA	NA	NA	NA	NA	NA	NA	NA	NA	NA	NA	NA	NA	NA	NA	NA	NA	NA	NA	NA	NA	NA	NA	NA	NA	NA	NA	NA	NA	NA	NA	NA	NA	NA	NA	NA	NA	NA	NA	NA	NA	NA	NA	NA	NA	NA
chr1	200000	250000	NA	NA	NA	NA	NA	NA	NA	NA	NA	NA	NA	NA	NA	NA	NA	NA	NA	NA	NA	NA	NA	NA	NA	NA	NA	NA	NA	NA	NA	NA	NA	NA	NA	NA	NA	NA	NA	NA	NA	NA	NA	NA	NA	NA	NA	NA	NA
chr1	250000	300000	NA	NA	NA	NA	NA	NA	NA	NA	NA	NA	NA	NA	NA	NA	NA	NA	NA	NA	NA	NA	NA	NA	NA	NA	NA	NA	NA	NA	NA	NA	NA	NA	NA	NA	NA	NA	NA	NA	NA	NA	NA	NA	NA	NA	NA	NA	NA
chr1	300000	350000	NA	NA	NA	NA	NA	NA	NA	NA	NA	NA	NA	NA	NA	NA	NA	NA	NA	NA	NA	NA	NA	NA	NA	NA	NA	NA	NA	NA	NA	NA	NA	NA	NA	NA	NA	NA	NA	NA	NA	NA	NA	NA	NA	NA	NA	NA	NA
chr1	350000	400000	NA	NA	NA	NA	NA	NA	NA	NA	NA	NA	NA	NA	NA	NA	NA	NA	NA	NA	NA	NA	NA	NA	NA	NA	NA	NA	NA	NA	NA	NA	NA	NA	NA	NA	NA	NA	NA	NA	NA	NA	NA	NA	NA	NA	NA	NA	NA
chr1	400000	450000	NA	NA	NA	NA	NA	NA	NA	NA	NA	NA	NA	NA	NA	NA	NA	NA	NA	NA	NA	NA	NA	NA	NA	NA	NA	NA	NA	NA	NA	NA	NA	NA	NA	NA	NA	NA	NA	NA	NA	NA	NA	NA	NA	NA	NA	NA	NA
chr1	450000	500000	NA	NA	NA	NA	NA	NA	NA	NA	NA	NA	NA	NA	NA	NA	NA	NA	NA	NA	NA	NA	NA	NA	NA	NA	NA	NA	NA	NA	NA	NA	NA	NA	NA	NA	NA	NA	NA	NA	NA	NA	NA	NA	NA	NA	NA	NA	NA
chr1	500000	550000	NA	NA	NA	NA	NA	NA	NA	NA	NA	NA	NA	NA	NA	NA	NA	NA	NA	NA	NA	NA	NA	NA	NA	NA	NA	NA	NA	NA	NA	NA	NA	NA	NA	NA	NA	NA	NA	NA	NA	NA	NA	NA	NA	NA	NA	NA	NA
chr1	550000	600000	NA	NA	NA	NA	NA	NA	NA	NA	NA	NA	NA	NA	NA	NA	NA	NA	NA	NA	NA	NA	NA	NA	NA	NA	NA	NA	NA	NA	NA	NA	NA	NA	NA	NA	NA	NA	NA	NA	NA	NA	NA	NA	NA	NA	NA	NA	NA
chr1	600000	650000	NA	NA	NA	NA	NA	NA	NA	NA	NA	NA	NA	NA	NA	NA	NA	NA	NA	NA	NA	NA	NA	NA	NA	NA	NA	NA	NA	NA	NA	NA	NA	NA	NA	NA	NA	NA	NA	NA	NA	NA	NA	NA	NA	NA	NA	NA	NA
chr1	650000	700000	NA	NA	NA	NA	NA	NA	NA	NA	NA	NA	NA	NA	NA	NA	NA	NA	NA	NA	NA	NA	NA	NA	NA	NA	NA	NA	NA	NA	NA	NA	NA	NA	NA	NA	NA	NA	NA	NA	NA	NA	NA	NA	NA	NA	NA	NA	NA
chr1	700000	750000	NA	NA	NA	NA	NA	NA	NA	NA	NA	NA	NA	NA	NA	NA	NA	NA	NA	NA	NA	NA	NA	NA	NA	NA	NA	NA	NA	NA	NA	NA	NA	NA	NA	NA	NA	NA	NA	NA	NA	NA	NA	NA	NA	NA	NA	NA	NA
chr1	750000	800000	NA	NA	NA	NA	NA	NA	NA	NA	NA	NA	NA	NA	NA	NA	NA	NA	NA	NA	NA	NA	NA	NA	NA	NA	NA	NA	NA	NA	NA	NA	NA	NA	NA	NA	NA	NA	NA	NA	NA	NA	NA	NA	NA	NA	NA	NA	NA
chr1	800000	850000	NA	NA	NA	NA	NA	NA	NA	NA	NA	NA	NA	NA	NA	NA	NA	NA	NA	NA	NA	NA	NA	NA	NA	NA	NA	NA	NA	NA	NA	NA	NA	NA	NA	NA	NA	NA	NA	NA	NA	NA	NA	NA	NA	NA	NA	NA	NA
chr1	850000	900000	NA	NA	NA	NA	NA	NA	NA	NA	NA	NA	NA	NA	NA	NA	NA	NA	NA	NA	NA	NA	NA	NA	NA	NA	NA	NA	NA	NA	NA	NA	NA	NA	NA	NA	NA	NA	NA	NA	NA	NA	NA	NA	NA	NA	NA	NA	NA
chr1	900000	950000	NA	NA	NA	NA	NA	NA	NA	NA	NA	NA	NA	NA	NA	NA	NA	NA	NA	NA	NA	NA	NA	NA	NA	NA	NA	NA	NA	NA	NA	NA	NA	NA	NA	NA	NA	NA	NA	NA	NA	NA	NA	NA	NA	NA	NA	NA	NA
chr1	950000	1000000	NA	NA	NA	NA	NA	NA	NA	NA	NA	NA	NA	NA	NA	NA	NA	NA	NA	NA	NA	NA	NA	NA	NA	NA	NA	NA	NA	NA	NA	NA	NA	NA	NA	NA	NA	NA	NA	NA	NA	NA	NA	NA	NA	NA	NA	NA	NA
chr1	1000000	1050000	NA	NA	NA	NA	NA	NA	NA	NA	NA	NA	NA	NA	NA	NA	NA	NA	NA	NA	NA	NA	NA	NA	NA	NA	NA	NA	NA	NA	NA	NA	NA	NA	NA	NA	NA	NA	NA	NA	NA	NA	NA	NA	NA	NA	NA	NA	NA
chr1	1050000	1100000	NA	NA	NA	NA	NA	NA	NA	NA	NA	NA	NA	NA	NA	NA	NA	NA	NA	NA	NA	NA	NA	NA	NA	NA	NA	NA	NA	NA	NA	NA	NA	NA	NA	NA	NA	NA	NA	NA	NA	NA	NA	NA	NA	NA	NA	NA	NA
chr1	1100000	1150000	NA	NA	NA	NA	NA	NA	NA	NA	NA	NA	NA	NA	NA	NA	NA	NA	NA	NA	NA	NA	NA	NA	NA	NA	NA	NA	NA	NA	NA	NA	NA	NA	NA	NA	NA	NA	NA	NA	NA	NA	NA	NA	NA	NA	NA	NA	NA
chr1	1150000	1200000	NA	NA	NA	NA	NA	NA	NA	NA	NA	NA	NA	NA	NA	NA	NA	NA	NA	NA	NA	NA	NA	NA	NA	NA	NA	NA	NA	NA	NA	NA	NA	NA	NA	NA	NA	NA	NA	NA	NA	NA	NA	NA	NA	NA	NA	NA	NA
chr1	1200000	1250000	NA	NA	NA	NA	NA	NA	NA	NA	NA	NA	NA	NA	NA	NA	NA	NA	NA	NA	NA	NA	NA	NA	NA	NA	NA	NA	NA	NA	NA	NA	NA	NA	NA	NA	NA	NA	NA	NA	NA	NA	NA	NA	NA	NA	NA	NA	NA
chr1	1250000	1300000	NA	NA	NA	NA	NA	NA	NA	NA	NA	NA	NA	NA	NA	NA	NA	NA	NA	NA	NA	NA	NA	NA	NA	NA	NA	NA	NA	NA	NA	NA	NA	NA	NA	NA	NA	NA	NA	NA	NA	NA	NA	NA	NA	NA	NA	NA	NA
chr1	1300000	1350000	NA	NA	NA	NA	NA	NA	NA	NA	NA	NA	NA	NA	NA	NA	NA	NA	NA	NA	NA	NA	NA	NA	NA	NA	NA	NA	NA	NA	NA	NA	NA	NA	NA	NA	NA	NA	NA	NA	NA	NA	NA	NA	NA	NA	NA	NA	NA
chr1	1350000	1400000	NA	NA	NA	NA	NA	NA	NA	NA	NA	NA	NA	NA	NA	NA	NA	NA	NA	NA	NA	NA	NA	NA	NA	NA	NA	NA	NA	NA	NA	NA	NA	NA	NA	NA	NA	NA	NA	NA	NA	NA	NA	NA	NA	NA	NA	NA	NA
chr1	1400000	1450000	NA	NA	NA	NA	NA	NA	NA	NA	NA	NA	NA	NA	NA	NA	NA	NA	NA	NA	NA	NA	NA	NA	NA	NA	NA	NA	NA	NA	NA	NA	NA	NA	NA	NA	NA	NA	NA	NA	NA	NA	NA	NA	NA	NA	NA	NA	NA
chr1	1450000	1500000	NA	NA	NA	NA	NA	NA	NA	NA	NA	NA	NA	NA	NA	NA	NA	NA	NA	NA	NA	NA	NA	NA	NA	NA	NA	NA	NA	NA	NA	NA	NA	NA	NA	NA	NA	NA	NA	NA	NA	NA	NA	NA	NA	NA	NA	NA	NA
chr1	1500000	1550000	NA	NA	NA	NA	NA	NA	NA	NA	NA	NA	NA	NA	NA	NA	NA	NA	NA	NA	NA	NA	NA	NA	NA	NA	NA	NA	NA	NA	NA	NA	NA	NA	NA	NA	NA	NA	NA	NA	NA	NA	NA	NA	NA	NA	NA	NA	NA
chr1	1550000	1600000	NA	NA	NA	NA	NA	NA	NA	NA	NA	NA	NA	NA	NA	NA	NA	NA	NA	NA	NA	NA	NA	NA	NA	NA	NA	NA	NA	NA	NA	NA	NA	NA	NA	NA	NA	NA	NA	NA	NA	NA	NA	NA	NA	NA	NA	NA	NA
chr1	1600000	1650000	NA	NA	NA	NA	NA	NA	NA	NA	NA	NA	NA	NA	NA	NA	NA	NA	NA	NA	NA	NA	NA	NA	NA	NA	NA	NA	NA	NA	NA	NA	NA	NA	NA	NA	NA	NA	NA	NA	NA	NA	NA	NA	NA	NA	NA	NA	NA
chr1	1650000	1700000	NA	NA	NA	NA	NA	NA	NA	NA	NA	NA	NA	NA	NA	NA	NA	NA	NA	NA	NA	NA	NA	NA	NA	NA	NA	NA	NA	NA	NA	NA	NA	NA	NA	NA	NA	NA	NA	NA	NA	NA	NA	NA	NA	NA	NA	NA	NA
chr1	1700000	1750000	NA	NA	NA	NA	NA	NA	NA	NA	NA	NA	NA	NA	NA	NA	NA	NA	NA	NA	NA	NA	NA	NA	NA	NA	NA	NA	NA	NA	NA	NA	NA	NA	NA	NA	NA	NA	NA	NA	NA	NA	NA	NA	NA	NA	NA	NA	NA
chr1	1750000	1800000	NA	NA	NA	NA	NA	NA	NA	NA	NA	NA	NA	NA	NA	NA	NA	NA	NA	NA	NA	NA	NA	NA	NA	NA	NA	NA	NA	NA	NA	NA	NA	NA	NA	NA	NA	NA	NA	NA	NA	NA	NA	NA	NA	NA	NA	NA	NA
chr1	1800000	1850000	NA	NA	NA	NA	NA	NA	NA	NA	NA	NA	NA	NA	NA	NA	NA	NA	NA	NA	NA	NA	NA	NA	NA	NA	NA	NA	NA	NA	NA	NA	NA	NA	NA	NA	NA	NA	NA	NA	NA	NA	NA	NA	NA	NA	NA	NA	NA
chr1	1850000	1900000	NA	NA	NA	NA	NA	NA	NA	NA	NA	NA	NA	NA	NA	NA	NA	NA	NA	NA	NA	NA	NA	NA	NA	NA	NA	NA	NA	NA	NA	NA	NA	NA	NA	NA	NA	NA	NA	NA	NA	NA	NA	NA	NA	NA	NA	NA	NA
chr1	1900000	1950000	NA	NA	NA	NA	NA	NA	NA	NA	NA	NA	NA	NA	NA	NA	NA	NA	NA	NA	NA	NA	NA	NA	NA	NA	NA	NA	NA	NA	NA	NA	NA	NA	NA	NA	NA	NA	NA	NA	NA	NA	NA	NA	NA	NA	NA	NA	NA
chr1	1950000	2000000	NA	NA	NA	NA	NA	NA	NA	NA	NA	NA	NA	NA	NA	NA	NA	NA	NA	NA	NA	NA	NA	NA	NA	NA	NA	NA	NA	NA	NA	NA	NA	NA	NA	NA	NA	NA	NA	NA	NA	NA	NA	NA	NA	NA	NA	NA	NA
chr1	2000000	2050000	NA	NA	NA	NA	NA	NA	NA	NA	NA	NA	NA	NA	NA	NA	NA	NA	NA	NA	NA	NA	NA	NA	NA	NA	NA	NA	NA	NA	NA	NA	NA	NA	NA	NA	NA	NA	NA	NA	NA	NA	NA	NA	NA	NA	NA	NA	NA
chr1	2050000	2100000	NA	NA	NA	NA	NA	NA	NA	NA	NA	NA	NA	NA	NA	NA	NA	NA	NA	NA	NA	NA	NA	NA	NA	NA	NA	NA	NA	NA	NA	NA	NA	NA	NA	NA	NA	NA	NA	NA	NA	NA	NA	NA	NA	NA	NA	NA	NA
chr1	2100000	2150000	NA	NA	NA	NA	NA	NA	NA	NA	NA	NA	NA	NA	NA	NA	NA	NA	NA	NA	NA	NA	NA	NA	NA	NA	NA	NA	NA	NA	NA	NA	NA	NA	NA	NA	NA	NA	NA	NA	NA	NA	NA	NA	NA	NA	NA	NA	NA
chr1	2150000	2200000	NA	NA	NA	NA	NA	NA	NA	NA	NA	NA	NA	NA	NA	NA	NA	NA	NA	NA	NA	NA	NA	NA	NA	NA	NA	NA	NA	NA	NA	NA	NA	NA	NA	NA	NA	NA	NA	NA	NA	NA	NA	NA	NA	NA	NA	NA	NA
chr1	2200000	2250000	NA	NA	NA	NA	NA	NA	NA	NA	NA	NA	NA	NA	NA	NA	NA	NA	NA	NA	NA	NA	NA	NA	NA	NA	NA	NA	NA	NA	NA	NA	NA	NA	NA	NA	NA	NA	NA	NA	NA	NA	NA	NA	NA	NA	NA	NA	NA
chr1	2250000	2300000	NA	NA	NA	NA	NA	NA	NA	NA	NA	NA	NA	NA	NA	NA	NA	NA	NA	NA	NA	NA	NA	NA	NA	NA	NA	NA	NA	NA	NA	NA	NA	NA	NA	NA	NA	NA	NA	NA	NA	NA	NA	NA	NA	NA	NA	NA	NA
chr1	2300000	2350000	NA	NA	NA	NA	NA	NA	NA	NA	NA	NA	NA	NA	NA	NA	NA	NA	NA	NA	NA	NA	NA	NA	NA	NA	NA	NA	NA	NA	NA	NA	NA	NA	NA	NA	NA	NA	NA	NA	NA	NA	NA	NA	NA	NA	NA	NA	NA
chr1	2350000	2400000	NA	NA	NA	NA	NA	NA	NA	NA	NA	NA	NA	NA	NA	NA	NA	NA	NA	NA	NA	NA	NA	NA	NA	NA	NA	NA	NA	NA	NA	NA	NA	NA	NA	NA	NA	NA	NA	NA	NA	NA	NA	NA	NA	NA	NA	NA	NA
chr1	2400000	2450000	NA	NA	NA	NA	NA	NA	NA	NA	NA	NA	NA	NA	NA	NA	NA	NA	NA	NA	NA	NA	NA	NA	NA	NA	NA	NA	NA	NA	NA	NA	NA	NA	NA	NA	NA	NA	NA	NA	NA	NA	NA	NA	NA	NA	NA	NA	NA
chr1	2450000	2500000	NA	NA	NA	NA	NA	NA	NA	NA	NA	NA	NA	NA	NA	NA	NA	NA	NA	NA	NA	NA	NA	NA	NA	NA	NA	NA	NA	NA	NA	NA	NA	NA	NA	NA	NA	NA	NA	NA	NA	NA	NA	NA	NA	NA	NA	NA	NA
chr1	2500000	2550000	NA	NA	NA	NA	NA	NA	NA	NA	NA	NA	NA	NA	NA	NA	NA	NA	NA	NA	NA	NA	NA	NA	NA	NA	NA	NA	NA	NA	NA	NA	NA	NA	NA	NA	NA	NA	NA	NA	NA	NA	NA	NA	NA	NA	NA	NA	NA
chr1	2550000	2600000	NA	NA	NA	NA	NA	NA	NA	NA	NA	NA	NA	NA	NA	NA	NA	NA	NA	NA	NA	NA	NA	NA	NA	NA	NA	NA	NA	NA	NA	NA	NA	NA	NA	NA	NA	NA	NA	NA	NA	NA	NA	NA	NA	NA	NA	NA	NA
chr1	2600000	2650000	NA	NA	NA	NA	NA	NA	NA	NA	NA	NA	NA	NA	NA	NA	NA	NA	NA	NA	NA	NA	NA	NA	NA	NA	NA	NA	NA	NA	NA	NA	NA	NA	NA	NA	NA	NA	NA	NA	NA	NA	NA	NA	NA	NA	NA	NA	NA
chr1	2650000	2700000	NA	NA	NA	NA	NA	NA	NA	NA	NA	NA	NA	NA	NA	NA	NA	NA	NA	NA	NA	NA	NA	NA	NA	NA	NA	NA	NA	NA	NA	NA	NA	NA	NA	NA	NA	NA	NA	NA	NA	NA	NA	NA	NA	NA	NA	NA	NA
chr1	2700000	2750000	NA	NA	NA	NA	NA	NA	NA	NA	NA	NA	NA	NA	NA	NA	NA	NA	NA	NA	NA	NA	NA	NA	NA	NA	NA	NA	NA	NA	NA	NA	NA	NA	NA	NA	NA	NA	NA	NA	NA	NA	NA	NA	NA	NA	NA	NA	NA
chr1	2750000	2800000	NA	NA	NA	NA	NA	NA	NA	NA	NA	NA	NA	NA	NA	NA	NA	NA	NA	NA	NA	NA	NA	NA	NA	NA	NA	NA	NA	NA	NA	NA	NA	NA	NA	NA	NA	NA	NA	NA	NA	NA	NA	NA	NA	NA	NA	NA	NA
chr1	2800000	2850000	NA	NA	NA	NA	NA	NA	NA	NA	NA	NA	NA	NA	NA	NA	NA	NA	NA	NA	NA	NA	NA	NA	NA	NA	NA	NA	NA	NA	NA	NA	NA	NA	NA	NA	NA	NA	NA	NA	NA	NA	NA	NA	NA	NA	NA	NA	NA
chr1	2850000	2900000	NA	NA	NA	NA	NA	NA	NA	NA	NA	NA	NA	NA	NA	NA	NA	NA	NA	NA	NA	NA	NA	NA	NA	NA	NA	NA	NA	NA	NA	NA	NA	NA	NA	NA	NA	NA	NA	NA	NA	NA	NA	NA	NA	NA	NA	NA	NA
chr1	2900000	2950000	NA	NA	NA	NA	NA	NA	NA	NA	NA	NA	NA	NA	NA	NA	NA	NA	NA	NA	NA	NA	NA	NA	NA	NA	NA	NA	NA	NA	NA	NA	NA	NA	NA	NA	NA	NA	NA	NA	NA	NA	NA	NA	NA	NA	NA	NA	NA
chr1	2950000	3000000	NA	NA	NA	NA	NA	NA	NA	NA	NA	NA	NA	NA	NA	NA	NA	NA	NA	NA	NA	NA	NA	NA	NA	NA	NA	NA	NA	NA	NA	NA	NA	NA	NA	NA	NA	NA	NA	NA	NA	NA	NA	NA	NA	NA	NA	NA	NA
chr1	3000000	3050000	-1.86307060867823	-2.37089374511265	-1.9254983073323	-1.29397390192978	-1.47319112228768	-1.26851314702054	0.173775472748614	-0.70461397360369	-1.3115384869994	-2.47180204897972	-0.869808444310391	-2.6510747507156	-1.61691229055403	-1.65702934795638	-1.42507012057939	-0.863561429631017	-1.5898078102072	-1.19545781500941	-1.69586418852201	-1.19550933963729	-1.27079282164444	-0.983356721539551	-1.99129793900304	-3.16729780110553	-1.25624201542117	-2.10334597533182	-1.14789771241032	-2.02405611805677	NA	-1.49964470205663	NA	-0.622671933241887	-0.881706358750955	-0.44242865548861	-0.807612562689807	-2.25284411115323	-2.06468555162427	NA	-0.990010233320785	-1.27340244694071	-0.775751946744118	-1.21030599639972	0.5734350866656	NA	-1.05932321870234	-1.11460816908776	-2.31178986114685
chr1	3050000	3100000	NA	NA	NA	-1.02251409031469	NA	NA	NA	NA	-1.30275364308131	NA	NA	NA	NA	NA	NA	NA	NA	NA	NA	-1.36952129417604	NA	-1.03020424621604	NA	NA	NA	NA	-0.894877656039208	NA	NA	NA	NA	NA	NA	NA	NA	NA	NA	NA	NA	NA	NA	-1.18050224619522	NA	NA	NA	NA	NA
chr1	3100000	3150000	NA	NA	NA	-1.04324368503149	NA	NA	NA	NA	NA	NA	NA	NA	NA	NA	NA	NA	NA	NA	NA	NA	NA	-0.937493451272785	NA	NA	NA	NA	NA	NA	NA	NA	-0.567213787472329	NA	NA	NA	NA	NA	NA	NA	NA	NA	NA	NA	NA	NA	NA	NA	NA
chr1	3150000	3200000	-1.13300241188433	-1.34406074234405	-1.39787305371211	-1.21541486290415	NA	-1.04975880329532	-0.949043449397934	-1.15159566036728	-1.20690777395571	-1.11736202311999	-1.11109716359392	-1.50199071271142	-1.32719958940207	-1.02268688137525	-1.13074444944975	NA	-1.09766022228167	-1.38459427565598	-1.36782594663899	-1.70578567622294	-1.26846437519774	-0.940448815335583	-1.3900272318624	-1.71636295239717	NA	-1.37308511263176	-1.15362914796143	-1.33861675090653	-0.988287917752637	-1.18649657930659	-1.17901578849598	-1.18134790867877	-1.02011953439897	NA	-1.07966937133331	NA	NA	NA	NA	NA	-0.916757655722157	-1.17904494473867	-0.955561646752172	-0.700367576874396	-0.902172726777426	-1.14885883090581	-1.47444002178619
chr1	3200000	3250000	-0.978547172571405	-1.31220728673075	-1.24890486263213	-1.13099186546533	-1.41975718193905	-1.04008263519992	-1.2977077799126	-1.25121224282756	-1.23795530025418	-1.22716200996013	-1.11287069567242	-1.36299389343054	-1.18276080737535	-1.12615315243	-1.06918941344186	NA	-1.01490324243892	-1.50741973053697	-1.3828755580571	-1.78151825973941	NA	-1.04089852194581	-1.26098619480298	-1.24212694540907	-0.917480536601297	-1.55833564233885	-1.35542447598797	-1.57751035417996	NA	-1.1551677132668	-1.43095751939595	-1.40428689012573	-1.17354301613835	NA	-1.23345094990814	-1.48257808088527	-1.32527536231884	NA	-1.16938754978528	-1.22406541970699	-0.899983646911993	-1.17182528238054	-1.28799924671016	-0.996190856947051	-0.786739955151669	-1.13144140860832	-1.02009628651516
chr1	3250000	3300000	-1.0111301305757	-1.3900272318624	-1.19851334602482	-0.949043449397934	-1.44386763831656	-1.00209197060562	-1.16042407881045	-1.13808582643494	-1.06288612030565	-1.64829432443084	-1.02376679443462	-1.57320797307528	-1.11397940184203	-1.22734449230301	-0.996669678225472	-0.906447920487283	-1.01245576091816	-1.57085647555788	-1.34821117736417	-1.33655378738381	-1.04918070325862	-1.04206898716083	-1.32921134176506	-1.28245657404626	NA	-1.83393968951963	-1.442488610438	-1.84115054616415	-1.00280513749076	-1.25455216536404	-1.4700020608201	-1.29977651991034	-1.23596513012498	NA	-1.1938140406869	-1.08108617852444	-1.21241200157919	-0.964339514736258	-1.24637830908754	-1.34435078584288	-0.790698324069901	-1.14668092180962	-1.04818018867816	-0.620464385923833	-0.758245857936371	-1.11195651505311	-0.856950979260528
chr1	3300000	3350000	-0.882477691807545	-1.05828970057621	-1.03254896441436	-0.938541170743458	-1.69721952642191	-0.816902229392233	-1.02844365283458	-1.02173085251589	-0.814229703468715	-1.54429964965747	-0.878274610694384	-1.19364523148735	-0.969544974556044	-1.0616010542592	-0.892819870394642	-1.00185473716946	-0.924487655172092	NA	-0.969574083469086	-0.837004430646363	-1.13339878839715	-0.921348137155741	-1.24233236156188	-1.20741360589767	-1.12446733120608	-1.78190544552903	-1.46376507694607	-1.71139550606633	NA	-1.32602423299473	-1.30463784812047	-1.47668361715785	-1.27580675180623	-0.927537521446245	-1.13188047600679	-0.975845079779346	-1.32349902832335	-1.05367942115125	-1.21183490824308	-1.41180885023979	-0.791723792906912	-1.14760567842903	-0.91195885696692	-0.710637069471098	-0.73436495586968	-1.17063031141748	-0.777566084911003
chr1	3350000	3400000	-0.84579572242985	-0.871874234470114	-0.982450297347889	-0.981096859215204	-1.37165563971569	-0.767917241484147	-1.09518488406782	-1.0540133337094	-0.808291168632655	-1.21255946733222	-0.765439911174484	-0.893465491148526	-0.928425305959444	-1.03297371910139	-0.804856732571951	-0.973595457810489	-0.930877567084896	-1.28842593642991	-0.845909019651355	-0.950489658872856	-0.996941050949927	-0.817625605522062	-1.17823163769469	-1.16006326389651	-1.24583984157565	-1.75671408111031	-1.28936285273016	-1.77182328165481	-0.932338309896018	-1.30234211653765	-1.13114568843551	-1.67858996886948	-1.33255140797022	-1.08583656504544	-1.06082799640557	-1.15341823355343	-1.2620889549903	NA	-1.06573937365745	-1.21954199724142	-0.852285176954772	-1.13492157047004	-0.906865062486269	-0.827055100526863	-0.735863594217291	-1.15595592080258	-0.690659022414708
chr1	3400000	3450000	-0.857670081525017	-0.929832082690673	-0.935446354940183	-0.919576132446505	-0.936509269568002	-1.06912674556264	-1.09852947795786	-1.05461242364399	-0.88167941975755	-1.2199822757158	-0.954735721424944	-0.861364068193495	-0.933068095796199	-1.23621816114508	-0.884272453248086	-0.910112951544638	-0.99497216565413	-1.06402783096193	-1.35698571694318	-1.01072336625168	-0.659779213382555	-0.80891122602405	-1.11748577710904	-1.12761543181825	-1.20408106415463	-1.53174935162049	-1.34825379107531	-1.53110484696517	-0.99839286146516	-1.31098755764118	-0.951239682666141	-1.41579902733552	-1.15342943286605	-1.02113610239936	-0.966277363572487	-1.22955321826235	-1.07493617642813	-1.15777368746111	-1.01546302525483	-1.01693354080573	-0.867397863545156	-1.10718272844298	-0.926009000868195	-0.75595558466374	-0.838685448206431	-1.24880328329878	-0.779999381749459
chr1	3450000	3500000	-0.896246492339938	-1.02890170820594	-0.812317577484532	-0.89612445865561	-1.25337391694342	-1.09388610035193	-1.06448868855948	-1.04088067653684	-0.929609817226527	-1.18516160330116	-0.895253542469247	-0.807852975261319	-0.950050744996394	-1.396022336856	-0.92027994345813	-0.939031921936658	-1.04140862911151	-1.08479718308006	-1.48033255471633	-1.09520953599686	-0.705140409005642	-0.893079572222099	-1.07159449609627	-1.04125764033708	-1.08559471650491	-1.30289555638819	-1.39012936763665	-1.09521701393179	-0.954291383524656	-1.29852368610172	-1.02418806060051	-1.24824683545979	-1.01906641324184	-0.89920700728201	-0.998859059664506	-1.02451587965161	-1.02532804302729	-1.03143665749166	-1.01171904726564	-0.899850160075645	-0.941167465598898	-1.14896969809647	-1.0885091773634	-0.865421095912455	-0.938244792246335	-1.46289035591087	-1.00008256973342
chr1	3500000	3550000	-1.02285679387051	-1.11912922659859	-1.0560974049579	-1.11789240651626	-1.28914490627223	-1.04172494837524	-1.15438400979943	-1.11067167916949	-1.00668464071034	-1.18880189173396	-0.970723862788072	-0.986345368745312	-1.21668482875014	-1.23845786953361	-0.999514198388201	-1.38430673684975	-1.18795622639644	-0.975968978778897	-1.62222600195975	-1.31154947822905	-1.01651956956681	-1.41021789793265	-1.13304546784053	-1.0246211454377	NA	-1.4118965238551	-1.27320596636228	-1.2493222447593	-0.881751867252788	-1.25173800414542	-1.1266210380328	-1.55448296676051	-1.32148755800589	NA	-1.06207410127111	-1.03573117199055	-1.06446273774854	-0.978147694669276	-0.998439897254568	-0.888234069903105	-1.05815499652691	-1.20002297441408	-1.14372414181438	-0.960773276412071	-1.06055562647724	-1.39851456905597	-1.10260523141841
chr1	3550000	3600000	-1.2649062481504	-1.12486393922909	-1.39787305371211	-1.31899008872584	-1.27854696737814	-1.12540079712157	-1.26779668416947	-1.24926434964602	-1.18328708211422	-1.16736477949197	-1.18305334331994	-1.4159804124714	-1.40358173333558	-1.20954534622832	-1.17682075271871	-1.53274341634316	-1.29800731527104	-0.887124326361027	-1.33166300913621	-1.40639344050074	-1.42317916464299	-1.84237850430943	-1.16660293394189	-1.10188051966024	-1.1538489899006	-1.39970754297763	-1.18148273462564	-1.4974581046592	-1.00638008909429	-1.17767358146225	-1.20463752199399	-1.88355347055083	-1.56069207102382	NA	-1.21970993483604	-1.09776169210695	-1.1184012456895	NA	-1.09420614373614	-1.00648107036983	-1.18140711901839	-1.24194749243616	-1.0932831061489	-0.971213454484302	-1.18607253934141	-1.18652936438719	-1.20768571871446
chr1	3600000	3650000	-1.33402634449103	-1.34450314809183	-1.54628298844015	-1.30720966353523	-1.33786410140228	-1.26073505031093	-1.32284397011141	-1.3410767295346	-1.22250125752715	-1.18179019192161	-1.24223665220619	-1.58261510680623	-1.24441392503179	-1.33109532810153	-1.28432117118307	-1.36649699751028	-1.34835384995068	-1.15853024771285	-1.02011953439897	-1.53248305638621	-1.58199192370353	-1.45666244839376	-1.29658254024045	-1.37103165846865	-1.12434465106358	-1.17091774089294	-1.19812825377313	-1.46941110529772	-1.30665751540802	-1.1562494698522	-1.2320376859749	-1.62599573532631	-1.23983992488863	-1.29635071021043	-1.41353077704931	-1.1270604112055	-1.10426637817968	-1.14645716223947	-1.10897574601169	-1.09340443879303	-1.16696617699628	-1.26782326370777	-1.22555298321687	-0.992786660261333	-1.29067943741596	-1.14157494368632	-1.48400706504846
chr1	3650000	3700000	-1.30170516017864	-1.46797697038828	-1.54303668116685	-1.37056167973038	-1.37487224453392	-1.4486956919431	-1.34987363790707	-1.27918797487977	-1.45204756234316	-1.43092370452966	-1.21500590022697	-1.50318956236918	-1.1284699161328	-1.46679016424174	-1.28573435355398	-1.39684336417945	-1.46616725665086	-1.36544620768201	-1.07927198534981	-1.49465597514925	-1.48351319152812	-1.10221835778801	-1.46945392465894	-1.67867374406866	-1.10559406759061	-0.976958324733084	-1.2127654236305	-1.30361647095577	-1.42719814233774	-1.23173510318666	-1.19182085303611	-1.36196269045819	-1.02787332920858	-1.26648893447425	-1.2802524328183	-1.14067140226426	-1.28872752930498	-1.15482295561946	-1.09742512262455	-1.11589634769981	-1.19792352367218	-1.25154488325458	-1.29034043337599	-0.957349208332177	-1.36848132413811	-1.26668739179577	-1.64695491765591
chr1	3700000	3750000	-1.393145171596	-1.5552192224878	-1.43902282071762	-1.75852913967653	-1.35479860801384	-1.57637421067735	-1.37696589383067	-1.30803453353669	-1.78816715664416	-1.43452700319483	-1.19786904622061	-1.41997531835129	-1.21513159630725	-1.67413671845556	-1.35096449675715	-1.66406649649128	-1.47586967758879	-1.48866425205777	-1.12292413456921	-1.46245352642455	-1.4709523734476	-1.0316870644891	-1.46186906485122	-1.76068657136402	-1.1975204006188	-1.06888390240791	-1.1170663967555	-1.29448024440571	NA	-1.41600740085283	-1.17749357719501	-1.59907754359627	-1.48794355457785	-1.30350870443936	-1.09673926327771	-1.23291591486979	-1.6614625286163	-1.18461204176285	-1.156183196069	-1.19896253286442	-1.4974581046592	-1.2316822583667	-1.25278660605478	-1.3058363101852	-1.29105896750807	-1.42688996322711	-1.51031599792155
chr1	3750000	3800000	-1.40386321189728	-1.64431133233036	-1.31710181661548	-1.77698054278216	-1.26914211313132	-1.38383647987333	-1.26293234309315	-1.31035676162974	-1.2385213501249	-0.738312633553214	-1.43178800850821	-1.3202859907671	-1.25103363227926	-1.60886017953245	-1.50424129277181	-1.5537290489055	-1.42894042410418	-1.49469954144594	-1.63175386766916	-1.6048912758248	-1.58350678419456	-1.4940988882112	-1.37067462888759	-1.7632831566308	-1.20311719237019	-1.2006795630601	-1.09973721205567	-1.45054281533423	-1.25304486574819	-1.43530675839821	-1.36234747809805	-1.60343778300695	-1.84778710289199	-1.20037265673339	-1.28583777631641	-1.2155333552676	-1.56947810794702	-1.23215033329307	-1.5247674385295	-1.23736191552687	-1.42368170648067	-1.30794701570986	-1.29034043337599	-1.23236213468671	-1.29809908743337	-1.37875967547875	-1.51125395434504
chr1	3800000	3850000	-1.31287566792823	-1.1673354519654	-1.09456581453832	-1.54114156587592	-1.60080662555472	-1.46749963924469	-1.17973740226918	-1.23748530231132	-1.31554400730947	-0.935176576700381	-1.39698678278954	NA	-1.14957582234829	-1.42374212242686	NA	-1.33946632083147	-1.47255466027839	-1.10155363384454	-1.63615212066068	-1.80466570315956	-1.26900327786153	-1.74929395985799	-1.08136585359016	-1.76869958647961	-1.20062130544039	-0.99984988175512	-1.09388892332021	-1.60683990944237	-1.2992424675609	-0.925918458846853	-1.18239252833362	-1.10985085490785	-1.4227913935305	-1.21305698484592	-1.30288718005784	-1.154418281088	-1.24078728880018	NA	-1.40069054305245	-1.17616914455324	-1.29670780808744	-1.39911163835166	-1.49815294019608	-1.18607253934141	-1.40378772771425	-1.28141218546762	-1.59446108373719
chr1	3850000	3900000	-1.11625788599122	-1.00534507089692	-1.06728735918367	-1.34250252391806	-1.59891921980143	-1.66741489297187	-1.36418894940268	-1.22636091884859	-1.39463696110983	-1.16639083660496	-1.27982489289453	-1.07119772404486	-1.16698454059531	-1.53084384484502	-1.5354292154711	-1.64460359382736	-1.50184287851018	-0.985998602845048	-1.40306242170912	-1.79986562931136	-1.16183401150008	-1.52454406241031	-1.2178022296859	-1.41997749015642	-1.19146774810983	-0.9340081714842	-1.02683308206298	-1.46605678272434	NA	-1.14543544703386	-0.97668290561723	-1.17940573514472	-1.56081493947161	-1.21785370369629	-1.16819306933938	-1.32356088418033	-1.27169644045857	-1.30042449288508	-1.2428480832119	-1.1858257509351	-1.21266443600627	-1.4480828964934	-1.36067369420918	-0.946795213498087	-1.46363352498619	-1.21801309958161	-1.42815411750783
chr1	3900000	3950000	-1.07053742005926	-0.918965870616962	-0.986315118729301	-1.19743940429777	-1.4247592104827	-1.47725754491908	-1.2824858368379	-1.0758667634203	-1.27040473116206	-1.04006146567822	-1.12022232085103	-0.8173747365678	-1.12838243509009	-1.24091582782966	-1.38143676686714	-1.24459070732163	-1.48611407592551	-0.983325963544923	-1.17554981640886	-1.2301385019425	-0.993302388559277	-1.19781831005897	-1.13396793055668	-1.21128994867464	-0.937913437003498	-0.968926644827429	-0.95510328019216	-1.06109901549331	-1.14664113878701	-1.21581079331487	-0.944465802496195	-1.40850910042754	-1.65773327808008	-0.982482070060209	-0.967904633983802	-1.25299631998868	-1.26894341435493	-1.31718970501275	-1.11047924008818	-1.16675420894725	-1.13514892465478	-1.24580811415534	-1.16477273537747	-0.813839403624193	-1.36892145528476	-1.2028020508282	-1.21301967079064
chr1	3950000	4000000	-1.06907461047178	-0.948288787157102	-0.905395619141819	-1.24120825132791	-1.22983664563715	-1.27738538213774	-1.26003650768167	-1.23029254578642	-1.10200353382004	-0.854160717920709	-1.04194712986279	-0.849211556349601	-1.0289093940246	-0.793083612316404	-1.2544111225655	-0.800666218380827	-1.36407384481958	-1.1027046297888	-1.1177800625043	-0.845088447685468	-1.02615725071312	-1.12303967683563	-1.00210807395706	-1.41376331086798	-0.954766254268976	-0.938810133865836	-0.932952007912639	-1.08157110234951	-1.00967907913123	-1.253629890508	-0.938714407853773	-1.29706395772506	-1.29408259437384	-0.993073206967179	-0.907694437268793	-1.1581827980151	-1.39679282750631	-1.14645716223947	-1.00884585314069	-1.32894546918341	-1.11970654977732	-1.02694576433123	-0.965019824340831	-0.819974052345535	-1.26487803147255	-1.21617741352892	-1.11348962471936
chr1	4000000	4050000	-1.0112536151994	-1.04729628252246	-0.948958900457137	-1.40943172107308	-1.23982855890995	-1.34256863431234	-1.51800207531426	-1.51895289774998	-1.14747407860673	-0.914735522956489	-1.07129594044927	-1.11850197423747	-1.07071514064591	-0.792237478694336	-1.27311506371386	-1.10296205793985	-1.23226171916611	-1.19385604270952	-1.25383308455187	-1.23936173065623	-1.05373935276332	-1.16745257096419	-1.12900135295862	-1.66667625524286	-1.14287675278807	-0.852469131792505	-0.941721929620535	-1.34707721371933	-1.0915520400907	-1.35593269986277	-1.05544363750189	-1.15265173059434	-1.1050023078663	-1.14680926150214	-1.07925652019146	-1.32832666077809	-1.65421330498613	NA	-1.08059627416375	-1.48769812222802	-1.165442472316	-1.04329405048117	-1.04348687316872	-1.10534858324795	-1.27304079101486	-1.22110115258663	-1.21064611609455
chr1	4050000	4100000	-1.08821533087116	-1.07086759709621	-0.927871788706286	-1.28629726433201	-1.23423772420719	-1.33030225685269	-1.44237206817697	-1.36019713891096	-1.36003616853992	-1.06667675018293	-1.06293221008184	-1.02955005087125	-1.11869096710569	-0.887957271676771	-1.32726454092869	-1.51708432336983	-1.16150581740137	-1.17927872405597	-1.43667272780396	-1.74261476620902	-1.2852426116197	-1.22455900195784	-1.2357086805009	-1.6929516102671	-1.41740499987376	-0.900255985675323	-1.00630784228238	-1.25145290760124	-1.22632996090468	-1.32180654403824	-1.15291786382592	-1.21293893443829	-1.16288075613149	NA	-1.13658639411693	-1.3777970369919	-1.79838233944767	-1.24204825618185	NA	-1.41910810689571	-1.14391131080856	-1.06997785600092	-1.40844992080097	-1.04503512592747	-1.18461204176285	-1.176303511697	-1.29000855187042
chr1	4100000	4150000	-1.32592500624185	-1.12195937889284	-0.934122383417172	-1.11595107458967	-1.00152484239637	-1.16802203323494	-1.06024480402739	-1.04814755060098	-1.46796594210869	-1.5233538639434	-1.17813869680039	-0.808322599014211	-1.07019998821461	-0.898937367298002	-1.27660447568514	-1.29058937066803	-1.11343600502504	-1.19518129987856	-1.26388193271047	-1.57028053471088	-1.54452059723689	-1.2903723191781	-1.19987853348469	-1.64132640758319	-1.58787474375989	-1.03389147997362	-0.995166063464916	-1.23649086296172	-1.2086961137306	-1.43321049646534	-1.11801480401232	-1.20539477872043	-1.0302827795039	NA	-1.11376291294457	-1.24483277468648	-1.56135595155006	-1.30132489849628	-1.20560326804579	-1.35230710688087	-1.21132498889857	-0.981770445642991	-1.46332168224381	-0.920897201293377	-1.25936434289172	-1.07868009463307	-1.05803675358279
chr1	4150000	4200000	-1.2728954530362	-1.20561365881439	-1.18705631688933	-0.957194241033965	-1.17423931211072	-1.15560456368039	-0.777388201897872	-0.865890610444558	-1.24319874162215	-1.25390367287585	-1.05269228154886	-0.825356381689536	-1.1447053436938	-1.13645681167127	-1.1167911724566	-0.995765041243581	-1.11495756069556	-1.28539867710883	-1.13074053252267	-1.10590631435931	-1.20698699875836	-1.32750768014402	-1.10572884215685	-1.35510615357479	NA	-1.10125102804253	-0.918687761665694	-1.73004783307217	-1.17868810365765	-1.41477420533431	-1.017375939648	-1.22128659061613	-0.811581174872615	-1.18614842630413	-1.11777377307415	-1.11303566663068	-1.21485874572238	NA	-1.12802586712992	-1.04975880329532	-1.26835964593841	-0.922323909132615	-1.19472385087027	-0.878145102307915	-1.28734154223826	-0.931826399019946	-1.01540217681827
chr1	4200000	4250000	-1.13300241188433	-1.03541006899272	-1.08683395093722	-0.970531587223538	-0.909590208774251	-1.0455917557155	-0.872538637844332	-0.969191745613347	-1.02750414464459	-0.832003654968841	-0.927932334934646	-0.913371109557502	-1.08806783515364	-1.02307773171677	-1.12786699753188	-1.28987187233836	-1.00808984431161	-1.02598105855201	-1.01409768530633	-0.935151128324853	-1.07439085228231	-1.27415162270329	-1.26183333285406	-1.11183064831589	-1.39597776828372	-0.948490346716426	-0.979500587262931	-1.32269255004252	-1.04753289591687	-1.160280348731	-0.903470335398388	-1.21619025594428	-0.724985316354943	-1.00231592085708	-1.09379977732651	-1.03413236108652	-0.730255618970471	-0.996594991365162	-1.02108840229042	-0.915562659368056	-0.987878835466242	-0.720888186687532	-1.07621181654433	-0.991349830912667	-1.13183579745657	-0.713649579522376	-1.05838555952476
chr1	4250000	4300000	-0.902713384739112	-0.83648627512023	-0.918422471000333	-0.940136185512568	-0.535228786990617	-1.0529606371355	-0.813996469127858	-0.942218796356295	-0.942482828286504	-0.68118380801923	-0.852623682772862	-0.767875265284054	-0.949832584851488	-0.717611342421238	-1.0766060945683	-1.09638920245257	-0.830789853819072	-0.735112145835988	-0.960028100696328	-0.803599434096338	-0.734631136128342	-1.06575158627844	-1.18061222644899	-0.888329983486711	-1.1326688347733	-0.797954492882563	-0.78019795662314	-0.955561646752172	-0.839726572560094	-0.906218504447717	-0.812884738171405	-0.955247634994166	-0.642233427294171	-0.813648550700028	-0.91702163305401	-0.910004239971082	-0.473593885453998	-1.05380458296246	-0.90661676406025	-0.78822353294937	-0.895457245320031	-0.523259087178378	-0.97281263637361	-0.976708511953943	-0.953790604729866	-0.528816788635294	-0.936329200276939
chr1	4300000	4350000	-0.765597138006727	-0.583247394554561	-0.592053444821459	-0.699480305272405	-0.34163414504064	-0.818497903236248	-0.608754320251079	-0.641923738771088	-0.681930194911074	-0.512175532001287	-0.655473954135399	-0.583602726731026	-0.713904000829635	-0.496613543106509	-0.745280446168456	-0.818246765991802	-0.656035679171299	-0.530966225545398	-0.749680359867354	-0.671033169360325	-0.335363484498966	-0.731215297097098	-0.77297016074782	-0.745263058819171	-0.812703654196754	-0.615158962461066	-0.57006081946209	-0.790317780369596	-0.927360939003784	-0.606517532941933	-0.608266413955278	-0.782875613361335	-0.409536849732047	-0.775634504816752	-0.696330909623368	-0.395514685340991	-0.268648198815092	-0.958098124394953	-0.753100709051916	-0.602798948377683	-0.762150777498933	-0.323730919809885	-0.774319320434529	-0.579429060919497	-0.683128264136198	-0.369742269431182	-0.593428065079914
chr1	4350000	4400000	-0.530950510937417	-0.249604793526419	-0.204344878721313	-0.43364673867945	-0.17215391575022	-0.519915424106002	-0.499817565057982	-0.431774979577393	-0.412303203832235	-0.231973032137333	-0.540717283345342	-0.378509168226271	-0.462024733000278	-0.290958676929982	-0.44858782312326	-0.562802055260962	-0.41849548070371	-0.18277006090688	-0.365089600826441	-0.457138994874542	-0.366846323886739	-0.388651369109184	-0.435887649417377	-0.546749239388928	-0.589976072902824	-0.356961706349869	-0.196009010808695	-0.520044982445333	-0.615849158821606	-0.273504047543162	-0.242691032349168	-0.60405474797177	-0.123123317263594	-0.516038324233236	-0.39851617351243	-0.245485275326843	-0.149636199252836	-0.504336530457813	-0.461730074508898	-0.371721611773571	-0.473883680718083	-0.1699083884901	-0.51787791146024	-0.291328635613865	-0.332727693685422	-0.144442811565105	-0.27243995479264
chr1	4400000	4450000	-0.311759679447088	0.0558758470677242	0.048283436367074	-0.19244340076274	0.0964865455727822	-0.126624943565981	-0.230610905138483	-0.147057571330762	-0.124821154231272	0.015658101276481	-0.394982665171363	-0.100841899319287	-0.191513967335791	-0.0535322379737583	-0.16826963607008	-0.220994355082248	-0.103407826443774	0.0920051343959179	0.05089738896961	-0.0719644213818133	-0.155703264477855	-0.10632155101675	-0.15067050239198	-0.205434852903814	-0.373382842246826	0.0601944831811099	0.0720772339239961	-0.195015257066173	-0.215527446898697	0.000307126938814579	0.0925807539755086	-0.201491781299162	0.0907177945243648	-0.24613390703998	-0.0576564098936671	-0.120354037909263	0.0182448836074357	-0.111028232031728	-0.123619784807393	-0.114004126045065	-0.0606630381377341	0.0229397853690053	-0.13143891090602	-0.00385274546894546	-0.0338311652720069	0.146861928155556	0.0416392005479119
chr1	4450000	4500000	0.0605572635544016	0.348741656707747	0.293594959413128	0.136166678249899	0.376687079605783	0.0759966925201453	0.182910484821441	0.229523538404202	0.217052214219155	0.314226937014537	0.109120537264442	0.19301005312878	0.123500828837507	0.379113666649923	0.0932533913781632	0.228761677137695	0.230135944840097	0.263412371591153	0.403386815963491	0.259304199180605	-0.0601134872735049	0.242896243429946	0.15512489949405	0.0763550498509574	0.000559073263253342	0.516692087935717	0.377853112536124	0.118415623321789	0.0824628125968063	0.337550020304622	0.331551870879879	0.154000018372061	0.280349590125204	0.0455880274385995	0.212308047490441	0.286532331834826	0.190779877130446	0.26289647549622	0.156537298499663	0.17747518947058	0.343917110126195	0.672241417862076	0.296672804014547	0.445338686868345	0.263062214609054	0.395824451899047	0.34107768775365
chr1	4500000	4550000	0.438563588451947	0.358030550254351	0.397012807083468	0.43681706262775	0.572345854663225	0.241209029711818	0.49924823007782	0.360824541293574	0.472630277528358	0.576879253532817	0.446654457702772	0.58071898441435	0.414344593693264	0.637676524413151	0.368560196604758	0.616359730421538	0.528895270812717	0.387504092793257	0.564548720522791	0.442993147509552	0.195164609949538	0.427618422548332	0.394812287607824	0.325927895669525	0.39531922147418	0.597239202920347	0.641564053999445	0.342753017791777	0.362626251138326	0.830015972202486	0.55929961917233	0.349100202995226	0.534091224871382	0.575734057665308	0.443210232911137	0.529001062391284	0.288752503177552	0.331638578551579	0.415609382755866	0.420173345386169	0.630376335433864	0.712079067907894	0.689349964543512	0.648611954060089	0.502191444116961	0.700378981144902	0.448661076333565
chr1	4550000	4600000	0.591188839030218	0.633648671549727	0.674803891133514	0.657053325117148	0.720736938690743	0.551127730367315	0.711694539362669	0.65391480457008	0.554451591025482	0.763323757475219	0.700112441409068	0.79562604293279	0.689785405552203	0.837425033030686	0.524454112719448	0.811927221768705	0.708840876139659	0.876338121582725	0.679297939256698	0.635258569018199	0.41990032372153	0.656453537913735	0.554998383496398	0.479895423448752	0.720642815743862	1.01511672801387	0.967396536512859	0.594278468841261	0.573392749986751	0.878050535154966	0.875563030451398	0.541869398415783	0.671252320395973	0.846498073979335	0.688974719694343	0.650219084735292	0.60338650814528	0.571058277002485	0.575362088801336	0.574057983355384	0.895776150166414	0.678200246713957	0.987402565045261	0.867441783728132	0.69656777547432	1.10974675192198	0.730479968875891
chr1	4600000	4650000	0.716582716072214	0.943287517935446	0.949504809327901	0.834010531621432	0.880747866134738	0.842019733285465	0.864614972275127	0.952327147965714	0.708592726196302	0.81092526886069	0.904106349935742	1.01531647990116	0.885858792611242	1.1413336367524	0.881105676917584	0.999079960727084	0.973829225338958	1.23966329398159	0.933480594132712	0.844406384243798	0.753491132643168	0.824948837629366	0.707518363190419	0.603654928995017	0.683418769373699	1.4080952909712	1.1480770068662	0.777062373842772	0.768060371740585	0.929868434732466	1.06144131397518	0.719262634760321	0.773576661352784	0.666424420764925	0.806778427604495	0.792636481404293	0.710733775633215	0.948897440522503	0.747879077311274	0.638891520839561	1.10430967199576	1.06076386304645	1.22578052734727	1.07168994967749	0.917437228579949	1.25314586852878	0.978693497704443
chr1	4650000	4700000	1.07772799087993	1.03425722358779	1.07469119264025	1.04003369884434	0.991717506856037	1.02517100578164	1.00217755520158	1.08062485182179	1.01363361008336	0.82658909612367	1.10147333790286	1.18781569000649	1.08947525241017	1.42166472405965	1.24738918708198	1.0615223734223	1.25068617592353	1.2285154614976	1.14885165902794	1.12771983777457	1.00806816728181	0.90407334262188	0.91334904861492	0.802069202058946	0.886911899263648	1.30534488946651	1.17046461432966	0.918358985060613	0.848449667141442	0.920135540455161	1.14658984203759	0.913528150872026	0.896848605542862	0.463973750043724	0.941334125348646	0.921054896655552	0.783702050333472	0.892657153805978	0.89488290246476	0.676280176131987	1.23650554279907	1.3644708648903	1.27596814744809	1.26832637726345	1.14594638761424	1.01678231872986	0.980460519824284
chr1	4700000	4750000	1.34188349438791	1.11854187175346	1.1648435760176	1.21230166063914	1.01695673841038	1.22907880390775	1.12873485476311	1.1621539350671	1.13113822195623	1.00320990822711	1.35286199699711	1.24506271044393	1.21688031119288	1.50389371173884	1.25688850741062	1.05262419736125	1.30254196454004	1.21482057984534	1.21482887687144	1.35579070545844	1.0530879832678	0.856928271635585	1.0092615013457	0.894045051233423	1.04741505797886	1.14987951240594	1.47424436405568	1.04295164759689	0.967362576371525	0.80831487354089	1.0056378104406	0.987054024957886	0.971352079928871	0.638205797282386	1.13489103358699	0.952831266157719	0.808540962543565	0.872657761115757	0.882108348990122	0.831779428562237	1.41129596587013	1.05431756906516	1.07109847295316	1.38114412641785	1.25444952040446	0.911721801070315	0.936527030461468
chr1	4750000	4800000	1.32357724200624	1.22878585022779	1.10837876222787	1.18911384041742	1.13414114677689	1.39181968943489	1.09661221900281	1.12641349021762	1.2008291990873	1.11113832873456	1.44328900294749	1.16757967219876	1.00825884015277	1.45662192312964	1.19126058430432	1.03339260537042	1.22594190163199	1.07713351933564	1.18140552783056	1.29458796693682	1.13629163252746	0.792843729841499	1.13116482997406	0.905940289446084	1.02249823163899	1.04920614639912	1.1167120671701	1.08586506268953	0.883130493359721	0.515391834593205	0.483736170544636	0.87642388735515	0.858071714009765	1.04999347844653	1.01046690653698	0.957565795551876	0.838029490508144	0.537252439610948	0.858987356316646	0.977135721179584	1.36245149178452	0.636417665453352	0.864111060065263	1.10722101105341	1.0763867618988	1.12165170254323	1.1259045177491
chr1	4800000	4850000	1.33911832691636	1.26849409600084	1.10350537511645	1.14198386809375	1.2405473482776	1.24215352580638	0.940008178060479	1.03285266594992	1.2520304064336	0.970868326062976	1.24285304313258	1.15209423076838	0.933147905261906	1.00621399932949	1.06337477813387	1.17782791161512	1.05137130539045	1.02739178018519	1.05988408701076	1.17078965688305	1.08280886105268	0.835882899564364	1.33188881928961	1.02507023984062	0.956223853548023	1.24062967867467	1.01603300801032	1.2155803850324	0.79756386036966	0.474937574483812	0.573064876697734	0.887923105424114	0.909454750269434	1.23312929538051	1.12422545478857	0.953713279139226	0.962126904104701	0.560793695664779	0.885266998245346	0.893850555419017	1.26893090110781	0.895622602749369	0.836532339750442	1.19063011307573	0.965131505645337	1.18818537439992	1.19784382053502
chr1	4850000	4900000	1.38144538386172	NA	1.58009768029336	1.28392818546586	1.01695673841038	0.961851592216126	0.980482962613723	1.09595923915392	1.19537030835581	1.15468522814998	0.986997956981838	1.33127985550658	1.27529928269082	1.2240649835304	1.19080189105915	1.24764114400191	0.668512066792768	1.32778817995386	1.12124052437425	1.07686449301405	1.0102275128092	0.91699882863997	1.06292110243553	1.230219860731	0.956641977502411	1.57468189816956	1.12440299434086	1.30368906665166	0.901675741807491	1.65204206596083	0.670292007517209	1.18855672498268	1.64586512472938	1.08272209457337	1.16245545502781	1.0827555983995	1.02061494454469	0.882695419662287	1.03637068198851	0.858471837781655	1.36092821199503	1.08699121170169	0.973759239605082	1.41150168129497	1.4028393304244	0.834091861408563	1.17516145421799
chr1	4900000	4950000	1.3165337111523	1.30687634972098	1.46237227128757	0.875212866326622	0.949740375852187	0.974886289183424	1.14217156723815	1.32339140421938	1.27914649619447	1.36396020625136	NA	NA	NA	1.35150165702758	NA	1.03318610043687	NA	NA	1.11568671913092	0.989544040987366	0.866535376937633	1.00227028106838	1.16771797009119	NA	0.873893700897757	1.29336605849119	NA	1.14421200083428	0.901085969601835	1.55530646902551	NA	1.35346583094648	1.44014303398001	0.969403329166262	0.892794109768471	1.19101240370635	1.03455631234173	1.51643574963045	1.15258410068823	0.8580405796831	NA	NA	NA	NA	1.35064948313871	NA	1.3766811780221
chr1	4950000	5000000	1.12772275439698	1.20428863681324	1.22181253851364	NA	0.816377019397538	1.17057536712781	NA	NA	1.1211471568613	1.04886784784268	NA	1.17420954809208	1.16194912607945	1.15699090606437	NA	NA	NA	1.28604898340099	0.880843600443657	0.965938478525408	0.989625967635754	0.984237285077067	1.27507254951091	1.22957839748441	0.79020112642274	1.29147796449316	NA	1.02411940649757	1.28673391306396	1.32946565544974	NA	1.12731111789462	1.35594979388172	0.877504291703575	1.05268370003755	0.969395054395654	1.08056196936014	1.32323627916682	0.974620303114918	0.964210354436115	1.21706152225101	1.12725843902292	1.11159111263402	1.06674287241528	NA	NA	1.40627245502074
chr1	5000000	5050000	1.04901123727571	NA	NA	NA	0.82917293409785	1.24844677680938	1.30512976279396	NA	0.747148385284133	0.676694961764384	0.764460810649201	0.984007728095807	NA	0.963943954380798	1.09778712183191	0.988886503477388	0.904705111226652	NA	0.563854988065751	0.901361500438844	1.13838491100505	0.897831212111493	NA	NA	0.678392675634319	1.45413498887542	NA	0.923658818964792	0.975114340587796	1.28489839892649	1.0229374126727	0.859510361114208	1.27224167355553	0.808756206059226	1.25612743231346	0.910082588847198	1.05044046066803	1.16594319957013	0.912974840158429	0.947863053067077	NA	NA	NA	1.07256639789838	NA	NA	1.2604095389137
chr1	5050000	5100000	0.991662858668259	0.807122284003271	0.792450329248137	0.607859851334218	0.803886038267499	1.08166312083813	1.00486546289609	1.11486329027712	0.658088528642587	NA	0.87957231054789	0.808238764899901	0.7431951196666	0.81726635132968	0.814044791290462	0.922552664646516	1.00784185649653	0.933888556552181	0.537705678394876	0.654916394558908	1.23584933954455	0.744165862137428	0.780243563738909	0.907588850516248	0.478968329302573	1.42982191637047	1.18771560400627	0.703938077775304	0.630491672777562	1.29475397527648	0.915118018396248	0.774890958389142	0.885458528685706	0.713627692860977	0.803468337563919	0.873086608101174	0.851210205270375	0.675703582277122	0.832167963561683	0.783777257533377	0.966935856427793	1.14646394485775	0.948757382528756	0.987454025411014	1.05321523753961	1.15378901114485	1.04570082642585
chr1	5100000	5150000	0.661596150865824	0.586598293748011	0.656474144842359	0.670289464769996	0.599279280168133	0.558845638266292	0.680279421418951	0.725039239428296	0.623454807373463	0.643172359465494	0.494879882883528	0.665603912602609	0.604980853586656	0.673681099923229	0.621317128010597	0.782877153457725	0.788716233412248	0.861871367372255	0.528120843941361	0.346791700961423	1.22775389996419	0.547280471834785	0.539961114026617	0.738253792317149	0.343363625993762	1.05318326677091	1.35521673012617	0.478877787044342	0.592557863128102	1.39569338779915	0.943449143008254	0.680572431573515	0.659298157629569	0.797227946383929	0.55120091727493	0.667020230454362	0.619234205149294	0.492472263681593	0.704901406900111	0.69360990144681	0.84641521515661	1.10724076382971	0.702207198076383	0.922197000347795	0.958770958701721	NA	0.708592726196302
chr1	5150000	5200000	0.408938750797838	0.418002026337807	0.562812087611236	0.476902734327408	0.383994680128285	0.359586865311009	0.48581316781503	0.603205601831948	0.46947939746257	0.533241366436313	0.320322861237809	0.534613198144618	0.491891153033694	0.597602196222936	0.492048307031377	0.610085371265267	0.45778240899985	0.792560314244544	0.410905056423908	0.198051249205685	0.43191859962724	0.383944980423732	0.351021944918755	0.559832147655089	0.16029896580344	0.530071836756998	1.15688924799828	0.271983850494361	0.465882006377709	1.35401018451487	0.924999953815193	0.462090718920353	0.535526144382934	0.416170877864556	0.361730646528995	0.468877879912068	0.594303574541573	0.461912793719275	0.509377397327659	0.656888883238765	0.631400880935757	0.780602670425098	0.447612747407205	0.776825586982247	0.73736992637607	1.2563998583995	0.497562782334949
chr1	5200000	5250000	0.278675273328203	0.270876646719345	0.406913025073715	0.246012013363135	0.181404300950106	0.301738228531053	0.26026893569127	0.312462706612112	0.295265915206033	0.32934989988009	0.215523254912719	0.306056739247769	0.248307114601382	0.339045173663795	0.330956160535616	0.419524610705499	0.179948667620348	0.53305390661786	0.125556618139566	0.0713520635509005	0.161043407113546	0.239533283344431	0.1317703251651	0.257305712206741	0.0430570449537742	0.32709523340395	0.238279654493259	0.0357696905104833	0.225564110811921	0.718006165760195	0.59815534028944	0.225967481773086	0.330360153701843	0.0504383345332727	0.0692715923540174	0.26840943328966	0.510308537441534	0.163086687340187	0.304002405616218	0.334601563252748	0.405711148570022	0.429624482854034	0.251131056647759	0.58916261724224	0.437019030504364	0.718566229564694	0.34737363017045
chr1	5250000	5300000	0.223338985490938	0.0568772119395509	0.174146798768237	-0.0487553328050537	0.0630861789787977	0.266013133024067	0.0756404069364396	0.0110945445599616	0.218479768307345	0.172282742431567	-0.0114835905827748	0.0117744234515229	-0.0215825303712054	0.0301610257968064	-0.0961941701787897	0.164293263033619	-0.0172233449841417	0.263412371591153	-0.0956592858520716	-0.0922242653843155	0.0196993943112012	-0.036047511522365	-0.0851167809960522	0.0136258379768853	-0.107992326200409	0.0750911408739335	-0.0142178332691841	-0.189695632528706	-0.0898279315723014	0.352760891270513	0.35530943922142	-0.0174302137418974	0.0754425035019562	-0.220942407784995	-0.173727130521278	0.0792942378976082	0.0226382142406099	-0.0157802395846965	0.0621074377461664	-0.0215825303712054	0.237545614857952	0.392377308389743	0.0509453729958409	0.22677332912329	0.127651964744889	0.331538682403671	0.244100870879109
chr1	5300000	5350000	-0.0184877005234467	-0.0190638995460032	-0.0913474068775433	-0.203397121459957	-0.199791530484626	-0.0324245268355466	-0.114581688834393	0.033809924374563	-0.0668850479806253	0.0721211301484883	-0.315110085470411	-0.182346425993969	-0.212008466608097	-0.111025469081551	-0.260372102200507	-0.105316182470713	-0.186882848399315	0.153603374695718	-0.137155742007531	-0.219821664790199	-0.259935993107761	-0.152529069361336	-0.333623040067636	0.116541842225688	-0.323454591178465	-0.175445965808389	-0.0251102037480654	-0.327408043097177	-0.192942605727912	0.198721248425588	0.267185297804183	-0.200751623213425	-0.135523329689216	-0.285272340784162	-0.199439467019854	-0.0423924862122806	-0.0938502530100599	-0.0184892792749542	-0.0719495212460264	-0.197051711296532	-0.0969085948108252	-0.0175969693320242	-0.167912292430116	0.0977007016671496	-0.038272140281205	0.381769816384081	0.00646832367282369
chr1	5350000	5400000	-0.358470066581321	-0.0985676491968738	-0.525737435199779	-0.349440941992609	-0.209830029716567	-0.45074884754177	-0.914811688706067	-0.175830597101673	-0.384665087402321	-0.027810927556523	-0.503239669206321	-0.489687461084153	-0.483204913248596	-0.181814669100927	-0.390077153957104	-0.148398308776771	-0.305432488722724	-0.189298269209627	NA	-0.33691191956467	-0.717236491224778	-0.119214603109064	-0.635543407310204	-0.180422958641385	NA	-0.286583737290399	NA	NA	-0.192877620757546	0.0129430025409547	0.0688668865022849	-0.226146190918101	-0.229770015653457	-0.473656981908494	-0.354594859194751	-0.191529101107124	-0.257299909139104	-0.078206738056534	-0.16651446591052	-0.269829044056539	-0.39851617351243	-0.52210961652218	-0.374799041645561	-0.0534139511181876	-0.145592780752282	0.143420481663156	-0.192348010219404
chr1	5400000	5450000	NA	-0.172269595153177	NA	-0.561480442558896	NA	NA	NA	-0.401802624117735	NA	-0.151507773481573	-0.513945566811831	NA	NA	-0.213053925664286	-0.427140922695719	NA	-0.380706935541075	-0.351910361190976	-0.338174372283006	-0.417584741112713	NA	NA	NA	-0.292450191877827	NA	NA	-0.341078732174963	-0.296008550953066	NA	-0.200958733388236	-0.0987907374728939	-0.190172310049222	-0.353217218671756	NA	NA	-0.22559265152038	-0.169881480909116	NA	NA	-0.365616119465953	-0.540741845468029	NA	NA	NA	NA	NA	NA
chr1	5450000	5500000	NA	NA	NA	NA	0.152496226016336	NA	NA	NA	-0.626040289501618	NA	NA	NA	NA	NA	NA	NA	-0.570721137787295	-0.427063968955341	NA	-0.463190257792079	NA	-0.257162569878633	NA	-0.470948955389972	NA	NA	-0.544156842231666	-0.307843269911344	NA	NA	NA	NA	-0.29786452317752	NA	NA	NA	-0.0845091567711115	NA	NA	NA	-0.619302492804496	-0.577342859810063	NA	NA	-0.523535323918982	NA	NA
chr1	5500000	5550000	-0.71010225956254	-0.675007091540312	-1.10381761405086	-1.00722261473652	-0.250299012691967	NA	-0.783541212926475	-0.577264894195394	-0.726321503570629	-0.590340460382749	NA	-1.25808080746812	NA	NA	NA	NA	-0.75994547097037	NA	-0.73017061813465	-0.251359290229259	NA	-0.475149992840651	-1.02728036231321	-0.819331413510821	NA	-0.383939290164217	-0.739224622967953	NA	NA	-0.492878619481309	-0.193776282247821	NA	NA	NA	-0.859075905308785	NA	-0.35861565445791	NA	-0.537849994801847	-0.753414519647458	NA	-0.262392329212083	NA	NA	-0.759387289723583	-0.64801275919117	-0.781709602613958
chr1	5550000	5600000	NA	NA	NA	NA	NA	NA	-0.486048025734314	-0.582627594841912	-0.97503581140396	NA	NA	NA	NA	NA	-0.607750123214819	NA	-0.69404600888495	NA	NA	NA	NA	-0.778952501151081	NA	-0.758764265581325	NA	NA	-0.867252006725327	NA	NA	NA	-0.590184502067323	NA	NA	NA	NA	-0.499679590477046	-0.551154600123546	NA	-0.628677988773584	NA	NA	NA	NA	NA	NA	-0.54654702674653	NA
chr1	5600000	5650000	-0.906798396322743	-1.22791726221641	-1.03056085945003	-1.0531249688805	-0.763555041317087	-0.888920836818541	-0.635933178383069	-0.738592742374338	-1.15217169120638	NA	-0.975889658610505	NA	-1.11433967933399	NA	-0.858306387176573	-0.387298140847147	-0.641408283777542	NA	-0.886997330763548	NA	-1.15083994613998	-1.1597830029469	-1.02900269084564	-0.531690181686836	-0.961542868849824	-0.77237159081899	-0.820770619178076	-0.841017014282865	NA	-0.695655120249152	-0.778790253681987	-0.727080055809642	-0.640180792608386	NA	-0.994255742200343	NA	-0.726744320147341	NA	-0.682906992739684	-0.85429969625502	-0.922329977200649	-0.74559923496153	-0.889877233064548	NA	-0.970099636276784	-0.605187940239381	-0.928912862651584
chr1	5650000	5700000	-0.954587486943403	-1.21785512528377	-0.967282398002238	-0.902259921191876	-1.14060646160328	-0.949803957173697	-0.863199423471271	-0.847369499211532	-1.0424044937447	-1.2024637459526	-1.04429280382717	-1.18014326996571	-1.0224319390211	-0.799223361765224	-0.840716016549868	-0.714612075289714	-0.995903361057931	-0.880609312912824	NA	-0.793083612316404	-0.958634632497784	-1.19785496841023	-1.01724610723419	-0.760131026204537	-0.987553102339621	NA	-1.03598150346576	-1.02444781071155	-0.930944450575683	-0.751033900367201	-0.796066488139853	-0.85628199943326	-1.03166769051731	NA	-1.07025956451775	-0.901397638624112	-0.890884135548328	-0.972626132222045	-0.714390287843876	-0.887655875327677	-0.982850086123248	-1.0970045408566	-0.953977640113501	NA	-0.714522459897177	-0.744953534162392	-0.779569103966551
chr1	5700000	5750000	-0.921413580252145	-1.06079383084626	-0.854196337285746	-0.837398672831894	NA	-0.771390276130215	-1.09518488406782	-0.725747785071029	-0.793127897823003	NA	-1.00516675478134	-1.12490604060252	-1.00579016916104	-1.12409000597368	-0.826128456845915	-0.787029275769194	-0.827910148733506	-0.792527471762013	-0.807052455019607	-1.49615510536771	-0.909531743109566	-0.811320593380042	-1.01448938970674	-0.887092359983087	-1.00555989133656	-0.99321986288611	-1.1682146941543	-1.08843367122905	-0.887668774921651	-0.873755732478771	-0.796066488139853	-0.896936282174059	-1.04941259191158	NA	-1.05212952446651	-0.986632961910063	NA	NA	-0.948284498163023	-0.833358735998038	-1.0315686055495	-1.0870303393955	-0.903544474055519	NA	-0.661772279342005	-0.754299858840374	-0.587406082109805
chr1	5750000	5800000	-0.891954971194321	-0.79314111199646	-0.73246822907192	-0.829822598603406	-1.57591926532261	-0.541104732636734	-0.698753810521681	-0.545751459864542	-0.566570227672917	-0.994903143924453	-1.12444743328917	-1.07594804374775	-0.909768818880221	-1.10280699471813	-0.796211870859247	-0.666998606285364	-0.69570961424124	-0.670706456068126	-1.3275214330352	-1.35752744342653	-0.61669267459997	-0.550144686246854	-1.18802748300227	-0.786591457800918	-0.942555094644208	-0.972389706701747	-0.825906620176955	-1.2143719098538	-0.729450127076311	-0.896997856287718	-0.782337501268575	-0.869066269056625	-1.01310340422978	-0.951610018672149	-0.969982187325868	-0.852052280626667	-0.887507475839978	-0.499606740554872	-0.699496058065427	-0.409598007084394	-1.04184155562541	-0.911349121995232	-0.871961941090131	-0.893146657282953	-0.645678561686381	-0.71185636374311	-0.304150814199668
chr1	5800000	5850000	-0.89010023609516	-0.858117224692969	-0.789565683867318	-0.885255162125445	-1.44936049055982	-0.619586770979485	-0.515623947807849	-0.609710333935186	-0.618258895396412	-0.917542518715762	-1.01905367472329	-0.891919392077725	-0.825127817174722	-0.914920356257158	-0.79467277080376	-0.67009564441767	-0.771273716467215	-0.515757534275735	-1.681338571921	-1.05841782053742	-0.479970538810167	-0.580140360073255	-1.01527767952816	-0.6216287356967	-0.879367787825152	-0.956309479749428	-0.761144301969199	-0.954497077783837	-0.668029863739537	-0.803215867230864	-0.735705009399596	-0.766209097376327	-0.941838720885489	-1.02130892440715	-0.956701845935303	-0.914272384677698	-0.847015221170099	-0.686781083256712	-0.56244288458164	-0.577770892094961	-0.80335457684902	-0.782869074601932	-0.867397863545156	-1.00096560315288	-0.687270405739292	-0.804073540461744	-0.452455844090334
chr1	5850000	5900000	-0.858453794750883	-0.919608913422179	-0.869430999305131	-0.784756370777886	-1.22860609147742	-0.653594119962767	-0.722630978027701	-0.832908128094616	-0.67832029361119	-0.883495577726235	-0.789819211980703	-0.888971662867423	-0.780571210958797	-0.992763154788761	-0.712947565567206	-0.676311419372151	-0.804767738306937	-0.524165108587728	-0.860488968265643	-1.2701232612509	-0.658904083434907	-0.519999448680426	-0.927084868632947	-0.652148388072595	-1.03525175933237	-0.95341660682443	-0.830317223862185	-0.826418633832737	-0.834737564778227	-0.710504734943785	-0.588433543727838	-0.770240306336422	-0.798719768433322	-0.830848940177522	-0.989736793019386	-0.998297885610173	-0.922930555602354	-0.899772001894917	-0.639265560751496	-0.800666218380827	-0.731573482956317	-0.810022732097621	-0.810532959532632	-0.853355411622612	-0.802427515628076	-0.765400139881068	-0.534968904750943
chr1	5900000	5950000	-0.88293258581281	-0.93562061940223	-0.974469000994288	-0.571902024437183	NA	-0.698594102643515	-0.796899807853753	-0.953224770392336	-0.852899817232634	-0.987856162873777	-0.691748035035653	-0.806825895031122	-0.806494977788597	-1.17811055406376	-0.774886605677766	-0.679603769569733	-0.800309299350565	-0.434288022101861	-0.907097095849349	-1.47429000415268	NA	-0.511222873384121	-1.06936844316074	-0.70738603646025	-1.08271089147306	-0.958175064548233	-0.8905478135066	-0.88554641825514	-0.790454782551394	-0.803341262535441	-0.638727648596734	-0.812601390409346	-0.860815989414129	-0.657162560070023	-0.911065138577527	-0.822950811882727	-1.02963713826165	NA	-0.704684844046779	-0.747885583021819	-0.660942861124829	-0.922714926710883	-0.686280364109517	NA	-0.866382425982513	-0.715936250219785	-0.55071818026465
chr1	5950000	6000000	-0.80617914449992	-1.00801661637824	-0.947029505399533	-0.621996783885841	-1.02835111190174	-0.961619979461284	-0.742470245680632	-0.835860220403066	-1.03924346158394	-1.09524914379576	-0.724500954870872	-0.89265485767419	-0.784105709964832	-0.986831881139299	-0.805334495226385	-0.838130541986787	-0.804664262015117	-0.931988552114987	-1.21057853813119	-1.2879566432188	-0.719750909350186	-1.07710036008855	-1.13227532893796	-0.649757331461814	-1.22179749977886	-0.945349759951445	-0.884564827201927	-0.745981034956549	-0.73078911324388	-1.11570873107202	-0.799247644190006	-0.80247684588417	-1.01543260103655	-1.30088221294905	-0.823020828162762	-0.864582473730326	-0.977218581356461	-0.894307063342542	-0.788984253880845	-0.767826767725236	-0.54421434414718	-1.00652810474292	-0.641025308662733	-1.03124257263407	-0.701466087813401	-0.762194498499867	-0.602529598311229
chr1	6000000	6050000	-0.611867414200963	-0.943077244860101	-0.845921498317894	-0.666910461188018	-0.847912702534095	-0.836742238514366	-0.688864296506717	-0.712418489948073	-0.665169911226799	-0.98170268697583	-0.722023527309736	-1.03107767737857	-0.699923482658645	-0.686140120611244	-0.717716024268193	-0.699935253134029	-0.72830439400338	-0.999875480517945	-1.20454167764514	-1.0946465942457	-0.53059287661379	-1.10638179966484	-0.961048472922459	-0.726304117161274	-0.934364135576647	-0.895758858432025	-0.807967489548709	-0.787306201407594	-0.678588509879479	-1.01600924853447	-0.779330077729124	-0.742125720529948	-0.885010920134263	-0.987981927644566	-0.874240532045923	-0.952521559516488	-0.942145388063927	-1.20172293651024	-0.83428815059475	-0.83132258771068	-0.478194552169091	-0.938964909219444	-0.600752128050699	-0.896516842827445	-0.549501925508914	-0.688289489697746	-0.559582447838245
chr1	6050000	6100000	-0.60285875412341	-0.880881513493837	-0.88865597363966	-0.689568257891411	-0.717716024268193	-0.66575752354827	-0.627190468314643	-0.730885758570459	-0.525141142535584	-0.913231802010924	-0.6817736520717	-1.25896849794028	-0.675999617157147	-0.910362237156811	-0.700980694629705	-0.595809228525301	-0.706677683712803	-0.846455473056358	-1.25892242269189	-1.07527590627295	-0.67338662700617	-1.11241468985356	-0.804856732571951	-0.782593913309548	-0.797124671312348	-0.809818411952218	-0.735122575549777	-0.912195327007942	-0.674546512553111	-0.606972540503641	-0.680506956174567	-0.605648475289914	-0.921406851613477	-0.788395436217309	-0.911998803438417	-0.921890304729181	-0.853854452409607	-0.923942840123808	-0.877686662089257	-0.828087043063055	-0.503412846029106	-0.740107711443751	-0.543868649614363	-0.717545856129985	-0.517571126294396	-0.599903638636881	-0.530496377494683
chr1	6100000	6150000	-0.710380724496215	-0.712982741120336	-0.703899264414587	-0.506956650963375	-0.790435820354692	-0.486063385787167	-0.657727614312771	-0.640662363054359	-0.448791117898477	-0.884820034824608	-0.55113283119473	-0.550075333864888	-0.643881217519384	-0.675762496106555	-0.598375830443588	-0.568761092070742	-0.656030458415782	-0.470925860057572	-1.22193583506732	-0.995649686943427	-0.70203898097927	-0.914497235947411	-0.651415794864359	-0.85571384877091	-0.714171752461239	-0.657777187756951	-0.587539468026679	-0.685529640634181	-0.571995168987241	-0.331654575730726	-0.51797224787659	-0.655399858479706	-0.834349931479614	-0.905054087148606	-0.797039772214081	-0.866614624865071	-0.753174225802341	-0.844736272532334	-0.868356216746823	-0.714305392361585	-0.510237075590445	-0.57465020809219	-0.48368266954815	-0.36880936688778	-0.48756581103384	-0.584970411120085	-0.65284636046337
chr1	6150000	6200000	-0.673546041907886	-0.667951867630211	-0.724930163719013	-0.349985774719521	-0.892479286805094	-0.276970352686722	-0.691330136987932	-0.517101372942492	-0.391418991451372	-0.739293352601996	-0.438538109915806	-0.453745045258894	-0.585738671579746	-0.328492969098217	-0.441010255839082	-0.725574872961695	-0.482450812977181	-0.473056601938227	-0.814503795303171	-0.84806520077826	-0.607045510128686	-0.619666083366497	-0.635199567586435	-0.696915150013543	-0.659905123369671	-0.581690218596868	-0.358434445265419	-0.593509454287172	-0.570231095361817	-0.389211973273971	-0.294347030404918	-0.547948146992387	-0.752931857035574	-0.880159421122321	-0.695105423384653	-0.801696963902427	-0.718392179082113	-0.780837527838184	-0.760579308076574	-0.666884846698068	-0.519958745584016	-0.453692679285497	-0.411796340117354	-0.33431423034309	-0.540833747037854	-0.5142244724348	-0.531427999456597
chr1	6200000	6250000	-0.607562611007922	-0.592742545399579	-0.688577510307049	-0.421624266974499	-0.954695987402834	-0.348779741465611	-0.65923379281514	-0.554156707860221	-0.443256888577958	-0.728639311039735	-0.433845860572957	-0.440601321413949	-0.521190686248757	-0.245749658358457	-0.444118598287087	-0.722993984455095	-0.39880151092217	-0.51453255204384	-0.626305961188763	-0.637425215950742	-0.723917768593368	-0.716037526226956	-0.584966443497311	-0.579097311770534	-0.57468804602786	-0.48567304918724	-0.249854998220334	-0.564591594743387	-0.62416182747418	-0.465866036517469	-0.164420333609991	-0.476760096719992	-0.731587900376558	-0.805918367286406	-0.634355562699455	-0.725747785071029	-0.688427126124563	-0.678991732975076	-0.708498116635388	-0.662791339773471	-0.49637760338407	-0.49349331210585	-0.49479850926149	-0.317301309454449	-0.579423091725339	-0.527585382624412	-0.512094197109205
chr1	6250000	6300000	-0.542133864909996	-0.571391247038746	-0.672200806469399	-0.483219581352594	-0.800136496799785	-0.551204371044114	-0.64796682063995	-0.604327750657485	-0.509507521705855	-0.826616820316224	-0.441945940481728	-0.327820626408724	-0.476802759479847	-0.286037860571609	-0.600408128945775	-0.675232668359642	-0.456267508110946	-0.478351354978173	-0.662604381966254	-0.482713064401564	-0.829879804093024	-0.961756495522708	-0.656065677899243	-0.731968772768328	-0.536746828979355	-0.300432557562994	-0.243002210140047	-0.46422679463426	-0.640648409768518	-0.354008503870926	-0.263931467783628	-0.48108047289744	-0.781238965565596	-0.843417922478295	-0.695832740525012	-0.664656814793817	-0.677719121601581	-0.825021920960325	-0.770927244404445	-0.749179389486654	-0.492440583212421	-0.540042837782261	-0.390090020845939	-0.151774432800971	-0.616996125938391	-0.621017682543748	-0.576234082472778
chr1	6300000	6350000	-0.480183399003957	-0.540875958858162	-0.681851830708678	-0.417710716252231	-0.65690147605477	-0.647034990229629	-0.676779937737113	-0.642187206357965	-0.535692907515684	-0.827361911221075	-0.455274259396449	-0.34590057140456	-0.395160547899687	-0.206149762262926	-0.747503412664388	-0.542307805244195	-0.538004997917763	-0.43507271232966	-0.554512347033004	-0.606340295266613	-0.743792723045884	-0.923529185481232	-0.72972750521351	-0.823830477269646	-0.471160672245191	-0.158268565166538	-0.0750373640220568	-0.387337054059532	-0.559748467736013	-0.139482548309212	-0.352479628442355	-0.527838177073082	-0.879016270979761	-0.855755434597643	-0.715072665854965	-0.678840631254623	-0.692824320934705	-0.938575802247437	-0.882897863711277	-0.855225889185332	-0.543471034590423	-0.352797448238675	-0.364285436598376	-0.0854997422393018	-0.669720537559647	-0.773185428297355	-0.620829762029522
chr1	6350000	6400000	-0.410961051007649	-0.328043221920283	-0.436721508309968	-0.342657045384391	-0.484221297349712	-0.698823379416549	-0.663226965377777	-0.699361415369559	-0.566468545421472	-0.685466755800751	-0.472243277694408	-0.215911869675055	-0.278232737310746	-0.0310998025710699	-0.659779213382555	-0.395559883842699	-0.48791091708784	-0.347286718707815	-0.443256888577958	-0.769703029158838	-0.77980702513295	-0.785886351350421	-0.575502213559029	-0.708399768291875	-0.440279239274928	-0.14283736108554	0.0414226265797044	-0.408347272846651	-0.556077420352043	-0.0611273055181507	-0.164050090763381	-0.555260153474444	-0.726550602418116	-0.650803452753441	-0.641783135791381	-0.722473427113797	-0.783359055892532	-1.02769490606219	-0.799865718328777	-0.920290649733236	-0.48505472554259	-0.219446676266007	-0.532060445404814	-0.0142784657411375	-0.766063638889758	-0.770653991125801	-0.674910444781494
chr1	6400000	6450000	-0.279449065767897	-0.201933988564132	-0.242257443771611	-0.262086985407657	-0.366590685021005	-0.725574872961695	-0.541288074851056	-0.471084472122884	-0.588756739361254	-0.531924791874104	-0.349165357000815	0.0245859810891858	-0.239215266711168	-0.137240942217467	-0.671030126450473	-0.243428287060266	-0.427451751328108	-0.22083954161934	-0.523967434897451	-0.850757814926281	-1.32056917005125	-0.964706371436686	-0.540266024147465	-0.803336169179407	-0.522265604756873	-0.22196867771192	0.0356017495506209	-0.44511957841838	-0.660791190490483	-0.123667806405743	-0.0423924862122806	-0.56402298009031	-0.902171976568581	-0.587380836988434	-0.599585401300705	-0.636996928108907	-1.08008380547549	-1.00236493307634	-0.766719973889861	-0.885752011722597	-0.443870488651734	-0.543383758560245	-0.671413666841391	-0.0787742187376627	-0.82539204806992	-0.663513599650369	-0.696941104518457
chr1	6450000	6500000	-0.27715528505487	-0.3438981451826	-0.328118829093404	-0.382796038044331	-0.48222074210348	-0.72861381326292	-0.653092609632918	-0.680299965917395	-0.644587808399103	-0.452671306095875	-0.346400922879792	0.0876918235939191	-0.376903866022263	-0.175574674513797	-0.726829141528152	-0.198765913481166	-0.65809823771279	-0.21628360003251	-0.708006702046912	-0.904036535448192	-1.05814401041862	-1.19428968296812	-0.716988152902863	-0.969177839363462	-0.619844311658896	-0.0470107362933687	0.0333023124439717	-0.6280511829315	-0.746275312919773	-0.177823074917598	-0.0600616544435672	-0.730658030692655	-1.02011953439897	-0.68218757992323	-0.738190052117264	-0.764287744337122	-0.985938577474261	-0.913885850269792	-0.787103055833675	-0.949441869464816	-0.638459849892824	-0.613073942001454	-0.687470341546882	-0.131277331357986	-0.857963639845347	-0.777535916849192	-0.734280724398745
chr1	6500000	6550000	-0.542783268124658	-0.458574756195713	-0.494040724478514	-0.735750223441649	NA	-0.796066488139853	NA	-0.98931972166202	-0.815010143225058	-0.705856302892089	-0.487518017873981	-0.0298212210169588	-0.561045193878428	-0.372552130484753	-0.834074107478558	-0.559496081690691	-0.90292512972616	-0.49606352139649	-0.880430939463774	-1.17690526469141	-0.825169618143997	-1.17021938859008	-0.925130017916535	-1.13059736576762	-0.513884684666459	0.129967547208181	-0.0713023555710282	-0.868150139222276	-0.800022601934056	-0.260736398357251	-0.0600761019120611	-0.929121950690064	-1.11813305797328	-0.931009765661831	-0.93976364335384	-0.88141505709641	-1.09536500541654	NA	-0.918375959349902	-1.06115902452526	-0.738446373249328	-0.545668250129215	-0.699793641051258	-0.262892115556684	-0.911419211443333	-0.956273684474471	-0.84429509861464
chr1	6550000	6600000	-0.775200093671124	-0.689233270372306	-0.715380249703671	-0.871395561384612	-0.679868260027865	-0.970380542795017	-1.05285921765589	-0.999961225248898	-0.907096208453102	-0.996137999255688	-0.713343004419414	-0.323201145122423	-0.72282201881718	-0.526167151303093	-0.895754232441763	-0.839904893314667	-0.893081536732016	-0.811953714745362	-1.01245576091816	-1.66483297064517	-0.949121464629156	-1.11618200036212	-1.06994591531536	-1.14677960384608	-0.655109264924075	-0.213032306917698	-0.238299807547306	-0.859363562402447	-0.80102427557521	-0.321897523935986	-0.192493764890255	-0.827732765463096	-1.31198683249089	-1.00118792345829	-0.883591620860082	-0.885497449883638	-1.40879569182423	-1.05170199503787	-1.03946943774473	-1.06570186032377	-0.844506684191299	-0.526516135011455	-0.841402944328368	-0.225049424324664	-0.850066675908075	-0.709722081407592	-1.01708773051362
chr1	6600000	6650000	-0.864304153599895	-0.8729649530543	-0.841204457589308	-0.855753265469478	-0.774865540921142	-1.05284454386268	-1.08692762611251	-0.945963401113308	-0.853764336777464	-1.13855848910391	-0.896702658984646	-0.599365235698306	-0.850832009399745	-0.599669032955108	-0.973263466249833	-1.07872939224248	-0.810450096597899	-0.852411648303278	-0.997598015154678	-1.41626685084775	-0.867716025724317	-1.13222953283049	-1.02228648748819	-1.03784782740956	-0.869272482044234	-0.578533240890938	-0.270326175588806	-0.794858243129468	-0.741994316900871	-0.320302023065869	-0.372565425485089	-0.7135251197802	-1.12975369958988	-1.02130892440715	-0.930902366936653	-1.05640946981225	-1.20511855430933	-1.06295025418511	-1.08069147654189	-1.15490397773057	-0.880213676683794	-0.506647795282382	-1.08246422339361	-0.51695645375215	-0.791501228878035	-0.67207080806392	-1.08569998905673
chr1	6650000	6700000	-0.863736382273297	-0.9990851792124	-0.95391628617264	-0.915023758481094	-0.854141966669877	-1.03103396754057	-1.06346770121239	-0.990823165232249	-0.881663859902466	-1.153550040286	-0.982310297362879	-0.731372377537111	-0.914166151267868	-0.559612474452582	-1.020672942453	-1.11954280494734	-0.836818680878678	-0.710226481206553	-0.857557128054252	-0.858942668250206	-0.844762123017167	-1.07599538483397	-1.07747709758607	-0.920651613187162	-1.0204346269249	-0.551081385899859	-0.450547341202124	-1.0483295155639	-0.980073431109206	-0.474387235352392	-0.388254124212125	-0.895345307981912	-0.947102057056969	-0.856622845069975	-0.985788022124271	-1.14044897078091	-0.922058138079136	-1.04783581389793	-1.02247195604483	-1.05270523544182	-0.810868015608975	-0.524822361526559	-1.26866749263336	-0.737258649441591	-0.752668994559142	-0.544174741084761	-1.06813044570598
chr1	6700000	6750000	-0.785458633158048	-1.01968390150549	-0.949802241351916	-0.874457991103281	-0.803511976878598	-0.876262581282862	-0.970648675354425	-1.01217570657037	-0.866938497438893	-0.853295422880637	-0.956622754809976	-0.696572044138307	-0.859831455538081	-0.509616599210699	-0.928958886744951	-0.883209722061438	-0.86624712089981	-0.602443351358536	-1.16432076149648	-0.838191204720183	-0.843157573306508	-0.825804287190087	-1.15182546665383	-0.898648036897209	-1.01829909452938	-0.487420425063226	-0.582368092194313	-1.25808606948665	-1.07438592614008	-0.559906216082349	-0.345531825480967	-0.958192135011961	-1.07710036008855	-0.96024992300551	-0.902648485854192	-0.951041126298165	-0.797806535520516	-0.783507301615247	-0.882274389352792	-0.876759183339874	-0.671303194267058	-0.503348850488764	-1.14756028378951	-0.496792775204444	-0.626384151434603	-0.367700920971313	-0.971894967240288
chr1	6750000	6800000	-0.654595304230255	-0.869943237566351	-0.778570275479121	-0.6832080684036	-0.693635004921924	-0.69202803401339	-0.801996629644483	-0.879892452831151	-0.670311828710529	-0.586433359475892	-0.837797628690123	-0.598414980562259	-0.74377728360639	-0.770487193737106	-0.791823238563985	-0.543924458437186	-0.824144464924677	-0.478590522536963	-0.959296619294764	-0.845088447685468	-0.393111046652232	-0.645956469308093	-0.982645406387095	-0.793094942291813	-0.799841183631875	-0.439989530776541	-0.476480273118451	-1.0644578593107	-0.850873790969167	-0.341311008076011	-0.286037860571609	-0.80740425380811	-0.915568562463232	-0.986139832909773	-0.707550942683882	-0.740925773415874	-0.668942897018065	-0.651946941125404	-0.744078702403158	-0.6507136028914	-0.452819639546454	-0.372239423067782	-0.845514842632951	-0.397684889858205	-0.373565037693173	-0.213945707243894	-0.70613342875232
chr1	6800000	6850000	-0.466480457639588	-0.680649256438865	-0.658031833338546	-0.345648134239989	-0.599419738264137	-0.482600404541628	-0.58811608402707	-0.607861331817494	-0.470035093381812	-0.452671306095875	-0.666121618740211	-0.523377705451174	-0.625583686665808	-0.61999821581917	-0.555710951087138	-0.292316968025143	-0.562604854676952	-0.2298830576694	-0.654338748175113	-0.680506956174567	-0.187860946805251	-0.427828004899207	-0.78484639915423	-0.610051347071973	-0.597038293885188	-0.243999433487373	-0.251266082128191	-0.796282500188068	-0.564785107158376	-0.30917560501793	-0.0909326094165743	-0.656693987523438	-0.706072636579765	-0.73078911324388	-0.550637181826804	-0.549517190342376	-0.559064291262927	-0.505637369530838	-0.538193116058961	-0.412170185648811	-0.230353705433988	-0.16106371376482	-0.597082537138254	-0.193848837653458	-0.13967009559488	-0.0466301493183049	-0.450636946778829
chr1	6850000	6900000	-0.280956229146246	-0.417178625111756	-0.506840442786117	-0.238981546093405	-0.400447444105207	-0.15640285740559	-0.294206940030021	-0.348502573267811	-0.274151926145755	-0.180147720393224	-0.453166409712512	-0.323412393852529	-0.345447882247258	-0.397854688238624	-0.306077737093647	-0.0839402802846402	-0.236397519218909	-0.0433975680698042	-0.504821886536458	-0.521895328982243	-0.00745409070517868	-0.148949359181611	-0.652489321331889	-0.392169149400681	-0.578245022443947	-0.222287724500762	0.0255943362196311	-0.501620113800916	-0.387129970526967	-0.20001706193079	0.118813091903806	-0.376403251876599	-0.566559477896307	-0.572402802307002	-0.400494119533811	-0.373470817134054	-0.356365570587463	-0.203565893036	-0.241391877744757	-0.223918788468539	-0.00737978299021797	0.133895345669786	-0.395655161265553	0.105953177893201	0.147241393803793	0.180322797891487	-0.353703316839761
chr1	6900000	6950000	-0.0606334387958725	-0.1603854524246	-0.335363484498966	-0.150342430708216	-0.227510067245987	0.101632424760791	0.0353906965360856	-0.0868590776122058	-0.0567001596398238	0.13060466390932	-0.178658013091604	-0.112188549033012	-0.0325539576527256	-0.0863592700507408	-0.0602537260998623	0.159330090525056	-0.0495977045583794	0.156018145159841	-0.487236021126881	-0.411878334524862	0.271053798634993	0.119961607183254	-0.509039593528692	-0.154803068581484	-0.368249941944841	-0.141305509773565	0.26026893569127	-0.279284640777406	-0.190191537874063	0.0956234534085546	0.175146239596585	-0.202367200038652	-0.49114417791961	-0.351400287192503	-0.228380083046852	-0.386469386028775	-0.127508562028129	-0.163593515549094	-0.0232328190471878	-0.0972006783141039	0.167599065945183	0.177115761827952	-0.116889373140198	0.300524514934376	0.408006578020809	0.511401805449915	-0.064395530424853
chr1	6950000	7000000	0.382206427049623	0.069664721327234	-0.0599127327152497	0.0688655353549016	-0.0156058635552407	0.168236190044645	0.236066965687779	0.212397668412564	0.13739592409954	0.335930287159008	0.104238425589471	0.0713258366634444	0.0471877637443759	0.203883995851408	0.126610153671232	0.41013323467728	0.0755919377386305	0.351487277510212	-0.115580716449885	-0.184648157851517	0.44391302297243	0.287018672980307	-0.397981431712534	0.00114105176211711	-0.167163097494269	0.0111915917240745	0.328286964512289	-0.0916339006575701	-0.0358038359570549	0.316953679908191	0.336197657144615	-0.0603464944063531	-0.397464495170692	-0.187544128858486	-0.00624842301952072	-0.181687300510378	-0.000648347477805879	-0.114145816350367	0.112628291122908	0.0373049595443118	0.45889590074207	0.263467455724535	0.0342051065994107	0.442018084628488	0.64731004977805	0.511109914344558	0.15428226035367
chr1	7000000	7050000	0.586076529045777	0.308740354629134	0.179391554892124	0.308011589578954	0.058683412139533	0.495394836761034	0.388837311152887	0.348750812641012	0.294418065900428	0.468763500009571	0.258503074938422	0.22708240244776	0.232802598975548	0.360821480769703	0.221570347351885	0.594377375430246	0.163522357144266	0.477910124539083	0.287022050793422	0.0171583581814743	0.539784088708446	0.387504092793257	-0.178966299844451	0.0748413553247199	0.123719139041201	0.213937938679456	0.51219711961186	0.0823501245593993	0.0326234755969477	0.340120975728869	0.461500029605428	0.0810306915447692	-0.24416374086412	-0.216134485939526	0.151630847864401	0.0491249664939474	0.014056918097207	0.039371940951623	0.128348477576153	0.159248742469225	0.543416819399247	0.519913532382812	0.152227344571699	0.691102071680479	0.759045847885354	0.564601637308234	0.282475474938896
chr1	7050000	7100000	0.711658823299979	0.30289652262262	0.274224662123491	0.420174068283426	0.00281678369602451	0.457336074674719	0.468391227867686	0.367585384026671	0.320783766360205	0.374171067320537	0.290339399222878	0.359628581025759	0.384979925250667	0.447969856497161	0.248522055195837	0.654699109107575	0.195712253546642	0.560988303108234	0.172099009766975	0.122087903614857	0.583857282374823	0.520764258043796	-0.000364007548297987	0.202056751536741	0.30469610292612	0.270561588999216	0.524808901763039	0.119348655788091	0.0996894085294926	0.24867728240479	0.43567404116282	0.115776864292586	-0.103747572645248	-0.339438379041246	0.0239352577100352	0.0239352577100352	-0.0769098459017803	-0.035142939534087	0.17376210761838	0.24740681463885	0.570731314181141	0.582909765875475	0.205904820446433	0.782760281902657	0.807884528247013	0.784882010235976	0.325633017571128
chr1	7100000	7150000	0.351420396370794	0.16415030616433	0.310670285048256	0.388136505082344	0.127979534756362	0.421258133337909	0.397214673876847	0.505688019388417	0.33977534887999	0.198721248425588	0.307721088398891	0.377806858680393	0.35172256690494	0.522241244379612	0.219103554361569	0.566355130295981	0.270561588999216	0.573437034755188	0.16304892706013	0.124445804783961	0.507416946060063	0.434346574886232	-0.021442958073544	0.150119688030395	0.183205981040508	0.400429988204195	0.296501288068847	0.0171167676244823	0.118017027507623	0.339201070305334	0.419281568941675	0.0137934212950616	-0.180088828506746	0.0194922393279845	0.00977735324029802	0.0352008771219952	0.0420733149328819	-0.195704749472798	0.138958381823633	0.250792025923228	0.723340709653753	0.720309445983678	0.200059393212096	0.644369950504499	0.726192222229057	0.647915643463769	0.298370288515424
chr1	7150000	7200000	0.305074891215025	0.259784626768959	0.276126893621509	0.302708528487869	0.211724999701772	0.435821220443106	0.152541290202296	0.366249582239902	0.287691888819374	0.172855245778029	0.26179684735786	0.337292845159244	0.273380034969796	0.443143297084822	0.138465535904552	0.447237906590936	0.184431376784709	0.577021030898908	0.219423460247626	0.0192319906160755	0.32644921277505	0.29704072132976	-0.110654599574355	0.0447868050137056	0.083123985332487	0.577671234337534	0.36384264298616	-0.0435615230813458	0.119788992957378	0.389690039822071	0.442750561778559	-0.111684107157681	-0.263325759798667	-0.132515794615099	0.00941026602225127	0.0166276584719665	0.103516761318952	0.121531933884231	0.0298017626516715	0.20344988486011	0.605098098934873	0.650669081736705	0.254777090374728	0.600180353432089	0.710131011004254	0.598163227979857	0.254356560121742
chr1	7200000	7250000	0.249922989308328	0.0565844774214799	0.198513659770325	0.28209073800196	-0.0164318675421193	0.34252457261467	0.0767371647304655	0.162026832026736	0.183127737713075	-0.0686685938417911	0.208220529886235	0.392349046398694	0.159094359282616	0.382165653124632	0.130274978788702	0.285262659588848	0.0482472154851669	0.354786412273821	0.173834166793757	0.0173180050426672	0.121479653474111	0.201999170768989	-0.270564522938418	0.0265923709562338	0.0418113102139921	0.451461564220607	0.427263446895327	-0.0494507965752881	0.0412720346570576	0.382165653124632	0.37293886778364	-0.278322635312861	-0.244642889027483	-0.370458225624015	0.00839354199121302	0.0291938156610493	-0.0308795695409403	-0.188950264596169	-0.0605911950468543	0.159090200216322	0.48592088578999	0.642169544816627	0.23259175703159	0.572149931782692	0.591660918122519	0.688019033588563	0.198207779523606
chr1	7250000	7300000	0.206752604616954	-0.0769569183403644	0.13850928173254	0.165268946836267	-0.070586033226629	0.233513682211877	-0.048283166180723	-0.109204312420529	0.016679051855509	-0.333368683466017	0.0924373494705754	0.407293538062401	0.0296183915385587	0.3612922638004	-0.0999357356782809	0.200598916113666	-0.109303650014779	0.139221184748301	0.0414226265797044	-0.0128218453581543	0.236751025913293	0.119411638948214	-0.25819127540144	-0.0764982734795813	-0.0387302069726351	0.252697585950214	0.394238532457385	-0.16215498567759	-0.128574666037043	0.265748680893798	0.210157943004315	-0.409955552555524	-0.197084847732385	-0.401574175647425	0.0421483694318164	-0.041877032531635	-0.213995646224212	-0.376446531119637	-0.17133473977271	-0.166187049440389	0.392114213734815	0.813031983929864	-0.0338668138116849	0.494551147329711	0.46650247836039	0.477443678065938	-0.0665557820837325
chr1	7300000	7350000	0.0356522299846265	0.0404904482401734	0.0252551139815251	0.0588395408716217	-0.115614267574885	-0.178544623368063	-0.217012783029241	-0.354139996633249	-0.153707112361405	-0.316987010561644	-0.0274458263899324	0.180726240817977	0.0103011279418046	0.328768056474703	-0.387726891776867	0.0382023821006622	-0.335026255748741	-0.0554139830173483	-0.00876126060480368	-0.0793819556321385	0.0481728920114793	0.0381552061646601	-0.205647882797808	-0.272007123978117	-0.163544727487591	0.0226382142406099	0.202812482720402	-0.297436709807433	-0.459456860343202	0.0967654045502035	-0.0328106843342885	-0.56211313422364	-0.180292189850689	-0.362446695876787	-0.0118169945950886	-0.182440481391199	-0.349077627830993	-0.453202761854908	-0.343635686479599	-0.312665780595971	0.239856616171089	0.787404750048211	-0.0580453669046967	0.482523253730562	0.267936993700745	0.14977100351143	-0.310275228216859
chr1	7350000	7400000	-0.135728014826384	0.0431975072971265	-0.12402333285383	0.0332512648061222	-0.21075003855076	-0.571965013116195	-0.395076008856041	-0.469796848696385	-0.40138622553968	-0.295506730619795	-0.202868914331382	-0.0103845021438015	-0.08387961675149	0.134708122290479	-0.406708008036665	-0.50339861483557	-0.543531017873205	-0.2572517245383	-0.0600761019120611	-0.10905191206948	-0.131371152178905	-0.081811411846059	-0.233936542712183	-0.452080883991343	-0.318589649446226	-0.0519057450187789	0.0876369807603564	-0.437875030835376	-0.687609092751973	-0.304273857761172	-0.259293912789641	-0.692120098515854	-0.245695310181816	-0.098404337858572	-0.210809592323522	-0.164070958837417	-0.46604800791119	-0.427184180846492	-0.527546712581338	-0.442896743362956	0.132504154072127	0.42629371948085	-0.0757719991330382	0.351760812684296	-0.0860498384652157	-0.13480886979877	-0.472194253843615
chr1	7400000	7450000	-0.169197740092798	-0.18036182721094	-0.237200880606597	-0.0395143586241247	-0.2572517245383	-0.804212868927385	-0.672916339092324	-0.640180792608385	-0.71466401054498	-0.740016807975017	-0.221533738430554	-0.152435626007312	-0.160435239979303	-0.0864797003260943	-0.657447244669709	-0.532022663485464	-0.741479147112176	-0.340268922146671	-0.0866765131527352	-0.177440141860674	-0.629765239897255	-0.493269303559664	-0.313647716844596	-0.850160916986987	-0.407865184751498	-0.0255314419807902	0.0033937870161275	-0.488672475106347	-0.80654709331506	-0.686610333856682	-0.460212537919788	-0.9181945482341	-0.255999057449991	-0.212640363628893	-0.289920752796369	-0.148640901506624	-0.661466560653396	-0.692708279404208	-0.676304007714751	-0.643679724672338	0.0266694713931472	0.140159642737993	-0.285247028740749	0.10432271629174	-0.373203946268211	-0.27519485485012	-0.718531978562783
chr1	7450000	7500000	-0.224798220442249	-0.346296388220619	-0.310637560474423	-0.159136201596974	-0.244438293615097	-0.953007100576374	-0.881495262991293	-0.878004012511208	-0.848418156927195	-1.15242004094476	-0.356477416496921	-0.0746666777819305	-0.291922165931802	0.0550004910974516	-0.825943129842236	-0.493619862009459	-0.975634568570515	-0.413368554290208	-0.113976104160222	-0.325718113229667	-0.788198430413241	-0.654019014545587	-0.36465238361469	-0.952712945935731	-0.534131723221569	-0.133091804514616	-0.100726168047893	-0.462826662523162	-0.700285159740985	-0.603346522347116	-0.662496608243096	-1.18188770267268	-0.362373216902539	-0.466432446440875	-0.238657980016357	-0.224962664875852	-0.754749988367184	-0.770448384104435	-0.754893679411618	-0.797995987938835	-0.108363470293298	-0.0308808078841905	-0.470468313727821	-0.111069851180943	-0.509661095595734	-0.456051287213456	-0.890587246137122
chr1	7500000	7550000	-0.393232112074451	-0.249854998220334	-0.235902191577529	-0.373470817134054	-0.249953193291527	-1.06573213555033	-0.880491745990132	-0.840324141682702	-0.987282573497085	-0.729290693011771	-0.522899169046281	-0.0917612409807426	-0.395029337013702	-0.030777877008649	-0.947460342112163	-0.827654324820147	-1.06997563825153	-0.780984380866326	-0.115755132664525	-0.403782261127633	-0.944168131363906	-0.86881393469787	-0.396565109324447	-0.92156837289964	-0.46048059531851	-0.309685437592902	-0.176108854069587	-0.539511218918907	-1.0638258296926	-0.717687131460814	-0.855025827788129	-1.26717797723349	-0.508366159145148	-0.553243635155308	-0.283164242344481	-0.30055188154072	-0.773270227273648	-0.969218830346462	-0.901402919102656	-0.810959609856065	-0.26745658646954	-0.13683379538259	-0.53561787993112	-0.237869557225473	-0.676104663771765	-0.700526262975698	-0.895131989371076
chr1	7550000	7600000	-0.565978562297059	-0.427499491892005	-0.498890065748255	-0.551595338536602	-0.465581469152142	-1.06150125683471	-0.943500054390613	-0.794030586637746	-1.08640986921868	-0.798182617831826	-0.630784690645146	-0.233902624374392	-0.524878235038052	-0.119778670893593	-1.1012193403033	-0.934566614597143	-1.09823663504606	-0.831624862507127	-0.243610775178925	-0.506386848183769	-1.00566635731361	-0.944920053069574	-0.606347529343934	-0.835556093650422	-0.645052494188211	-0.376955241575355	-0.221319742675165	-0.706726682814863	-1.2296710682057	-0.831872123885666	-1.04105788363895	-1.19448158376063	-0.521537099752981	-0.615428639145052	-0.460131371168415	-0.497116714983417	-0.893624894051683	-1.22461772666698	-0.881857792183365	-0.830244159276917	-0.403651766405434	-0.212661877780365	-0.63869349496328	-0.368500769694835	-0.838903817577423	-0.819066678359405	-0.810279272897423
chr1	7600000	7650000	-0.569791385744027	-0.59608025761829	-0.727794849498632	-0.673055787286059	-0.593916096033216	-1.10108894115795	-1.02808989613389	-0.971168895045042	-1.14484087228394	-1.14948839875019	-0.648830990197635	-0.390133440253758	-0.659446202289522	-0.333958941723064	-1.21919620191949	-0.938783170290906	-1.04715238437948	-0.72470021243038	-0.449207004771847	-0.556599805215259	-1.11744681890868	-0.891003900585871	-0.61850803795631	-0.895400749175033	-0.792215152073002	-0.500652989342773	-0.372593054412137	-0.710205214519292	-1.21837296319	-0.945716117891404	-1.07160406273344	-1.34784309834377	-0.554826067868221	-0.614208652742932	-0.513673471272343	-0.556761153163162	-1.0151091319941	-1.13694354769927	-0.876943969174816	-1.02624912786759	-0.25497505462084	-0.339951548270932	-0.689771213184023	-0.412488365499059	-0.960630576980433	-0.735416462897811	-0.895885189680714
chr1	7650000	7700000	-0.634532756448367	-0.559480086939462	-0.629406409173081	-0.638235727283913	-0.756976838330618	-1.28900686613487	-1.06022330953343	-1.11241468985356	-1.12001083157644	-1.27253433919974	-0.581874196168473	-0.540563166711128	-0.550847263649867	-0.486974575579052	-1.28210775236081	-0.989434551657098	-1.10707168053727	-0.995117573768854	-0.667319173358937	-0.612401978519196	-1.14530484845891	-0.936830794978697	-0.597743389105903	-1.2391826295644	-0.70847642184447	-0.568494147454835	-0.468018589490231	-0.713355324785421	-1.34889807813561	-1.12478864579021	-1.13907103454141	-1.49264401354758	-0.592699028200025	-0.340116551850862	-0.514402002569069	-0.544640517154139	-0.979171311267204	-0.94473895454739	-1.08014470185429	-1.13491340711175	-0.346017524403475	-0.484341813088361	-0.687327401877438	-0.529167024649811	-1.1313007536223	-0.904590382378167	-0.985407313255016
chr1	7700000	7750000	-0.73441546035515	-0.510946726444366	-0.555797299202327	-0.587022525405162	-0.943248091097768	-1.38988469280491	-1.06605142344115	-1.17506286736636	-1.18982529194469	-1.2487361965283	-0.590605653508247	-0.591273718186184	-0.592053117517734	-0.606764746040719	-1.17792145536337	-1.18308027516153	-1.21804308438677	-1.42765805902414	-0.81878273469242	-0.692708279404208	-1.04978815924669	-1.16703082135553	-0.57584804021235	-1.33456969014706	-0.623182914463497	-0.510135451742098	-0.50735047271181	-0.725435319423369	-1.42106321495632	-1.2787809922455	-1.34045447751253	-1.40250627485878	-0.546597922926163	-0.59960419299674	-0.474880307862315	-0.538385993124287	-0.929330417157923	NA	-1.10188908492749	-1.14418400182308	-0.411519478500743	-0.520719145195119	-0.674785483371392	-0.64119268706786	-1.26280591543015	-1.08487638046991	-1.11132549835788
chr1	7750000	7800000	-0.694571714770016	-0.666639161237302	-0.657955623687165	-0.718891293178107	-1.12338156141754	-1.48609212120469	-1.10761005926888	-1.29478613782679	-1.27229240146451	-1.22957783108869	-0.846332705106038	-0.620647897756755	-0.701594021268572	-0.831225293062417	-1.3948449788398	-1.47288683343386	-1.19682105947691	-1.60403994166751	-0.687354590806175	-0.676147313851652	-1.37644646997607	-1.38578281444428	-0.643888967769632	-1.02541098604777	-0.727364790714635	-0.530859951856313	-0.439130483794863	-0.795998498705801	-1.36608160164864	-1.4372116644785	-1.25593528122003	-1.39285961807991	-0.676677961823316	-0.869519526191787	-0.482784136478526	-0.587715332758465	-1.03757047696834	-1.24569930500656	-1.1177800625043	-1.00901022717845	-0.571806667926045	-0.527801145030461	-0.682047070683734	-0.810495275454252	-1.16327666757674	-1.12679730110155	-1.28379575661576
chr1	7800000	7850000	-0.769063399481264	-0.825804287190087	-0.816663367550877	-0.876354826394049	-1.39990910564318	-1.31001797742092	-1.27053049050824	-1.27107360139136	-1.16836048129277	-1.09524914379576	-0.962443657644659	-0.951670810827059	-0.860319487045127	-0.642651268155672	-1.58541071487865	-1.70340190050772	-1.27311506371386	-1.51971683145207	-0.526443438705281	-0.746024238756044	-1.32064656283069	-1.41510171265536	-0.810014120494154	-1.12802395656896	-0.975051308365269	-0.54952246163492	-0.638829621618802	-1.07379745287021	NA	-1.81630608706519	-1.13736786317825	-1.37898509312914	-0.674415683082875	-0.798120617089382	-0.606226566341272	-0.639177294637003	-1.0308580682413	NA	-1.27065661437011	-1.00707548513425	-0.686010147912549	-0.596949146596515	-0.768414081020686	-0.761409999211592	-1.16243836130991	-1.12665815976026	-1.26175554655801
chr1	7850000	7900000	-0.874887514568753	-0.877211266439331	-1.04920487429362	-1.02589285166068	-1.50569436625763	-1.19839668406351	-1.73476168744456	-1.52135485101075	-1.26372751800383	-1.14579436369434	-0.964420840440676	-1.33080781858727	-0.907566600319597	-0.698419439732963	-1.49745005071589	-1.69736919628335	-1.33687356152506	-1.23417369685901	-0.684115634714082	-0.794130053522056	-1.1932597503829	-1.64662043165969	-0.860336956027346	-1.28327942232399	-1.17365342539471	-0.566663285480088	-0.805219827166785	-1.23538689984638	-1.23375446728749	-1.72094695728148	-1.11099415698098	-1.42231981176733	-0.727441775513844	-1.00832137334252	-0.850423003772179	-0.845123789562549	-0.98146319216888	-1.16745257096419	-1.25080932614885	-1.05874788486448	-0.781982055099837	-0.654238502329874	-0.917682546406722	-0.666097357810639	-1.20425719778897	-1.14816444702614	-1.16952085591847
chr1	7900000	7950000	-1.02681552442592	-1.10493700391865	-1.14656783800704	-1.12902506273404	-1.50304351644133	-1.09197809281736	-1.69622313491382	-1.50217423000623	-1.36965677635585	-1.27165449430961	-0.937837468831052	-1.69217775833644	-0.860815524572041	-0.762434540613725	-1.43941487070816	-1.49688607753869	-1.28813734232489	-1.26659534111558	-0.960630525439555	-0.877887204680088	-1.10129808800922	-1.85390481753692	-0.925918458846853	-1.30047250012754	-1.08531191837937	-0.978016456559695	-1.04342829550721	-1.0546508029284	-1.06631534994165	-1.44363818794562	-1.20309234231767	-1.64623781174896	-0.902043743626576	-1.13784109962515	-0.913453759808005	-0.910709470512882	-0.889848493709941	NA	-1.24854055822509	-1.33589417136735	-0.797055387609161	-0.659160879776465	-0.932404669605276	-0.836866286665436	-1.25635020904696	-1.16919133369758	-1.54995963095124
chr1	7950000	8000000	-0.902053444629338	-1.2760084681578	-1.14969737873573	-0.977163789611417	-1.41416026375214	-1.08637226224103	-1.60417797881734	-1.19585675333276	-1.09735528364353	-1.23066668031596	-0.861959242008576	-1.35773641698653	-0.875487483576453	-0.873986964034214	-1.33133989908265	-1.29214281994499	-1.18376834778082	NA	-0.945963401113308	-1.17846183117442	NA	-1.92979891607616	-0.958796260622396	-1.24301925741407	-0.863103306015011	-1.04584248646351	-0.803294814217707	-0.952141443878392	-0.895628835237863	-1.27510302861817	NA	-1.63355372726439	-0.93454925771186	-0.772720494046583	-0.926944623653867	-0.9586603947171	-0.76359200824444	NA	-1.1943827031595	-1.11313309598504	-0.728434019784214	-0.661390560176977	-0.914432499238348	-0.668605217416603	NA	-1.16284154799502	-1.7073557294841
chr1	8000000	8050000	-0.65864159620812	-1.0243497715495	-0.939955274527342	-0.780402767252389	NA	-1.12622513551532	-1.36122523502491	-1.0009594077874	-1.16487681231756	-1.04741295001519	-0.859528704009453	-0.94528312477318	-0.892549830552552	-0.880050688792207	-1.1030210640975	NA	-1.03954784303459	-1.22404880450108	-0.87495042095473	-1.18420620326925	-1.0645552301233	-1.84451930946299	-0.945734226918494	-1.18140195670069	-0.870020795745652	-1.02624912786759	-0.626596895184677	-1.22131969720602	-0.964389175025622	-1.12478864579021	-1.3804508763924	-1.25165964627225	-1.04599708118658	-0.843538573153444	-0.965500982123961	-0.867580297805904	-0.745627986986128	-0.843270054434377	-1.04598538336849	-0.820694119267762	-0.614800898896515	-0.681443291264672	-0.664486715845565	-0.597413683888258	-1.16601344247486	-1.1704714761114	-1.71852183203013
chr1	8050000	8100000	-0.655884195729076	-0.767875265284054	-0.821978460629937	-0.773393042330921	-1.39887170277683	-1.04093795601823	-1.14687737397265	-0.990991899556835	-1.38787672542015	-0.883495577726235	-0.875581051990375	-0.815151615403529	-0.798467059996305	-0.671897317398221	-0.802901384780982	NA	-0.93775412291639	-1.15381389631832	-0.846660452323908	-1.00657151228946	-1.23199966356603	-1.35055099380418	-0.818461152417539	-1.17125169127394	-0.762187657684849	-0.948502214695874	-0.837201175664344	-1.27568182514264	-1.10224763507294	-1.10758536860814	-1.21690865699303	-0.807507315938812	-1.18544153406742	-0.9331852828055	-0.899448506285422	-0.766951182913835	-0.777681026513882	-1.07208677812852	-0.982624937579625	-0.885461669200001	-0.430748219788615	-0.720949528947034	-0.478879114948297	-0.683168166269899	-1.00816443581554	-1.04796090775254	-1.24736564630423
chr1	8100000	8150000	-0.744563714559494	-0.827641322595249	-0.929530681122371	-0.787103055833675	NA	-0.760105929922556	-1.09443532208828	-0.967626739191943	-1.03889921834698	-0.714470307253824	-0.652195853302985	-0.784999714113207	-0.696425861350856	-0.745280446168456	-0.636061728694574	-1.19947194565246	-0.857999470662359	-1.1652551141186	-0.847060945593502	-1.09783686228423	-1.37718266683632	-1.02497258914197	-0.74913293686986	-1.0880625349566	-0.683647373382961	-0.95844773617117	-1.04255118550042	-1.09592562882385	-1.02370154189257	-1.26907459366356	-1.05785279641392	-0.762612762510474	-0.779919328103758	-1.02130892440715	-0.923238818870273	-0.945369080309309	-0.794750815500853	-0.893111458595538	-0.949832584851488	-0.9181945482341	-0.488358946469224	-0.80785124484143	-0.577735670137827	-0.61194636988946	-0.764536534297013	-0.956164377640254	-0.891184767203254
chr1	8150000	8200000	-0.839408166481751	-0.895437004320433	-0.958378927193754	-0.72273700727799	-1.22358516843944	-0.614043669427708	-1.03137046669914	-0.970099636276784	-0.697881945153358	-0.576113883165633	-0.879076790709123	-1.07182738925919	-0.792874056624136	-1.43155221623268	-0.506917624399532	-1.12491558382799	-0.527361065555037	-1.27499879434796	-0.94988910409659	-1.42013702731443	-1.02742272169763	-1.13235525737574	-0.789306246765472	-1.113133987324	-0.83753500944938	-0.963147654162566	-1.01947762718445	-1.23211993648674	-0.700925108039118	-1.28489489819331	-0.956922176547701	-0.969107691288097	-0.866448356491784	NA	-1.07288578304406	-1.08525032350324	-0.72031013018839	-0.752829539454022	-0.754543331548468	-0.687708700304783	-0.666140447399496	-0.786238720258384	-0.725790905425025	-0.613642067533101	-0.685786383521312	-0.898971056199814	-0.991729349803512
chr1	8200000	8250000	-0.963416320367509	-0.842289704332943	-0.678810570150088	-0.796441896870957	-1.01224066882753	-0.695415584609826	-0.959150490204588	-0.991489508514372	-0.700544961178187	-0.432431201663556	-1.01957374777617	-1.23322246604322	-0.93356059604201	-1.35866198904255	-0.496864418905388	-1.10832371732623	-0.495372282724738	-1.20584078379571	-1.33098314373064	-1.68607484666704	-0.934974544089006	-1.14867662157582	-0.873065383973392	-1.12198688114042	-0.995912983459765	-0.892066641932157	-0.932744902116698	-1.20524648019563	-0.574657924603591	-1.11968308057507	-0.86462210798521	-0.907177722222689	-1.09063967527752	-0.858767778095238	-0.918422471000333	-0.919232119545132	-0.638039842701937	-0.749806581324641	-0.756107310964867	-0.568210725469337	-0.624757723332328	-0.748672332994039	-0.771746053273571	-0.666384604805863	-0.680909939521969	-0.790085936829619	-1.09184535141653
chr1	8250000	8300000	-1.04699183057066	-0.859246629708045	-0.822281250760206	-1.17198048573626	-1.23852519066667	-0.789092840263811	-1.07820028128446	-1.08041792480222	-0.752939467262836	-0.547460974983043	-0.96744571042477	-1.50716107586021	-1.05617623153865	-1.04523858809869	-0.614972320408667	-1.21950543618498	-0.581948810557522	-0.978093044116378	-1.48186932815861	-1.58620874764708	-0.950368732285604	-1.16035617993717	-1.08895044517679	-1.08733101144207	-1.08864270935451	-1.16621567968194	-0.903437472970614	-1.02247569507281	-0.631876928919327	-0.908541179431645	-1.03806012034537	-0.761663415682125	-1.15191388714457	-0.86426408557521	-0.976454851864366	-0.985577570927815	-0.530538529032107	-0.747614081255229	-0.822245306324531	-0.666340915407973	-0.767320126010368	-0.662874039487142	-0.858618988953055	-0.722913382592392	-0.697766514243424	-0.745942541705552	-1.11714523120583
chr1	8300000	8350000	-1.11710288524075	-0.918329447699471	-0.958378927193754	-1.20547935303017	-1.60080662555472	-0.725994738188347	-1.18724621968462	-1.08340694713914	-0.785228819544946	-0.734116182535097	-1.01623178255839	-1.51398197185595	-1.10777917435424	-0.991136280058937	-0.795932137687942	-1.40339416140554	-0.70925617608993	-0.977614402552511	-1.22902174858126	-1.15927045188646	-0.86597783906923	-1.14091792898717	-1.19978687805145	-1.05771545509218	-1.19583958880245	-1.04163268965407	-0.846446338194656	-1.59206229955956	-0.95127513080006	-0.815426212707646	-0.910104883486538	-0.858528642656895	-1.05971244592998	-1.14509375532006	-1.12597506493169	-1.0815407080183	-0.475033621503175	-0.615869452552383	-0.82945855512857	-0.621527397358479	-0.919825525875635	-0.740461054827655	-1.0402434510413	-0.759861311319248	-0.727026628542092	-0.810650454887287	-0.974897006628941
chr1	8350000	8400000	-1.01760385657956	-1.2227579679318	-1.0967534667806	-1.09254989977742	-1.37893179907693	-0.853986823931258	-0.952580603978501	-0.849493806739188	-0.768033291489291	-0.689167726037634	-1.22435525529084	-1.33351862138877	-0.887313708754068	-0.936548374963577	-0.86284372383301	-0.978924725359655	-0.763924501529309	-0.905631552765592	-1.12180438026769	-0.826016267601922	-0.655277492047711	-1.06455234807464	-1.143415501092	-0.99143586928156	-1.17123008281574	-0.846772842958814	-0.879892452831151	-1.38935393659956	-0.829479308627866	-0.659779213382555	-0.717108646172459	-0.964199205663848	-0.931196845189479	-0.956976325172283	-1.06731419849116	-0.980945823541468	-0.418847389220839	-0.486275763935202	-0.603275732217508	-0.546974403432233	-0.900898456094886	-0.848789084238022	-1.05374328635059	-0.65236679296628	-0.724653596308094	-0.59526911024321	-0.769827923991868
chr1	8400000	8450000	-0.968372408570943	-1.32955779901535	-1.0838562645506	-1.02320435453848	-1.01582938651494	-0.911317735186909	-0.629643294896376	-0.57443067681109	-0.641106390657968	-0.531738346250112	-1.24732610871101	-1.11230962045464	-0.81382294687572	-0.804812130389967	-0.684688638921475	-0.489301969074151	-0.622438888840029	-0.581197326661463	-1.10388879692546	-0.652725281995026	-0.535116368208904	-0.738432909849796	-0.995380015457873	-0.815189795969994	-0.905990496485138	-0.890954908428073	-0.829494579366844	-1.18322064484646	-0.65888561742166	-0.4513260566126	-0.417933928813542	-0.801737802153386	-0.840682891359808	-0.871255332385749	-0.905790955849508	-0.835909198456441	-0.266918961231754	-0.303014534964603	-0.365948906459679	-0.517435694321174	-0.785902890022428	-0.796695313288276	-0.893562297324357	-0.473652240318778	-0.707796871282833	-0.376113519305985	-0.555827536117618
chr1	8450000	8500000	-0.648143148861907	-0.796172725797226	-0.760339062063179	-0.922930555602354	-0.736412092742777	-0.49498057357221	-0.442197630557942	-0.402783381217215	-0.507577063988806	-0.534247986164814	-0.661711705706272	-0.866274936149218	-0.701675283177909	-0.544424255283616	-0.448450420507338	-0.230953983215841	-0.457361945417508	-0.225690311265039	-0.838852419987599	-0.633890406714808	-0.523091628044924	-0.360487520985317	-0.888863767491913	-0.3523056733956	-0.610816415121286	-0.797321789635941	-0.704215558558863	-0.966504619878608	-0.452356673738446	-0.335363484498966	-0.201404664687124	-0.616391108276334	-0.781226867630734	-0.927841461399513	-0.729649204174875	-0.633801669375186	-0.215321026388432	-0.409118038973725	-0.275250911593561	-0.29142781020151	-0.613162743580877	-0.68760051726521	-0.627341971105416	-0.202498253026093	-0.431074508372325	-0.204381975789176	-0.283540272720474
chr1	8500000	8550000	-0.286840899395769	-0.312329649127563	-0.453166409712512	-0.642761563521063	-0.603828358882526	-0.163796615972074	-0.297773600454832	-0.26024044243315	-0.349697649396333	-0.501791352041048	-0.431435586935654	-0.595102381128387	-0.519498052115234	-0.346441583202317	-0.203851603558222	-0.064654129427471	-0.229185290497654	0.00806840419732886	-0.674093096281581	-0.628426037138334	-0.133749044957307	-0.141782333325177	-0.735866310588979	-0.208983129188293	-0.580800166403861	-0.463980754447496	-0.637397542353057	-0.7200289630278	-0.31918353982964	-0.268748067745915	-0.108735964956387	-0.546424978373041	-0.716799092369892	-0.883123354847034	-0.465581469152142	-0.348094782421603	-0.146060668686287	-0.554955522113483	-0.153096633889142	-0.048283166180723	-0.437687919006933	-0.474335254091113	-0.420324466170897	-0.0243249056316459	-0.16394560583978	-0.0878567876502147	-0.0753158607074565
chr1	8550000	8600000	-0.336056819564795	-0.36841858667566	-0.259503805581633	-0.419040471352512	-0.571247271843611	-0.059183566571178	-0.0895847060789962	0.0444549359327187	-0.0377037762136213	-0.295700336667839	-0.362997658558157	-0.426298827787514	-0.458828944518437	-0.222042828468159	-0.155096683243423	0.0507128866644714	-0.179259186547578	0.100344162615883	-0.652889855706635	-0.499253890032287	0.0261179838654598	-0.0089289933773465	-0.608702343329532	-0.157500212839362	-0.540440547138855	-0.366161942855965	-0.449749071279105	-0.645239316422687	-0.22312343312002	-0.2027266148277	-0.139760900734895	-0.486245711780917	-0.716376479746787	-0.584149537690632	-0.380710678261541	-0.324334783361206	-0.08222508014492	-0.494394755806836	-0.0450527927007709	-0.0654333322317306	-0.312381441575264	-0.372397551600813	-0.408205557257047	0.0424104318510273	-0.00160466635565293	-0.1276072752161	-0.0268355235810457
chr1	8600000	8650000	-0.499631338735944	-0.460388607800982	-0.455435517595859	-0.504672310258355	-0.570043052873054	-0.183487950933716	-0.106441585247068	0.165793369394075	-0.200285093746978	-0.36985307922955	-0.467933444901302	-0.464054966928578	-0.492543653804948	-0.213590086068287	-0.251012287015772	-0.00594830088674116	-0.252232506755665	0.0446059048673824	-0.508197961685125	-0.526064342089161	-0.0953962877757241	-0.1224965853566	-0.715117833608421	-0.347451941230077	-0.595833708340551	-0.72913428509312	-0.39979994967308	-0.652977767283355	-0.432739442120051	-0.150528886481241	-0.248234590010242	-0.477106582942561	-0.744181587058421	-0.637960950356642	-0.501834713571323	-0.449252371303368	-0.137485416345798	-0.498924574291343	-0.121365831915237	-0.130559355956541	-0.352832982816313	-0.285083493636543	-0.505329508529505	-0.153305260530143	-0.0137619501407933	-0.184067544484609	0.00329911594775188
chr1	8650000	8700000	-0.669420298700764	-0.660065673881097	-0.790089202292257	-0.630488190558073	-0.599669032955108	-0.44901915145765	-0.382980818807366	-0.0983613619635607	-0.480851285138667	-0.63499460230585	-0.579915048509272	-0.627190468314643	-0.520847966125322	-0.556805027511385	-0.464759061286902	-0.2131473598305	-0.352840285875159	-0.128040007623716	-0.814657222652801	-0.682787193832442	-0.426076639360303	-0.254700355025557	-0.757841974396317	-0.64328608867982	-0.905242553418357	-0.639999898490913	-0.532682556725733	-0.72553758255813	-0.462703552168361	-0.317259696845564	-0.343247267320662	-0.549117231807909	-0.811581174872615	-0.803599434096338	-0.702967129087263	-0.635584839029812	-0.231922363655237	-0.636064532938017	-0.306420449574211	-0.210588301175519	-0.495477738164682	-0.336680790584116	-0.592595563196057	-0.257412156636579	-0.223391405992647	-0.0831377866751139	-0.181514603419859
chr1	8700000	8750000	-0.802323015556306	-0.785420312330084	-0.87531855846943	-0.705009789244588	-0.917863790866297	-0.790698324069901	-0.697577888493445	-0.438410806025593	-0.601412595170855	-1.12702617334442	-0.660359285195166	-1.1672810202649	-0.651158963612922	-0.797234832202898	-0.626260523014496	-0.41649512262032	-0.487062163326288	-0.339678406187865	-0.916692224552529	-0.86881393469787	-0.348190045309622	-0.357762859436261	-0.824471882947217	-0.766021835033517	-1.10666564702671	-0.59762643087444	-0.539982827894564	-0.923911602160039	-0.533105295043655	-0.618538171577153	-0.40528087448387	-0.869894206587758	-0.812013158174654	-1.055848129115	-0.847184009688619	-0.813524238164794	-0.361469244873151	-0.817950631638052	-0.43547982427717	-0.418419349624687	-0.657292296435334	-0.525905762543627	-0.737435643641346	-0.392083071626325	-0.433597008462498	-0.258205542585535	-0.453776252467121
chr1	8750000	8800000	-0.896575764907134	-0.795156456734901	-0.834895778679976	-0.863971994331867	-1.20308857930411	-0.903506030252189	-0.860022223121811	-0.652967329621157	-0.744046060348362	-1.04352904960034	-0.90661676406025	-1.44828647849411	-0.771197628984518	-0.919465771647599	-0.773400674130627	-0.545722302551586	-0.730686950737884	-0.591023133558294	-0.480619188578993	-1.00557495029461	-0.363837560366187	-0.555568008285484	-0.865704174753337	-0.819331413510821	-1.1237379925281	-0.675081944823162	-0.490044972960897	-0.946661634520682	-1.03230079083255	-0.720907422672699	-0.625048060532775	-1.08627074256771	-0.756196089131724	-1.07528460495601	-0.880818578037569	-0.972375885059212	-0.527585382624412	-0.849585368042336	-0.59708725132571	-0.667591583360119	-0.570342813923551	-0.64996028270131	-0.859792873350338	-0.600214371366967	-0.494085756409767	-0.367598419936821	-0.614598716190005
chr1	8800000	8850000	-0.893791378068787	-0.734984981970595	-0.824739545758528	-1.02959180531403	-1.36721203188454	-0.735705009399596	-0.848595666437536	-0.700285159740985	-0.783103900063469	-0.897915468733679	-0.890488694126865	-0.784999714113207	-0.805096786284648	-0.772525862539398	-0.858424676548389	-0.929227238371467	-0.839419283267021	-0.963099726852796	-0.572823356824362	-1.03230079083255	-0.845157344281699	-0.676194289743496	-0.872150048426097	-0.634355562699455	-0.923766450584982	-0.683319065718675	-0.680639810785135	-0.801870262253217	-0.970018139682324	-0.727358905491407	-0.793245163015499	-1.03508443638656	-0.713017916673466	-1.01231839242493	-0.901944069507212	-1.04071066568985	-0.640088694135454	-0.796734831781996	-0.775030601375402	-0.7604411847474	-0.434416023878543	-0.574460040994655	-0.742690773909738	-0.593595151132623	-0.52170306862357	-0.435156925537012	-0.673222451363483
chr1	8850000	8900000	-0.772367098404035	-0.599345762673838	-0.751549124138994	-0.846581087355361	-1.23982855890995	-0.562168157211041	-0.812846471014595	-0.693616486578503	-0.696941104518457	-1.00345838675618	-0.747885583021819	-0.557911030728488	-0.72209349266796	-0.668691423809462	-0.782312033974387	-0.706288758515942	-0.563130464396204	-1.07201614886976	-0.511690713763708	-0.851409547467859	-0.699895008854285	-0.62592024054864	-0.735760531982542	-0.52472481463975	-0.724656353664593	-0.736748913717331	-0.794711793152306	-0.689568257891411	-0.76634675062524	-0.851133497358366	-0.793892388729513	-1.00463408121332	-0.809962420139267	-0.728809343738968	-0.819599993752609	-0.767681099566158	-0.745604019041331	-0.640648409768518	-0.716966991459278	-0.739356175736535	-0.456775356574805	-0.223808071120239	-0.551204371044114	-0.490830100842232	-0.436216183218011	-0.508687935761725	-0.579850627135218
chr1	8900000	8950000	-0.391890519714597	-0.639135963020464	-0.591107885360655	-0.62872146864538	-1.22632942690068	-0.514402002569069	-0.612993587578946	-0.608426318629691	-0.656829499712882	-1.05003473935816	-0.623717661759634	-0.445398888371588	-0.637234908181497	-0.635582074024948	-0.660065673881097	-0.429214523210462	-0.557403124641162	-0.117627641494116	-0.687410620371994	-0.653022183616809	-0.468990533119044	-0.501870296105585	-0.579826646518477	-0.430951832912259	-0.591771341519075	-0.839850593093725	-0.66844135457081	-0.665299559297854	-0.595262205686743	-0.765343741896813	-0.608658847807947	-0.818800845422629	-0.836351308882423	-0.718042229414104	-0.880124791343958	-0.781642821141042	-0.758934343397715	-0.82873039643788	-0.573182981268288	-0.540563166711128	-0.373047924047524	-0.304989542474544	-0.48434817514719	-0.268610148106703	-0.355281996573561	-0.445263778027639	-0.383356854971316
chr1	8950000	9000000	-0.408328625744032	-0.740494493786359	-0.61354607934522	-0.744908870128175	-1.20933974629986	-0.590648094937585	-0.447381927787465	-0.520392629973473	-0.670772308690936	-1.2199822757158	-0.616635105498437	-0.437634848007841	-0.707073245397305	-0.660107600182957	-0.743743178679128	-0.543427396575334	-0.573410520191934	-0.224221049485505	-0.979811848456415	-0.679158365469227	-0.455982074977942	-0.454574149613407	-0.728415195681665	-0.460318180750789	-0.631620999372083	-1.0021943416213	-0.637411190447295	-0.747614081255229	-0.548858525759734	-0.712252915365822	-0.725539711108994	-0.666782344191685	-0.954519225419519	-0.765561551991274	-1.03154935453389	-0.973729064612792	-0.6419786117793	-0.913885850269792	-0.584332702572693	-0.565954484687799	-0.385948771246588	-0.470925860057572	-0.514444432870858	-0.585985846614652	-0.305336862132096	-0.397854688238624	-0.298966012859891
chr1	9000000	9050000	-0.50403744073751	-0.863662972570746	-0.770134067913222	-0.851468012779471	-0.76465959401445	-0.655712319593716	-0.515623947807849	-0.551115380502308	-0.740960077420377	-1.16084554292271	-0.745641228415911	-0.577091408979677	-0.786157728032203	-0.584569334659678	-0.817356596183584	-0.505817816591829	-0.614974917424166	-0.445251489497298	-0.600404189783355	-0.728204323012221	-0.498903384790681	-0.681231504381872	-0.803020310039303	-0.490659617047989	-0.797484608601251	-0.920334809089291	-0.697266959213495	-0.96305978439419	-0.731605065327011	-0.852523975831431	-0.819296755134237	-1.04088067653684	-1.08221079434233	NA	-0.984544481150865	-1.02308932899276	-0.674119207047793	-0.672958457515802	-0.69914282387086	-0.650347684322621	-0.400873261478163	-0.601832046219171	-0.773433611162917	-1.04039759061449	-0.348502573267811	-0.629979158369063	-0.458326409424767
chr1	9050000	9100000	-0.605547422858628	-0.873696551727205	-0.845649616454189	-0.794393158604913	-0.776173124294784	-0.745362592697391	-0.781562088635354	-0.70262949870467	-0.853079315321518	-1.11182936476876	-0.81885973540453	-0.749568758595031	-0.712612632942775	-0.649925260756837	-0.592084636907175	-0.57523622185238	-0.738177611359096	-0.5655740947604	-0.342243292157125	-0.759614142934651	-0.655384066389259	-0.90441463389536	-0.900026709604565	-0.581069772811231	-0.967923622802852	-0.91702163305401	-0.667717469732256	-0.94681160765389	-0.862965159632346	-1.06161280022714	-0.774020791284916	-0.944034732501974	-0.965804568967467	-0.945224418153054	-0.879367787825152	-0.979422714041596	-0.832373717159663	-0.814242231162312	-0.747338704787701	-0.74521211249747	-0.476428369106794	-0.635582074024948	-0.798501481022431	-0.900953495132199	-0.520089008528083	-0.603600076579097	-0.657382145671121
chr1	9100000	9150000	-0.714849083305918	-0.818367870208295	-0.864686962815119	-0.793259770524488	-0.697266959213495	-0.897722107096032	-0.869868962302686	-0.856258201359687	-0.906218504447717	-1.33345118530325	-0.816855590102467	-0.738916677357131	-0.751904539808687	-0.811239554531962	-0.763071573867125	-0.834391771424083	-0.786414882669339	-0.723344806138565	-0.890779781108808	-0.64892657270116	-0.953473650026287	-1.09752938334007	-0.889981359550381	-0.739784071533548	-1.01481197275664	-0.90987317213422	-0.693307753389614	-0.839969473373097	-0.816076746385009	-1.07490419279413	-0.8507446287053	-0.797172005706064	-0.821069360557059	-1.00751441498129	-0.855216879848964	-0.89294710547543	-0.805617637202324	-1.02914209366938	-0.961534929972531	-0.809773899396048	-0.603299220246232	-0.567040605634536	-0.785803342030968	-0.739487152162989	-0.681030440204215	-0.556470829376284	-0.863088441250954
chr1	9150000	9200000	-0.702773010009894	-0.780901000145295	-0.780521345375876	-0.851133497358366	-0.768812016806563	-0.949832584851488	-0.849792119736636	-0.911350265827146	-0.96897695080573	-1.35492024274786	-0.832993319507099	-0.848219569832474	-0.713446563115299	-0.730976790503778	-0.944985285567644	-0.920858226319357	-0.782370119391673	-0.827906700850685	-0.672135585506044	-0.478054418278775	-1.43496208066788	-1.2707362082866	-0.819212293981792	-0.874687898066469	-0.957130085347553	-0.785846614917437	-0.737889266306442	-0.883962526772151	-0.987075513382517	-0.967893901025597	-0.895211431572737	-0.979001156433572	-0.741191729030829	-0.949486430310386	-0.768286518507401	-0.764418533690526	-0.692824320934705	-1.03567495748623	-0.90061776395905	-0.890480147371047	-0.722108320387847	-0.56198876495089	-0.734741409780609	-0.616670412874409	-0.758976317586381	-0.614605767528042	-0.980321023795178
chr1	9200000	9250000	-0.616438699101974	-0.704074960970868	-0.582494001140649	-0.722620150959363	-0.953637476355727	-0.981228683163875	-0.85707068815649	-0.80378651928752	-1.0112587670385	-0.936062218567703	-0.784593968692907	-0.749645995433539	-0.58195783004841	-0.527374189874183	-0.907175813161044	-0.819856447995015	-0.878944275854609	-0.905631552765592	-0.355281996573561	-0.494375460397903	-1.19581025697055	-1.18713123306909	-0.648142074897518	-0.85604487317258	-0.773080027741474	-0.659601471286852	-0.595870012257637	-0.882967307914342	-1.02724560783945	-0.860408211545592	-0.781867891127918	-0.973314785447247	-0.609820647871884	-0.46721412199021	-0.596412495348225	-0.632018934927453	-0.75961925120297	-1.12690366105345	-0.774877797616188	-0.893593767292839	-0.682540912652959	-0.568284579666912	-0.620386190892136	-0.848704837558684	-0.765499971984189	-0.632179397088799	-0.800657213580155
chr1	9250000	9300000	-0.656030458415782	-0.470869927608997	-0.447908957596921	-0.464610006439014	-0.733857226333806	-0.931791760547868	-0.848188902623907	-0.677741609644358	-0.801421119576652	-0.872769744893565	-0.482941069099645	-0.396891957170189	-0.381665881528029	-0.24259566234674	-0.739878050042952	-0.636716441715235	-0.91702163305401	-0.789463219219531	-0.284602146189006	-0.373517927413613	-0.73519570078886	-0.91953630736705	-0.368462494685613	-0.736059236434796	-0.55587900582133	-0.505464908997309	-0.327495623230963	-0.663570685827334	-0.899962834623034	-0.847405898785419	-0.834311452233193	-0.884568775342168	-0.382435630929848	-0.400308426940395	-0.351793111287818	-0.439415152884494	-0.739282686493818	-1.05753934610721	-0.680332732763882	-0.638459849892824	-0.495908446160607	-0.38442422166814	-0.422897739039717	-0.612858844085944	-0.740610303142134	-0.570772671898938	-0.603937323612193
chr1	9300000	9350000	-0.315331180242001	-0.166808086572108	-0.281599959189822	-0.198330518455438	-0.36913925630172	-0.612758763006594	-0.656471856355321	-0.514266669903747	-0.553917838215774	-0.86881393469787	-0.141396738228234	-0.027099970333337	-0.154956469328805	-0.0833477109025367	-0.545759667065369	-0.502104367594929	-0.641892469634554	-0.532611424440091	-0.0605933672937142	-0.0751592329404771	-0.407654297356592	-0.517407197787604	-0.0900161117836443	-0.53708937535597	-0.323299294434348	-0.278930135522997	-0.171033218710655	-0.397731111831614	-0.663239788328838	-0.732365446757673	-0.679401188876327	-0.846504308388356	-0.127831027740566	-0.366541234080101	-0.130005502239054	-0.179298859655717	-0.476939142912956	-0.555710951087138	-0.497837046959979	-0.43981096552022	-0.2184585522259	-0.0971269478316357	-0.1406335485666	-0.315589370815976	-0.590430779633532	-0.403565904435997	-0.468680065590569
chr1	9350000	9400000	0.0734026690682077	0.135096176795732	0.0854751296802213	0.0763550498509574	0.0299104006575544	-0.358669305024022	-0.367059218345306	-0.275931921647003	-0.396040210679566	-0.487859359701421	0.117132074204688	0.222263569089477	0.0611974911633996	0.0519999015520129	-0.342574988138803	-0.244835252655836	-0.289920752796369	-0.338133929821962	0.112992424064398	0.194666877433883	-0.141111923559924	-0.174926586437063	0.161588688276043	-0.297918276986892	-0.118960093535266	-0.0946143686091376	-0.0193962529865259	-0.198606399541693	-0.383731849858893	-0.426167529233803	-0.442412416948044	-0.609513155654347	0.0926262282052138	-0.177931317908285	0.0383572351327626	0.0357510070014338	-0.100574203190249	-0.205042269314593	-0.190098464606347	-0.208833953768142	0.050179166972536	0.0957634037818065	0.140860595878912	-0.102176593697513	-0.355756129408164	-0.105901249785945	-0.186783138079017
chr1	9400000	9450000	0.28501998223782	0.429624482854034	0.40101406491507	0.321593564732645	0.25436571678745	-0.171230784842971	-0.134312355276082	0.0212875863628903	-0.127553931762473	-0.08678041980531	0.392377308389743	0.30931912953246	0.39449139894237	0.256715207466869	-0.168080842286201	-0.0187464175621278	-0.00267863243665473	-0.0310193207197623	0.10088292228494	0.439815022671048	0.0867254342970725	0.0712064437066023	0.374217097245579	-0.00459060935253654	0.11723223479179	-0.0378879599156713	0.283042171567783	0.0180577463375293	-0.17215391575022	-0.0934341703931524	-0.165109978113587	-0.327400802590683	0.346371391812243	-0.0263687290979054	0.292920780627579	0.199955411928579	0.237728144502871	0.0184947016541178	0.0965006536567501	0.101627121904058	0.16207404005471	0.24602658081563	0.304023160576711	0.0660787380971577	-0.038001380666244	0.225726116235477	0.0663028815777232
chr1	9450000	9500000	0.487252315996601	0.529434927886056	0.529461562371944	0.547842640026603	0.534284011178944	0.125860029437307	0.132648355392614	0.302959456726662	0.203984314959706	0.140805608448381	0.540766624690161	0.480451930869966	0.686341506531822	0.443037346918524	0.137720943441162	0.384391445687152	0.302992528067743	0.272214245449635	0.583337857214521	0.686293440355848	0.302895466842725	0.362047941155297	0.540222422672564	0.268120722442569	0.385476044540205	0.17429434240674	0.597559132319363	0.255696611089753	0.114945701249927	0.317985509372535	0.115959180080903	-0.0563630060743732	0.699949486344103	0.248366690034024	0.525056442938525	0.491936175743679	0.492244444816046	-0.0820649164045986	0.210209749520278	0.426018002510687	0.40364913830839	0.48162815242265	0.518464926335131	0.262963604972542	0.247042737684242	0.435514518987702	0.289850320284779
chr1	9500000	9550000	0.809112667704613	0.594226888928293	0.669971426067408	0.68841241627348	0.783939128747218	0.531932916401295	0.389215157377395	0.538209097555323	0.414487871022327	0.399387304452904	0.762768897010484	0.821013033098833	0.921609610696189	0.599635108195387	0.409335856589772	0.700112441409068	0.419567878455153	0.476262129035443	0.765765101223776	0.845886128673084	0.592795690590271	0.616989926301522	0.672060617768493	0.550283183108276	0.640832912430613	0.800252139687733	0.665727793878718	0.472536135114634	0.386596221123497	0.48521801295191	0.253646853805567	0.215427290162056	0.924501058154705	0.753572926577367	0.724318164094741	0.83271602612148	0.766792421110667	0.33128118208362	0.463588762716993	0.547253048928671	0.894552705253697	0.763453565529129	0.888953431756379	0.611041644534606	0.479350598949696	0.707603931534441	0.454891271671309
chr1	9550000	9600000	1.11742514334952	0.737776355364771	0.81126664538086	0.840509840502017	0.907631259279325	0.651294666121968	0.547052662597246	0.549342156666463	0.503979156121119	0.564042032620148	0.90202291828191	0.95398918334054	1.15235973422176	0.926114430985058	0.635773228135547	0.78854155034846	0.486730480607192	0.709068735072494	0.96043278793183	0.958983337397215	0.811056698330522	0.84333012626849	0.85768108754586	0.708828919231852	0.876891218574676	1.2445736746428	0.623808439627897	0.64423895146193	0.682306164953855	0.509554660804557	0.466166809397512	0.421395754927349	0.923063610515685	1.07035268644603	1.1393724287492	1.06185047506123	0.800779878331553	0.546830144039735	0.671251618612734	0.595551459523111	0.986981089927655	0.955627444678794	1.24576100190234	0.795140097869682	0.737899632493679	1.20677761160967	0.575547706409098
chr1	9600000	9650000	1.09230820933951	0.912297956483047	0.978862898082955	1.10727639947707	1.02179848651297	0.703846578498588	0.903489028719601	0.755751152852741	0.676980249469851	0.688824445025422	1.0981957431885	1.00830727278154	1.18712716684655	1.21695648915602	0.748680908880023	0.964454682068318	0.860512813950317	0.755563264299083	1.15787450537236	1.15540985097892	1.02522326210087	0.951647558245429	1.07273813368636	0.951647558245429	0.997423039063871	1.38471041363702	0.921181567392477	0.743527952868379	0.897535049923067	0.879528514147224	1.21014218436328	0.614532097195215	1.21079525533826	0.983329294066125	1.23892516811856	1.21199592203686	0.994449786840383	1.11359284709687	0.984031743481964	1.01071036019688	1.01039697180257	1.24637796285242	1.47546319528475	0.8638575987603	0.983571847161762	1.49127804917502	1.06362186256446
chr1	9650000	9700000	1.17395593515276	1.54520054810044	1.50419170137677	1.15232710962902	1.14535345501306	0.996351610987462	1.03096174556333	1.035479921395	0.976547622725167	0.806401465265191	1.33669816707552	1.15023769376729	1.17344155849044	1.23882989912777	0.952174340932427	0.933248419195392	1.17847710679502	0.895854405704107	1.22292604724444	1.32550067486256	1.08548153245075	0.953046519440424	1.18829278064315	1.08475650362165	0.937100685096201	1.42982191637047	1.20614975841276	0.896725444288985	0.859680645957262	0.906824531593264	1.37525418707073	0.833583241574157	1.37519223412685	0.654696445800975	1.29658882252794	1.23347309377583	1.35583178423459	0.50037200130871	1.22883239399481	1.25962582944334	0.951439649219598	1.29632883000691	1.54605209064875	0.879114403054882	1.040890745014	1.48147479974617	1.50871836981315
chr1	9700000	9750000	1.39638551724939	1.44170351865352	1.54431155924711	0.98226687741998	1.18882319144781	1.03136716944737	1.01841999174193	1.20697162049664	1.2760844808533	0.962897151935774	1.38674491794468	1.2725814284387	1.33628844899313	1.12973452612271	1.32097856475845	1.12681083548982	1.41480653397762	0.946753084682556	1.40143533663886	1.59484164951257	1.18752570572871	0.868264143459968	1.14853023681931	1.05083135437812	0.930644934869722	0.764643932584815	NA	1.01655162710997	0.864430753311643	0.951412469741039	1.36398522578988	1.01869021442667	1.35407684104833	0.584608095443862	1.12876925301318	0.983009526699733	1.50143113123179	0.638956366537638	1.35923517473475	1.15991265927288	NA	1.10105440795087	1.25215406873383	0.904294127222012	1.03773371599862	1.36655243903873	1.2934064144091
chr1	9750000	9800000	1.49157710712938	1.32809267866794	1.38391821324323	1.09954414195918	1.24212196507031	0.996996682307273	1.08684709198752	1.23167965056015	1.40819286516823	1.05017832477349	1.36076139724687	1.22376607634564	1.58496995903691	1.00192581806782	1.36697503343242	1.39187349168534	1.32883114245167	1.02782507050667	1.49466860248023	1.39203934195981	1.27979225894333	0.902620987154765	1.32779282524782	1.21035816067549	1.12259464832986	0.971940425741086	1.33241768441931	0.946376417546047	1.06775761106691	0.965483916051423	1.30032273378638	1.09114271229249	1.37401396361096	1.19743659332775	1.1939790183363	1.29908675111691	1.50192320493359	0.832035558940393	1.38000704222317	1.15184415997558	1.36707883812788	1.21127705104078	1.40810101667253	0.931374297492255	1.08771621732395	NA	1.45166929886826
chr1	9800000	9850000	1.53201776716178	1.2644348478401	1.2668464194191	1.25651373950255	1.20093395931934	0.957399347892662	1.1977021701268	1.15844270462406	1.29609256251264	1.14071655323211	1.28201027991637	1.22886130736802	1.53056413045232	0.988415313018831	1.26917633563701	1.35501180671721	1.12298033818346	1.20181338324454	1.25360239001763	1.19170990829416	1.21360295719282	0.977972071195254	1.43805911361254	1.37413870036983	1.19604458521622	1.33279383494377	1.3761865526298	1.22242444620775	1.09779545222174	0.82348173565631	1.32105875021077	0.928067650428956	1.4349694849265	1.10022197276473	1.17125264612179	1.52343934686949	1.47540917862607	0.91092766810737	1.49041051391963	1.32695362889342	1.5574829481467	1.46438615934372	1.6267952376371	0.985073154115541	1.12313553002959	1.32274344473222	1.66248901569684
chr1	9850000	9900000	1.51935769369045	1.26764200986563	1.28163024947264	1.27848573118849	1.15851764298206	1.19595198581327	1.311739851476	1.14321110156221	1.20362998865796	1.28551632928661	1.18334087619261	1.39164817578956	1.39400346626626	1.24026932513125	1.17531450510675	1.28342158005616	1.09958448742567	1.3636759624101	1.24876091357409	1.22940568393226	1.3311717041277	1.11427546113425	1.37438287121677	1.29680837532578	1.27814603633186	1.23166385291903	1.50516210332072	1.50846908797882	1.12055327537442	1.2860515437665	1.45396947305852	1.0080377333871	1.43836103958494	0.94782828358815	1.18879527999313	1.41675296833649	1.08801300049083	1.01003829723883	1.69283136907277	1.36602942595285	1.49332996791318	1.32077196675801	1.55470660871015	1.2102492818145	1.0529770042424	1.29675216789425	1.40832373484581
chr1	9900000	9950000	1.15054417827371	1.27113203303286	1.28598788478348	1.15299883926853	1.1617835794381	1.28155373120833	1.44315971286655	1.33431293437321	1.22841336782759	1.26959063997117	1.17346568391869	1.42017777878384	1.26088600633706	1.32322245721907	1.06508847017636	1.2520070124492	1.13018280716134	1.50285260978394	1.34358308598191	1.3289373573833	1.3417916097368	1.37560811131411	1.36335746473793	1.31226137973715	1.14025960930911	1.14987951240594	1.62560867692297	1.43599215346779	1.19760268795996	1.68653319854975	1.32946565544974	1.31354554222363	0.997618946730129	0.941200192153855	1.21239540987893	1.37867008193786	1.17508317338689	1.12214417130213	1.58403146292561	1.2237906189351	1.40316981896977	1.16639823419018	1.37598130176116	1.35940907681369	1.03180088417594	1.38253672177181	1.24392204432
chr1	9950000	10000000	1.17597270485062	1.16092497423399	1.27840043969203	1.20724364388582	1.17276633209953	1.23074099402655	1.45819088189539	1.41050624696864	1.13425573412064	1.18868323904088	1.55226934575775	1.30672705940575	1.25416674100089	1.42000591827026	1.23262397927103	1.14850533683769	1.39270551531467	1.38804574555266	1.42695301553631	1.39707320456024	1.27406584167831	1.44496823237726	1.38344768837622	1.29650846003748	1.03686293515095	1.34682757010066	1.3771622475378	1.29843613428955	1.25135096482159	1.1175327312429	1.43537342094829	1.31928179548954	1.18663747151409	1.07965769360942	1.26471304086348	1.40276457507265	1.34863673454628	1.06031448675506	1.41210622972982	1.27169154193327	1.34162834531422	1.49013993606406	1.41981016845252	1.01170840909919	1.20935431421048	1.48570439800014	1.21907145208713
chr1	10000000	10050000	1.13290299250312	1.14987951240594	1.25802905173885	1.33791721213206	1.23833838035674	1.26732167643432	1.29644133666193	1.31745316506883	1.13565420476609	1.18020421809091	1.41608713871382	1.26803694998764	1.25612743231346	1.32518329846998	1.31319491062148	1.41137205195796	1.21617167237227	1.24661391652822	1.3007574381728	1.26802710180074	1.39908223451357	1.2336061348357	1.20395774228524	1.22661206147146	1.32678158788193	1.36460190664057	1.13614091152206	1.23923371323188	1.24773360472559	1.04207103169397	1.5662458705579	1.12135961247017	1.36452000613257	1.08549376699379	1.40009691570708	1.28604008418473	1.48014871025815	1.03767135073738	1.39590417538541	1.29864608393833	1.22702541808219	1.52577736493509	1.55263803087649	0.910688993712024	1.28723451277612	1.45074264746828	1.12403622736558
chr1	10050000	10100000	1.06666959965644	1.02355680627266	1.03930505257224	1.36350712337389	1.30469355371964	1.10962420199473	1.08203427550538	1.02327284731065	0.961040657393305	1.08897205274855	1.05635292423463	1.26524052983639	1.17523010764376	1.06525271413022	0.951178579545966	1.21889161914703	0.956145021479657	1.08783879510706	1.17221482521398	1.1640196964831	1.39096259732247	1.05963853949787	1.02012758301257	1.14450843657674	1.13019076714901	1.20543192427549	1.00886476660256	1.15090372347344	1.05343432193503	1.10536641625592	1.16126405059049	0.986973015323332	1.3835894097231	0.672559255175133	1.45746849758542	1.13570097055298	1.52719033282872	1.14270243373232	1.30632378042299	1.18000524390247	1.11939754344228	1.50971690955302	1.46646486062265	0.864112774930642	0.840470513121184	1.38957628492786	1.26821581090105
chr1	10100000	10150000	0.992410633539257	0.888589261531127	0.876425908029995	1.13909374551514	1.08704764692613	0.77869694879901	1.00978714064167	0.797605387224437	0.569579431888982	0.949290159631047	0.901450185397061	1.14992348827825	0.929070269625602	0.869549933513036	0.704401687222271	0.908894534966234	0.853043932279039	0.936703033510482	1.11170279714077	1.17405361943092	1.25738278858647	0.973721103171714	0.875140807206685	0.983522588858991	0.90668202484259	0.853221127922798	1.05992934871232	0.840117284916814	0.896733943223066	1.21429116099934	0.746118063912678	0.715683398641201	1.4450552718919	0.943324664922605	1.27671892683779	1.00914289392794	1.24107495906264	0.90377366772467	1.2438704336242	1.09001412918291	1.11617404040923	1.46394144296696	1.14165505384922	0.914612459655362	0.657784211447588	1.3264710476334	1.20850004685979
chr1	10150000	10200000	0.803838214665037	0.754588695248514	0.761759626244963	0.788896581237833	0.680407679313416	0.564357028339598	0.930950372872926	0.70193654123044	0.40128913268414	0.905216790094083	0.740681574786584	0.918974745854009	0.623546219376859	0.642049570809099	0.489175618994844	0.7701336614203	0.754925436276443	0.726059452758748	0.815090734615219	0.975188487502033	1.12495178287068	0.912219972203084	0.618765724522184	0.725191600258667	0.624698464711691	0.640876371002654	0.960576127049018	0.562150605032735	0.680955803277725	1.15611943001657	0.723343338194739	0.466670093408253	1.27998486722113	1.08272209457337	0.979979797947951	0.852626975122521	0.976718007045856	0.332778022139976	0.998830018009998	0.968186214679179	1.11500111111688	1.30506428162613	0.718992655783849	0.739974084538271	0.566442740752696	1.20959487916707	0.879993513371124
chr1	10200000	10250000	0.599470660167396	0.547052662597246	0.515564005017748	0.424629865587455	0.599214829060324	0.261546800335221	0.458295477471869	0.41288701970067	0.24867728240479	0.769585350008087	0.514446391908663	0.294281990849749	0.475801302188714	0.455294033846963	0.275449558544909	0.550928554439906	0.400273589903236	0.496344011215572	0.560920797961998	0.650359978012657	0.677929017163424	0.737997625932449	0.411201082407084	0.361990013809455	0.361207157919275	0.454351653491528	0.522684799935248	0.272368828334668	0.405578687699864	0.607627978249298	0.49360600577532	0.221773680107842	0.925604506710767	0.74638012096514	0.689600334278167	0.781070848302303	0.984031743481964	0.686780661005958	0.669264994716453	0.720690092171041	0.594464329211951	0.85757201900264	0.529086640905554	0.503226688621036	0.6663652425629	0.985660184408003	0.464559635458909
chr1	10250000	10300000	0.172701121573314	0.339811494219345	0.328933273771437	0.175975723543502	0.622857819497251	-0.141025217287234	-0.0512608068369957	0.0061971214329148	-0.0139349056077464	0.241972704967962	0.214246607341535	0.0922897353729661	0.334201201116238	0.211086452101146	0.0554948306121987	0.254375689281853	0.0317135889912209	0.19896578796778	0.258764585020523	0.399929750871755	0.192862413542239	0.375633801219527	0.191248303765669	0.174963573429589	0.192618388744616	0.15728766293312	0.181559141568935	0.0237611194259491	0.104025365922418	-0.0014299725582188	0.241574848740195	-0.109748243255485	0.626357656449846	0.411215932153626	0.342870673649186	0.533987039593744	0.681989378720178	0.102949943503526	0.22077848225315	0.40550485837847	0.325866053522392	0.339583155670589	0.40066134594227	0.174792866523899	0.338156481616967	0.525203205101105	0.137686551358882
chr1	10300000	10350000	-0.0493335268840329	0.0685777467652261	0.149343187126389	0.0424812776729682	0.217345067396604	-0.295554904073075	-0.122772286694009	-0.277006795412545	-0.204722933596083	-0.2391507945975	0.00329911594775189	-0.0375417393526554	0.0660576813533005	-0.0502456828407818	-0.243535944109704	0.0643237851656267	-0.178067222085868	-0.293381554597753	-0.115268881453964	0.12259178860707	0.110082028210637	0.0717558141222598	-0.0274441120293245	-0.00953898990533924	-0.000776230957512704	-0.12683345155387	0.160650531197981	-0.194902337171342	-0.136286491142083	-0.168955302309719	-0.106139423433214	-0.401008654985603	0.364306911368706	0.110239372881939	0.0226382142406099	0.240301689968418	0.267836759642071	-0.14923600931217	-0.0325009204988681	0.0926918834254293	0.164242274902379	0.268904708764734	0.0902179557858804	-0.134237751780614	0.00509492560569877	0.0614991342910929	-0.138882963986614
chr1	10350000	10400000	-0.144993263341262	-0.127831027740566	-0.0757719991330382	-0.0571095019507871	-0.159603187255204	-0.421715946387797	-0.22803892805382	-0.450679991769871	-0.474880307862315	-0.544138264685044	-0.167690103231935	-0.303468330366439	-0.171537984553953	-0.130847112316364	-0.52701102702791	-0.229185290497654	-0.284573449539544	-0.483746823511031	-0.412762860951642	-0.143177623640531	0.0223525324829503	-0.2057895615757	-0.155796824761535	-0.236538954110699	-0.2593711909277	-0.406752731464891	-0.161103394763091	-0.389529848860316	-0.370497826733135	-0.443400977835422	-0.464215506966949	-0.483643817550909	0.134444971141316	-0.302274333351153	-0.0915318330281043	-0.0751961199955556	-0.0151025184998739	-0.285412156373674	-0.224845237511707	-0.13640916824808	-0.0165862713665675	0.17181519626473	-0.155896245899311	-0.401511820221052	-0.174573442135843	-0.0595383156972209	-0.369093305302181
chr1	10400000	10450000	-0.201589412207237	-0.216376012432742	-0.146065858820615	-0.13672681522389	-0.124671303894948	-0.556931594094516	-0.346248221616473	-0.56020151726949	-0.64042788702398	-0.512326759011852	-0.359057758949498	-0.444404381086143	-0.265323946890574	-0.231811639013767	-0.648175141635212	-0.556878078003056	-0.359420653745549	-0.470699517013313	-0.428100861561415	-0.307383735864959	-0.487578751234759	-0.606481700975655	-0.30197520096075	-0.379986743898019	-0.418168582334066	-0.730628012573993	-0.534310515370426	-0.576965598997965	-0.780837527838184	-0.717762024949685	-0.70262949870467	-0.560727581194538	-0.139475076945411	-0.445380885385178	-0.262815277004151	-0.288698389735024	-0.27437454433079	-0.279287736580583	-0.52246759879563	-0.306499501350186	-0.055868461162702	0.0377164342591181	-0.159348108617878	-0.444242575733202	-0.344066193775456	-0.0900628114854664	-0.431238197529252
chr1	10450000	10500000	-0.313357010949477	-0.347092373664076	-0.21152237114601	-0.285656261892293	-0.385739604838526	-0.638597822300613	-0.58838721741631	-0.675541645560538	-0.786157728032203	-0.496702427763783	-0.382128884165564	-0.509883254241633	-0.291930904718688	-0.412270892011535	-0.678004797281576	-0.76322661086977	-0.579907092945582	-0.594359354243896	-0.39213813450711	-0.63987623127978	-0.946580416914231	-0.791733450214367	-0.375856611226886	-0.496749626800389	-0.557060912165694	-0.732724271646992	-0.592972433711331	-0.678088051565493	-0.833516039207186	-0.810277062530269	-0.847610012474885	-0.814827422169687	-0.384071988303797	-0.582533641807567	-0.470282034482292	-0.397809913856949	-0.474008494602185	-0.470224796173845	-0.698792432620425	-0.468387333211777	-0.102176593697513	-0.0834722875100829	-0.193258688267647	-0.519517376402468	-0.412209493417584	-0.37219963062897	-0.526837038736053
chr1	10500000	10550000	-0.471097656895463	-0.447553918954522	-0.362976124326431	-0.389476943281947	-0.534749849763259	-0.718211685596087	-0.72997611897068	-0.631747211748988	-0.720089289972869	-0.638486562042694	-0.367328166563804	-0.613962533525458	-0.374817148826856	-0.428547065288149	-0.753911909117058	-0.807096611900909	-0.731727697815101	-0.710226481206553	-0.578977800460835	-0.614258749813965	-1.13387812799337	-0.721984991289042	-0.348428074067554	-0.574081162436193	-0.5807223856118	-0.619666083366497	-0.556338558415296	-0.762230270264619	-0.821935976031914	-0.902096595971754	-0.92398732584138	-0.902631147426166	-0.423140733626778	-0.613162743580877	-0.602745051723757	-0.442896743362956	-0.550553775980114	-0.773433611162917	-0.824312445436573	-0.606347529343934	-0.0650900801500134	-0.162324730046948	-0.196590289864757	-0.488756648135833	-0.246184887438964	-0.392774532801307	-0.555710951087138
chr1	10550000	10600000	-0.436617341815516	-0.435667350256735	-0.411878334524862	-0.331265575117814	-0.349854652500781	-0.722114403962375	-0.625640118639976	-0.531875299959121	-0.54599735572606	-0.738879108742095	-0.290488800268603	-0.58597713141688	-0.280874215744752	-0.57633430572215	-0.728515531376139	-0.786553860731523	-0.632469350849525	-0.844636967904239	-0.495735835879012	-0.509964905202931	-1.0092536922487	-0.756765656730337	-0.336925679094097	-0.540477982090633	-0.509458246104112	-0.596573214755699	-0.639252847591566	-0.783998731506449	-0.865515380569539	-1.04634843268118	-0.878179415621453	-0.75994547097037	-0.43908459813706	-0.634309282915305	-0.59452387462646	-0.535965060276967	-0.626036955617921	-0.830901499745678	-0.844871262031442	-0.722365375035474	0.165449363982272	-0.0417242742588537	-0.162348810029702	-0.366590090381338	-0.168264403893895	-0.355197421455578	-0.474853558536736
chr1	10600000	10650000	-0.0539717167948161	-0.293610638017175	-0.205355998328691	-0.17019349621158	-0.214719062170918	-0.533724921947991	-0.484746051184518	-0.651286733017246	-0.435985234832825	-0.62845395979607	-0.139541259443358	-0.357194824967282	-0.111170234009479	-0.422888017899958	-0.616166443604388	-0.689606868810454	-0.482625841875773	-0.963093887868419	-0.298395769098841	-0.327145011195655	-0.855465584246685	-0.83992772336034	-0.291930904718688	-0.452553846417425	-0.427633547903305	-0.617232534644594	-0.551735022379584	-0.604314009993369	-0.822158507850599	-1.01600924853447	-0.774469508049014	-0.765974277997643	-0.522958318998002	-0.613769636826086	-0.472704194238316	-0.525444481259078	-0.70578267565909	-0.787778638490725	-0.784639611273402	-0.66531256312985	0.426481395594382	0.212183586897742	0.0210356521140277	-0.232100993084455	-0.0486085976802988	-0.283466124388916	-0.340162422799584
chr1	10650000	10700000	0.0823485909900956	-0.157681125437911	-0.0394139019968393	0.0193684780722067	-0.244874383489478	-0.464851751516989	-0.589683929657315	-0.615072416324148	-0.327448212910823	-0.485807294374256	0.00690258523981873	-0.108946027720561	0.0802158762580373	-0.115658751068158	-0.58107275586088	-0.562307436685655	-0.489469900802794	-0.651862388823565	-0.187471027639829	-0.123513415237859	-0.653170979631272	-0.728927581291325	-0.114115954759906	-0.333416980279468	-0.306594857012163	-0.384019979101316	-0.144787079316206	-0.446784864821783	-0.769513633446603	-0.488121310755392	-0.660424142585713	-0.855835530690176	-0.382006222780646	-0.50627435693091	-0.259072727434623	-0.345422677226123	-0.692824320934705	-0.689528240580838	-0.623543843147096	-0.528383380078165	0.675703582277122	0.450686745079105	0.256258475794359	-0.0563088943370007	0.1454554542305	-0.1047858490116	-0.180702614896461
chr1	10700000	10750000	0.186144253093246	-0.119139640815807	-0.196880933286987	0.166796239413683	-0.22213998377226	-0.398062196367925	-0.46745975945067	-0.490139113683569	-0.259620324452538	-0.42079478612295	0.0739567430724671	-0.0329593106657233	0.213683293206403	0.00747166928880769	-0.519511359261654	-0.322972325762042	-0.327602970188986	-0.457023578776002	-0.110804287252496	0.0306326057088761	-0.322399719098702	-0.611700347870279	0.0665885706140488	-0.192412078621758	-0.114335042684571	-0.0128774758568111	-0.0499238608434417	-0.351486023761015	-0.773778601632649	-0.681214461563525	-0.682307862371579	-0.753577768727947	-0.222434601942977	-0.246943367546693	-0.044036820166886	-0.174617800056194	-0.518130819267777	-0.4845233339502	-0.443950319720304	-0.438123235245361	0.717028891353238	0.948436521750431	0.423009415529336	0.146880996268134	0.339538324603659	0.158476477628164	-0.0276461601777763
chr1	10750000	10800000	0.457960747310829	0.145752570735737	0.14361546660957	0.353506048793273	-0.0601134872735049	-0.137096561264213	-0.165975358091487	-0.244686113581219	-0.133603440999292	-0.410663425114706	0.174892127170954	0.0841949987701929	0.372743014681694	0.0779632554113111	-0.294832635123338	-0.242886713866074	-0.141025217287234	-0.265168043357735	0.0935028980079744	0.224348402356671	-0.02414843074009	-0.486415984209434	0.238458250307476	0.00671633516145193	0.102602386245599	-0.213743763868855	-0.0144497124492187	-0.215719737105991	-0.585890203839304	-0.888405965750243	-0.623817063080531	-0.577478092736478	-0.0318803921752626	-0.181221594707366	0.113006348962972	-0.0488688430722208	-0.291684361576535	-0.370742453876792	-0.309316119144256	-0.309495130228303	0.796880229327733	1.23894688313196	0.544440801702921	0.200787393058415	0.599175507942924	0.390190386438426	0.150251776738129
chr1	10800000	10850000	0.747668812521425	0.364802023990649	0.453785793889819	0.561495325933518	0.291522845994963	0.167932269463374	0.0632837510540645	0.0482927640100478	0.0398265372119531	-0.228380083046852	0.411740705298164	0.366877630606079	0.597017490692019	0.293515212896442	-0.0593857639340428	-0.181794328135891	0.0513336020268396	0.0106195222168069	0.411102673122705	0.229354221592752	0.192862413542239	-0.0938774599883176	0.371923961454676	0.170789278840136	0.280545384223516	-0.0380348921257986	0.167963646876869	-0.0384148059758743	-0.304048436461199	-0.58525033722107	-0.579377322614072	-0.431095132721583	0.111851157065593	-0.0903470814932346	0.267617071134022	0.0935544292489657	-0.246500748353291	-0.369506359257548	-0.102371060988082	-0.145783346539787	0.96958643555282	1.24172404016355	0.767831531923076	0.316510853232869	0.991346101990448	0.363336647301665	0.291540482064836
chr1	10850000	10900000	0.85872945137412	0.446905524704832	0.448028353222992	0.597733844612836	0.570125599788298	0.303300214484478	0.181559141568935	0.220814299492808	0.11911705939601	-0.0541326327353508	0.482663224495182	0.517091576085915	0.648617559237679	0.436478972986688	0.0632728175394847	-0.0476829153540701	0.196223191810627	0.205294159886806	0.663844137220331	0.144256710243429	0.0306545255271249	0.159090200216322	0.413129572265737	0.219261854260544	0.324377413310734	0.0857605783996566	0.333357717441971	0.0393215012530319	-0.216643941748174	-0.3588793145079	-0.584569334659678	-0.359190789208197	0.11078589482816	0.0107473826126159	0.379363185623172	0.201731962820231	-0.299146072345352	-0.243385159107064	0.00878883872334774	-0.0614301592658719	1.21863368065419	1.18842568728465	0.95236961466628	0.661225633583689	0.968644248449331	0.3927935785511	0.348685001691576
chr1	10900000	10950000	0.75569976073269	0.416533846672948	0.365342202232329	0.564930412673529	0.447866423332522	0.249827047420137	0.042546795806365	0.129528648518574	0.0617660431228284	-0.0799066053610353	0.424938558980692	0.378051235314074	0.610337895452159	0.369501691247447	-0.0204221519495124	-0.069256480910337	0.143569300818168	0.0277855082804675	0.510116451220042	0.179393041161247	0.0121883491008091	-0.0552758827221858	0.418153931884318	0.0790951635356232	0.332974083379214	0.0766289661590581	0.253911600765967	-0.0605058205937561	-0.284099303841124	-0.420262895531817	-0.396172731386386	-0.48098640868088	0.157182795675815	0.0980035690400754	0.255723212557618	0.28991239104155	-0.293381554597753	-0.184115916809204	0.0415235936696283	-0.0168232064411254	1.32465393969879	1.13817395534148	1.05600580743419	0.734941616908271	0.887040742312595	0.373579307165193	0.345368029782745
chr1	10950000	11000000	0.415879218246521	0.321895275411928	0.338425874414022	0.550906337046237	0.31572684638184	0.143636506070512	-0.231374461188291	-0.370132895504884	-0.0674711261743841	-0.157212284003277	0.412987757511098	0.319853835093892	0.519842173072556	0.344407988836697	-0.134850890149685	-0.269033262018635	-0.0162689111435485	-0.228558088385883	0.33690550001564	0.162587631631601	-0.02218373489122	-0.25892696424225	0.410744632264655	0.0442662161044233	0.377895228459245	0.165942696702143	0.185304021639948	-0.114288608329144	-0.353284442481431	-0.454365682533132	-0.48973817212734	-0.636337646075336	0.260121504052079	0.018531220643068	0.11367989043482	0.337292845159244	-0.336390587846667	-0.392037565406013	-0.132388972534631	-0.15992578746677	1.10030348447322	1.12353016683631	1.0262660646285	0.704810682866652	0.847881404259456	0.313750064665332	0.262197675449169
chr1	11000000	11050000	0.407472554217355	0.305062713267436	0.336710450261867	0.535188710841958	0.230603579624469	-0.0398684451496755	-0.193501028978577	-0.326204889468303	-0.184263256305752	-0.390214968309953	0.425040724338867	0.358725668255184	0.42072291809226	0.315534955138575	-0.17840085399305	-0.384202178497834	-0.196188796245386	-0.242691032349168	0.362168041995465	0.136567373483035	-0.19060869220389	-0.338117773182123	0.314101774450203	0.000142224659366568	0.377412443499783	0.216231988403863	0.384927120641579	-0.0755018138579235	-0.359057758949498	-0.571642436743372	-0.499606740554872	-0.593018150056589	0.421963371503177	-0.0648137888854486	0.200871004562764	0.249922989308328	-0.336822180469746	-0.302573885272031	-0.243958106932686	-0.304998485029438	1.10503843480371	0.894552705253697	0.901607178337115	0.582194607032897	0.715493451634683	0.279624891677409	0.0975392494066369
chr1	11050000	11100000	0.576360723161295	0.160144592500342	0.144575047107056	0.533594475205224	0.103823013623812	-0.122015557398301	-0.233585069105048	-0.2378397937183	-0.236127005674997	-0.55106231446207	0.418903501745495	0.311284140826911	0.36113290107608	0.365444233472112	-0.186199778152771	-0.290578148898343	-0.170082547054776	-0.444954449352586	0.455558720981909	0.225195103756216	-0.320894155448052	-0.437594528614468	0.282991458342501	-0.0786834469251274	0.394321586483972	0.242232698241997	0.391988790062575	-0.0450527927007709	-0.234726891421825	-0.56906705375568	-0.219772726379368	-0.530365179072259	0.58477474463849	0.261232935388297	0.274978322455717	0.351713993775068	-0.164062138983056	-0.231867001334502	-0.149219785841214	-0.149219785841214	1.19624182507248	0.799856184319724	0.836771960870561	0.509566169510948	0.519248865171097	0.230980853308429	0.0176685190453485
chr1	11100000	11150000	0.798330795250299	0.314305266873505	0.324711444113886	0.613859435205821	0.141306521279581	0.155288172861731	-0.252912819241734	-0.256557269151157	-0.0894379908672815	-0.511884146785524	0.500183805979776	0.288327560135728	0.467820690161152	0.430811506190057	-0.152159848482687	-0.189757487843608	-0.0911744539088568	-0.375271057107636	0.564666715737531	0.326631731597417	-0.338145907620135	-0.404553371542447	0.364988208977397	-0.146256880189613	0.547144954760122	0.387205946875693	0.477108743166467	0.00995478389578991	-0.20668797321695	-0.478505458634868	-0.188676209219415	-0.469508321541303	0.620343489871228	0.295971801441622	0.375559838901035	0.558228393539251	-0.0117662538185916	-0.141111923559924	-0.0481068812929617	-0.017942705128647	1.09824180046129	0.94214940924742	0.748380325104303	0.548428446634927	0.400841043535566	0.299250589108212	0.138465535904552
chr1	11150000	11200000	0.988552561222125	0.498907868576355	0.53872867735601	0.840037606802207	0.242691088740898	0.132834705276914	-0.167807398700542	-0.182677572652931	0.0682549189636752	-0.378170435273017	0.70436271488467	0.538669177231576	0.749944703335585	0.595427995345137	-0.0626225822218835	-0.0563088943370007	0.0294033547299138	-0.155097278568593	0.773189254797754	0.436385562376298	-0.255700864117745	-0.285146358575904	0.489448664511723	-0.150915833671702	0.69835663347173	0.685070899718876	0.834233732964537	0.14251660552076	-0.112639981594211	-0.217202418705824	-0.0852689926211551	-0.325718113229667	0.663756967152404	0.430908138144137	0.66284182336396	0.753875398749285	0.0577837358509437	-0.208558232474729	0.0898688849227069	0.144773900415966	0.985495733974854	1.09322149678569	0.877491720357424	0.911487425771754	0.510560432823108	0.758821239145701	0.223062749235526
chr1	11200000	11250000	1.08849383108922	0.618307779836296	0.706194470496992	0.878013713374771	0.321557534001777	0.196744568465446	0.0271224560355649	-0.0180465234829577	0.250840976428074	-0.210074665895187	0.948859084933815	0.818184514259861	1.11121203466771	0.867406172707467	0.11302078033276	0.251803939246756	0.204324291168652	0.000751010636066336	1.02831266089082	0.696119799628262	-0.0357324163227622	-0.188204688391853	0.650732259406573	-0.0348209003064317	0.937332307945404	0.881718866527799	1.1227940387041	0.333985151719506	0.0447868050137056	0.0734026690682077	0.0768080366203989	-0.213695726286201	0.795386989302082	0.685227930168258	0.758332845167986	0.876011206856462	0.162333386006581	-0.130305590904303	0.226155880726767	0.189845747989224	1.03690019123491	1.05790931275314	1.16019450120407	1.05854961304374	0.841997621316165	1.15571694767423	0.335458109872569
chr1	11250000	11300000	1.00251278628467	0.841286034973233	0.926649655754926	1.00050837127605	0.430914487700816	0.593283787748047	0.235716224490037	0.187451509264172	0.430004794185767	-0.0982483872896623	1.09177013279245	0.96958643555282	1.17428191319306	1.17520271439306	0.316152307086915	0.516896271280173	0.332514856266111	0.242380358187355	1.03775771161586	0.895048012331306	0.169944419374765	-0.00549120829791488	0.764773072508759	0.187661851287931	1.11105750684374	1.06332909165409	1.24506271044393	0.49665897465325	0.202742737141578	0.0366882167706238	0.119350349075177	-0.0864704061967013	0.925167499940895	0.731009290132862	0.812746922847735	1.03441506239408	0.148283558707185	0.523854500980867	0.319539124497606	0.358946358649439	1.10688662779155	1.10004945978523	1.36240189640539	1.0995207182578	1.10855996560833	1.42659317421237	0.516810248378803
chr1	11300000	11350000	1.11052461788879	1.02957017171392	1.08933602380335	1.18274324752307	0.587155799036553	0.771745864641199	0.370805218046681	0.441063291856905	0.611777574317776	-0.196145600975747	1.0022074614267	1.05283366518846	1.28601285797714	1.24158755919028	0.443325915706498	0.507610313818005	0.411061058676315	0.44294894810058	1.04130760611234	1.08177735079071	0.308840170516348	0.158226398288214	0.911768786094873	0.332237545617908	1.13265522868826	1.18908962114698	0.843221277579282	0.600180353432089	0.302708528487869	-0.0428979204217331	0.128654178701495	-0.0259227022630997	0.993684361628333	0.822300661933611	1.10355223732975	1.2605558621046	0.322424637208804	0.356509160339558	0.467667359533419	0.520433755422955	1.14586015459745	1.31072547821359	1.40819286516823	1.01935226703524	1.16435408096026	1.09349079974234	0.659112274908953
chr1	11350000	11400000	1.13925411212603	1.02134317260782	1.18366586673817	1.25499402648239	0.709459366725333	0.887154827698864	0.560116423185568	0.53271111995839	0.625698982975695	-0.0639544946855291	1.23326839529422	1.08759943864821	1.35929989305845	1.14227375267034	0.544899872116129	0.491795819768005	0.526427671016113	0.523581482300536	1.18355043515377	1.10494958125133	0.452235548885551	0.255869755160212	1.12804338784524	0.444155174766869	1.07806932819479	1.24861496426839	1.07397346211274	0.66656146605771	0.417498285047203	0.240153511048405	0.208371285420639	-0.00198559234013338	0.997178576246831	0.524123881581692	1.30965244728361	1.38149674570678	0.529468297503567	0.403841436517386	0.637628819610451	0.572919358768829	1.48091168746064	1.5405989702795	1.3695459967238	1.20557335275525	1.21624234697674	0.843798168043877	0.754825991893849
chr1	11400000	11450000	1.19315725968972	1.02519342451521	1.06944099020336	1.1396601422201	0.725832768801764	0.816204553945236	0.529767701274599	0.509663491070406	0.525051501056648	0.0509453729958409	1.32747192982645	1.14356227462706	1.3590880119141	1.0212405658489	0.556643721986025	0.730862396268112	0.54816536119805	0.529701255491293	1.07706105163639	0.991792115732159	0.549179367023932	0.300997096748288	1.13951081266332	0.370779978282526	1.05149915847424	1.26900075090037	1.24728133699065	0.630896006809989	0.397984166465992	0.190157106875331	0.259784626768959	0.00189246970466661	1.02378280854251	0.534870201217144	1.14593808618023	1.20665919098385	0.507543321386836	0.424730364798023	0.557538195065144	0.585815057109458	1.6713925503686	1.5071160801035	1.32035245108782	1.23935706673747	1.17149183401591	1.02371929500023	0.746802361868372
chr1	11450000	11500000	1.14062282879393	0.979781473288258	1.00355242823573	0.928173200607938	0.629002691359642	0.686293440355848	0.431878008298126	0.472033423268095	0.582050965000538	-0.00499263259173604	0.991436855641276	0.962824776987312	1.21285565350922	1.06418149307176	0.441398367883514	0.584977473624079	0.508687612932679	0.455706480103074	0.907861513133765	0.902972017032032	0.382504373406134	0.278675273328203	0.809463181115142	0.244353656204321	1.16099687388394	1.13707479117911	0.987396871127939	0.567453441277897	0.28587252268861	0.0495336293491074	0.189317009913114	-0.0292825368974159	0.980687843882877	0.550970028233136	0.974588713274412	0.948897440522503	0.325105471103228	0.430492431425226	0.493635601465752	0.503792070516864	1.01513483623339	1.36886539379094	1.18143564571464	0.945242099131492	1.05927653866184	1.05029112467814	0.505025700078232
chr1	11500000	11550000	0.948236004836389	0.825711722036819	0.92046368986378	0.840595539014174	0.449536214296585	0.487335430429563	0.268037395181428	0.366268874422776	0.409437642707457	-0.126658547906354	0.894267915252914	0.852903994804008	0.936973187617766	1.16573526027963	0.30469610292612	0.351807541635046	0.397732753191535	0.0847682465869512	0.874529235847194	0.885498969518156	0.150916899239415	0.138496876531833	0.718600655779898	0.206215788905474	1.01822988436118	0.857678758679435	0.598937033667015	0.474172750861764	0.201856683289462	0.00154051138287587	0.0591299090890559	-0.0801221632169685	0.815048648712339	0.676329679379035	0.944954327410055	0.873858238653237	0.22038255123459	0.0574833682360602	0.430855761715279	0.413523670888319	1.02153674354947	1.30472874131202	1.14013824185111	0.874375331288757	0.82070545246927	0.618007013322971	0.436941763202391
chr1	11550000	11600000	0.835056176066852	0.641817672301981	0.680417793591873	0.703561737328227	0.235140921056795	0.224124594141589	0.0462447725780477	0.172547189703449	0.243989694053528	-0.289631105858372	0.715495906122408	0.820843583716346	0.724234027610884	0.748427321974247	0.171773547359903	0.213055693387632	0.276392470680459	0.0162982928926913	0.748584864882575	0.78302789835552	0.0761054991172221	-0.0173171930931933	0.595243401980546	0.155491868218058	0.802887251114969	0.714377998474099	0.438288172277013	0.294391729992186	0.0366902119377952	-0.102523020554563	-0.0704064988287274	-0.216991073787878	0.751694906448438	0.694941549136202	0.825500715859837	0.868449565472547	0.17933139677543	0.196294563111445	0.307626040430014	0.425040724338867	0.973967809672344	1.10475699487722	1.08111770420543	0.841286034973233	0.58259642919274	0.397476462829965	0.392765910168819
chr1	11600000	11650000	0.731509383205914	0.462721080927432	0.425800048679224	0.467314788217568	0.24867728240479	0.259304199180605	-0.0659744275939843	-0.00684959091767824	0.117641227438678	-0.162219461568272	0.512575289243331	0.579884185159691	0.627702872716041	0.530533018470833	0.040147487907713	0.171374463712606	0.167634994102853	-0.004204032683545	0.616359730421538	0.581537241039767	0.0389768313324989	-0.0819577154976084	0.406750988881796	0.0847126992490116	0.579879156326013	0.493217228864151	0.415638997840634	0.124337381069976	-0.109337348309949	-0.208666100336838	-0.146714955646574	-0.27697197118389	0.701159311388213	0.663956294916358	0.669400470880527	0.779509046111285	-0.0311579273112659	0.106801697781904	0.26782874230838	0.255387698531569	1.03183243568026	0.852919024107676	0.837731889771281	0.816253355015894	0.386551385114655	0.308588910560561	0.327553276501794
chr1	11650000	11700000	0.531723723427476	0.195956549900904	0.26145494226309	0.33915112927418	0.143987975100633	0.0648020788140128	-0.184988331556105	-0.122633530396482	-0.00413814306792671	-0.336955812782349	0.387116248572229	0.305770799417056	0.568121854321035	0.431213171326349	-0.0230776403727507	-0.0045291271499405	0.0432885999930943	-0.0510710254065076	0.5222290073949	0.414090694302407	-0.155872841453422	-0.151867571907106	0.309873761411145	-0.127370441655761	0.369501691247447	0.170806037961654	0.437213110025198	-0.0150319557210214	-0.19439704432419	-0.247335806913249	-0.240050473394667	-0.328927317216222	0.499014946181427	0.274772911064527	0.547954937363917	0.43908427329288	-0.0460044970342728	-0.29315773046504	0.126472251308277	0.0760605254734543	0.737445244714998	0.713055315764729	0.630210262241307	0.569497352904988	0.22015353369322	0.206280037642624	0.236230034809503
chr1	11700000	11750000	0.259398987221124	-0.0488985204037514	0.0929285575554386	0.316510853232869	0.0279496244873714	-0.122158035909898	-0.403229304756022	-0.303091757275679	-0.0586927563677869	-0.524816907808594	0.277955712547099	0.207581958312906	0.356313464669208	0.233358709931407	-0.137283576949041	-0.108316213508275	-0.0294904889773261	-0.19062624410655	0.276228605084672	0.344653700500136	-0.375726758872369	-0.306559461638634	0.230560092342336	-0.312381441575264	0.191279858670579	0.10447112705639	0.18130367550652	-0.150696062644628	-0.184737142912768	-0.501140137053506	-0.2713855469537	-0.378775713316044	0.428105696654889	0.235630529998832	0.396506243992908	0.414795027985741	-0.102577997158623	-0.321197361488576	-0.13385153139313	0.0259885834917616	0.34828211377705	0.426018002510687	0.523063672154628	0.246413285932655	0.0492262462186309	0.157888089979482	0.0361379973843692
chr1	11750000	11800000	0.0204778216996345	-0.272263074190482	-0.18287122526319	0.258934290180592	-0.0939176392208466	-0.23008014542099	-0.490243435619301	-0.383207645368186	-0.0937065367030201	-0.553316325227929	0.151630847864401	0.10483651308384	0.0759024561077324	0.00449702662465462	-0.265752066778202	-0.29323923939264	-0.144011330909491	-0.327046418953119	0.0407091552389205	0.24771109304672	-0.385875573071274	-0.424364964853467	0.0307654736748643	-0.414377535355472	0.0099748401748541	0.00261216463484178	-0.0294423371578725	-0.299740841308358	-0.313034536079771	-0.703161614407821	-0.318176399036676	-0.470519284317051	0.354782151707635	0.0516528437885056	0.198652857268708	0.364988208977397	-0.235124413843607	-0.319311732906727	-0.254672597832245	-0.0180300626909612	0.236958248589456	0.314848201683402	0.349100202995226	0.0208383529488674	-0.0635075408222439	0.0178927409749388	-0.153416055508619
chr1	11800000	11850000	-0.176635471853921	-0.378145538067019	-0.374127650897378	0.0999411756543577	-0.360778752638727	-0.367356980000677	-0.582827894252716	-0.517846915065796	-0.175899393823634	-0.583907463595921	0.0152299858836372	-0.15063664226674	-0.0915332118755406	-0.0801094091281478	-0.280847628779742	-0.413648553721077	-0.260492569676636	-0.423501137631494	-0.0231465898781899	-0.0351294168537367	-0.392288953069306	-0.473156037900935	-0.235209075827613	-0.498624018582726	-0.116741320606382	-0.317126981718883	-0.12915616821336	-0.446721630855791	-0.43866251691591	-0.825429563231893	-0.332117069676313	-0.664562280225742	0.115264333198247	-0.0333223792052585	-0.0106543298655874	-0.0117155130420945	-0.347312205253255	-0.57929660081448	-0.352220477647217	-0.257488335827589	0.101169373112112	0.189608718431483	0.162167281460315	-0.226696078343939	-0.174573442135843	-0.148060891818076	-0.243858850985998
chr1	11850000	11900000	-0.280391799886602	-0.320750334597637	-0.350584746268002	-0.209812499181991	-0.43536633777662	-0.499406953206098	-0.551827555834665	-0.637965679069957	-0.389735000714237	-0.681036200835262	-0.151603469404971	-0.264307145738469	-0.183784784741889	-0.0606334387958725	-0.308751105901236	-0.467655545622782	-0.349909633889134	-0.544640517154139	-0.119545336059938	-0.293340892462386	-0.412669623737952	-0.486677306592583	-0.430277098907932	-0.607988173865547	-0.271531920948684	-0.276013688279322	-0.225737596081429	-0.537674426034947	-0.582577183728831	-0.699197923329161	-0.214538079699597	-0.779414287680042	-0.173008781587649	-0.280477251175086	-0.28422208155498	-0.163142896757597	-0.500253104565355	-0.376446531119637	-0.477545384273812	-0.509372655053033	-0.175304629044476	-0.0238018122558645	-0.0870241598425426	-0.400447444105207	-0.326634236438728	0.00366548640946221	-0.399590910845451
chr1	11900000	11950000	-0.34717965471221	-0.270227764020086	-0.366851977772427	-0.256828514977383	-0.320224602951079	-0.560766844399107	-0.425047964598344	-0.516181893676173	-0.488283797044392	-0.70247089477887	-0.253660384039487	-0.123071084004258	-0.183237339169965	-0.0467125444101969	-0.444121760737744	-0.476349419160012	-0.407243304670148	-0.585207714959588	-0.238562041143835	-0.257385595438587	-0.369036211892792	-0.532338151985281	-0.453970327122607	-0.628191993012659	-0.349248202613552	-0.168033749337898	-0.138260659465571	-0.460389128408068	-0.661024568923537	-0.513234273976996	-0.460957309229063	-0.71585846766544	-0.317412143452099	-0.461571239021089	-0.259603952163401	-0.212809331861109	-0.626708720354724	-0.477242543100646	-0.532982549231621	-0.508551003470463	-0.347361971887515	-0.178252069286892	-0.205406156469048	-0.261183195940275	-0.419125925540228	-0.200735611746708	-0.528383380078165
chr1	11950000	12000000	-0.340477387634227	-0.224901842657224	-0.421391673848203	-0.186103587012873	-0.248911277234002	-0.414305584581491	-0.478014162377464	-0.416079805053473	-0.344824850413196	-0.480408167878711	-0.157122429014988	-0.0165251371392731	-0.0983337527395777	0.00172415694200777	-0.533688267291023	-0.294719279484061	-0.449973732579075	-0.43974880471424	-0.194442796186134	-0.336781047774633	-0.311608126848213	-0.560319684654791	-0.32060248809467	-0.592545736365597	-0.323436702851414	-0.159721391853361	-0.0205670733432402	-0.415158991462309	-0.674412254412571	-0.470809468178866	-0.634621066143336	-0.615905749246399	-0.330144945934196	-0.432862170258256	-0.190002702141385	-0.183679144437133	-0.442148554804998	-0.482021764572134	-0.400137179141586	-0.456114592624579	-0.453776252467121	-0.128778267264363	-0.188767403795919	-0.238074202908306	-0.336313013511673	-0.34397860879185	-0.455815005589685
chr1	12000000	12050000	-0.232784157945319	-0.15969105369066	-0.295161875412934	-0.132670500711438	-0.219676180556053	-0.340851818819224	-0.550723168074088	-0.517101372942492	-0.259589029267018	-0.515797895184911	-0.0895374845060718	-0.0252777153518147	-0.0806247215267622	0.0585497679652331	-0.518014677859071	-0.13503834598676	-0.449787073324069	-0.23366099347839	-0.0114828465003023	-0.395243658004439	-0.426782099437666	-0.44560421990702	-0.257968995333191	-0.502781773438372	-0.32303439374685	-0.124671303894948	-0.135894325367081	-0.371237454836426	-0.466838292770779	-0.493619862009459	-0.416405716366547	-0.576622124013929	-0.201588111828827	-0.491516035118779	-0.259619107949454	-0.12727565464927	-0.462484973520716	-0.431325879807542	-0.296052011406574	-0.440374161716952	-0.510534527271089	-0.0598647487338425	-0.198524616916847	-0.190606058084675	-0.347974604943203	-0.176293886452653	-0.319214893618375
chr1	12050000	12100000	-0.173204903820414	-0.204871505253779	-0.234775785229554	-0.15104641149238	-0.263273618363628	-0.359711988260064	-0.473296890292425	-0.512520402322502	-0.397980865007627	-0.690455301485819	-0.212759518391482	-0.1472135105566	-0.277420725079929	-0.0239547688335139	-0.483755020779522	-0.288047151901047	-0.351536768293175	-0.261813961260856	0.0166757593352885	-0.379632273361858	-0.549583152503106	-0.381282577451808	-0.32907423138429	-0.416157578292918	-0.366444734431778	-0.206330897371811	-0.190170191604036	-0.461391229546299	-0.385776056388987	-0.587353303520842	-0.253846892492583	-0.55153594614979	-0.332580321752161	-0.440741461474392	-0.334139555200839	-0.229940160849079	-0.53930900526324	-0.492626077358663	-0.385994982562045	-0.42790392348635	-0.598304889135465	-0.237891392768195	-0.303857806736955	-0.409259148378953	-0.380660498417324	-0.0939176392208466	-0.34970793390415
chr1	12100000	12150000	-0.255662879571135	-0.408517494477604	-0.282793702051817	-0.251572238243094	-0.5575233439651	-0.393005238171519	-0.46145267613362	-0.467357870050005	-0.467406416820836	-0.710379281466667	-0.319214893618375	-0.299254124459079	-0.45723272894367	-0.139155936902225	-0.368374678665708	-0.294825051275729	-0.282579646993345	-0.294042170061513	-0.176940565551024	-0.47398343153988	-0.540479304886684	-0.427966735707358	-0.441194491470614	-0.436056737980564	-0.4071586943411	-0.279513876956308	-0.266479904895234	-0.560963140474209	-0.361740347825726	-0.612801127722796	-0.377319498209564	-0.529218907393528	-0.417091995263981	-0.661427337118514	-0.388867747659722	-0.39391250536342	-0.454322293154379	-0.480421208028203	-0.409193060120348	-0.360583093865758	-0.594657471602783	-0.315136200302256	-0.399230419637921	-0.572938690393236	-0.402868826086362	-0.183623370138917	-0.399186328136276
chr1	12150000	12200000	-0.35597721318275	-0.549800813750559	-0.415182157626514	-0.345487527962507	-0.602557335028021	-0.385654394821404	-0.454270086693054	-0.506633869855416	-0.405958973829579	-0.560806107603675	-0.291367214714707	-0.296332393306763	-0.427531107721129	-0.258516331408026	-0.316269105293487	-0.262175754723956	-0.271480364264069	-0.355194747317393	-0.241727198743694	-0.499332580746301	-0.460992450819991	-0.412026335796794	-0.489158273769144	-0.460758977904714	-0.419428507190567	-0.128490301587246	-0.214996184715878	-0.475455132549235	-0.387672589965569	-0.469897352134639	-0.493701541500875	-0.467118319036404	-0.428473510206237	-0.772041932311569	-0.44511957841838	-0.468818755988822	-0.436255397117928	-0.481152169468103	-0.464176334123289	-0.433887117646989	-0.574853362894988	-0.323730919809885	-0.403492922419657	-0.684473295862653	-0.35569961731438	-0.179346290972258	-0.359442443369511
chr1	12200000	12250000	-0.400511964451897	-0.644652168420775	-0.497958178641145	-0.305532518912994	-0.421624494990292	-0.398176453192729	-0.410198116673953	-0.582662218227811	-0.35771733358094	-0.693964083220586	-0.315052862094248	-0.21872141691874	-0.380352325558071	-0.358654469988182	-0.301498756096636	-0.27365239075195	-0.302017069641894	-0.472043221329767	-0.453923507209614	-0.365618940723467	-0.467485697834535	-0.342752668884715	-0.475075350294838	-0.458871076313912	-0.402909877314057	-0.180664064212882	-0.0540740575516103	-0.397458996630259	-0.403697227953118	-0.427192342184589	-0.325857306841809	-0.423754948900553	-0.454959363822391	-0.320039324174234	-0.453248321276443	-0.419876216619233	-0.573029185373998	-0.488993487477621	-0.506736016775221	-0.541558621865137	-0.560565869351543	-0.333076415432314	-0.471923930398347	-0.864036422391236	-0.354276696616872	-0.278724227040407	-0.344552705590645
chr1	12250000	12300000	-0.381907765635576	-0.560597037877313	-0.504049547919718	-0.165975358091487	-0.450277117848091	-0.387685187201113	-0.414120700888358	-0.554229920110761	-0.304566766773618	-0.866902716234406	-0.251624921475336	-0.310234460779238	-0.296178130054177	-0.28000699281991	-0.31090545627077	-0.243525721887591	-0.330363696227698	-0.455112132293841	-0.536209946982314	-0.28310026837921	-0.456566373039001	-0.366879695652754	-0.447902398110246	-0.508993377137844	-0.370180913279289	-0.263993513437348	-0.0584132939519522	-0.423639644180716	-0.390523209135195	-0.40776917909735	-0.40226526917285	-0.410733852524066	-0.391499667426973	-0.412354938964246	-0.395953159426428	-0.33926083366264	-0.538856402624303	-0.550193812771168	-0.477417823048828	-0.409743261664288	-0.559496081690691	-0.338444499125847	-0.53070173810144	-0.755879420851435	-0.501270494043523	-0.269648642082068	-0.439430344219798
chr1	12300000	12350000	-0.207738512935459	-0.413494921328884	-0.434288022101861	-0.0853933523561332	-0.529405231104495	-0.173532367180408	-0.487389701406485	-0.491195107432233	-0.262608145971291	-0.483443836088042	-0.100097889822661	-0.264675763201489	-0.15237484455079	-0.160661491279765	-0.280246750623848	-0.224842367281507	-0.231806835715343	-0.317896726483727	-0.39603871937719	-0.201498454673251	-0.403320312896626	-0.367743885215999	-0.34766396145269	-0.476124097599369	-0.21233151607766	-0.177399194907543	-0.0989059206801155	-0.397095350657771	-0.380614061293572	-0.163073467086755	-0.402576654062827	-0.366444734431778	-0.214538079699597	-0.357292139161693	-0.289153623803625	-0.319950869802387	-0.281059398190276	-0.733377556726646	-0.433972443548961	-0.332518801005798	-0.545429100566842	-0.305757655981361	-0.446723818177609	-0.585598555971708	-0.456779309230453	-0.172864225868357	-0.452125516669114
chr1	12350000	12400000	-0.091661071437555	-0.291423343881625	-0.210785316741257	-0.00306160698081333	-0.348072376093202	-0.142212209821492	-0.427873662584319	-0.443461993531432	-0.250062214182763	-0.573423441994034	0.0431975072971265	-0.159295463012422	-0.0197730867182146	0.0417053329768826	-0.239989481252026	-0.217883832403309	-0.114288608329144	-0.147011136242926	-0.0830988373702207	-0.192712766354577	-0.315906980662358	-0.258825749943842	-0.209026271567133	-0.368171457025719	-0.125651798165918	0.0443520061567092	0.0633798042800851	-0.211133789505076	-0.400036485106659	0.0795789461845602	0.0424104318510273	-0.323918048556063	0.133459317647597	-0.132515794615099	-0.162764783573973	-0.161408991798376	-0.222046873317679	-0.498484794023685	-0.336210103421868	-0.238386070058685	-0.477378788735088	-0.162020307862377	-0.304898576945142	-0.36540799689574	-0.359636330764258	-0.211723095497054	-0.308065096825138
chr1	12400000	12450000	0.0395833435496489	-0.0943098316644404	0.062957523656438	0.0835064704472959	-0.0931604224285436	-0.0986971143882517	-0.196590289864757	-0.319786090680466	-0.159348108617878	-0.611529593814115	0.238251480164315	0.0936203016011633	0.144199161459248	0.132801149485398	-0.202448416561159	-0.177090851398981	-0.135894325367081	-0.164258278029596	0.282389412369733	-0.145901986163663	-0.182677572652931	-0.153707112361405	-0.0419295516423072	-0.194805281629149	-0.0715520377193153	0.18130416997622	0.247531160182321	0.0321973114088546	-0.216167710763512	0.039829420825975	0.214475692029698	-0.193413942335463	0.273021580564056	-0.122959080894987	0.0644245484936527	0.0395833435496489	-0.0603001102531077	-0.384289348336481	-0.121153483710196	-0.102577997158623	-0.289439816125099	0.076653975021758	-0.0948651589319449	-0.0923784275982561	-0.300148322673309	-0.20218858085934	-0.186986736238969
chr1	12450000	12500000	0.13739592409954	0.0366902119377953	0.124988060916487	0.176559453230777	0.16958257106411	-0.096494870292061	-0.039591683460011	-0.073214784463574	0.0372935789665133	-0.26505967358725	0.436341673812794	0.401264749961277	0.321986436470825	0.269147729365756	0.0301119368307023	0.0669725494341605	-0.00523914120094011	-0.0748119645131112	0.44413927462767	0.161962022067181	-0.064263871020322	-0.00361209210550978	0.183186576033771	-0.0655145347053769	0.178197089999701	0.440858994556122	0.492244444816046	0.240779684392663	0.00823777322453233	0.140843833462601	0.380682907445625	0.052479517763175	0.350864551389259	-0.00584622843225271	0.298545278654606	0.221965750186542	0.142033854450065	-0.0277944213873654	0.137686551358882	0.0800834252837566	-0.0875802492015437	0.124055549541163	0.166796239413683	0.186832219243353	-0.176780913694459	0.0147672445701173	0.00417802357409643
chr1	12500000	12550000	0.386434356725927	0.341743644121689	0.280983258865129	0.41150933030923	0.381896426660612	0.021402944093333	0.139268850959924	0.123917132124293	0.269736816870591	0.0606819061671331	0.35979902617473	0.570949060812312	0.54032292067185	0.517890335839929	0.269255126744335	0.307821062388448	0.226062738017814	0.306478030617525	0.467560216690337	0.467264757308631	0.117970803560285	0.271536542753167	0.425602963419165	0.0746288309645824	0.462263489461904	0.98947874447003	0.706204495906565	0.393917666419171	0.327940187521268	0.372198996737319	0.343084349629926	0.284190014455646	0.460805264841458	0.387249102076857	0.618511765168293	0.489723922172849	0.285262659588848	0.0544429319380767	0.32554114193995	0.283877332151642	0.148546661567261	0.280495036404346	0.351904061824718	0.376544119867813	0.0342118316484775	0.269537988546599	0.248018821337375
chr1	12550000	12600000	0.620362079337044	0.65402714966937	0.552186717103491	0.714023565500253	0.482574125904221	0.328241662975795	0.351187443477575	0.316103615998666	0.643335585119607	0.245521480365301	0.49664393708793	0.703399816352291	0.758350601240959	0.798582596656874	0.48418577857311	0.504872718860544	0.516615707995799	0.692054148766043	0.69844659518525	0.693784204256371	0.43681706262775	0.521494033102604	0.71433695224043	0.370848568361917	0.686989587579343	1.28185893109076	1.02257070348522	0.494014088066599	0.695114867176222	0.709218267923807	0.609032213173842	0.543743574592278	0.656636901225529	0.756033978480336	0.855420660219578	0.669971426067408	0.514365564176393	0.166692325522287	0.533431275867942	0.493167736509353	0.3902373206318	0.547851168724598	0.589296322336327	0.673574544985686	0.282878329637738	0.475133664462503	0.407155841769748
chr1	12600000	12650000	0.713896155984703	0.792418898046425	0.756235724264711	0.995610057471407	0.640592886117489	1.0403178474874	0.585335527769933	0.572094596077113	0.952525751776915	0.462426468875977	0.713939239051604	0.841490009737571	0.971139423279082	1.09686582323887	0.841905911106967	0.707554926920039	0.830248476635926	0.83006662669143	0.989231230463651	0.88022865704802	0.8332894232141	0.743559408027099	0.912371458007014	0.703749797521272	0.820319583259027	1.39771192738544	1.17982843183501	0.707950911479564	0.919726228326752	1.07552205860546	0.773011792932497	0.773731791455147	0.912885891111684	0.752390559075794	0.999575091071816	0.733168824819969	0.734256474032481	0.62166170655021	0.788993744939172	0.694143200539783	0.545677611883489	0.707195531020599	0.811176102371807	0.821143751106384	0.563480465152836	0.905234828447978	0.801777013314048
chr1	12650000	12700000	1.02613395530656	0.856468400556023	0.835756392208726	1.26674508475376	0.853014443251376	1.11263711948656	0.813574228404409	0.786009107481383	1.1521119706931	0.89974505435194	1.47450103926724	0.959584024646133	1.31723673210919	1.08342193891685	0.930275593715894	0.793577109701497	0.993638678431785	0.825034470108648	1.13397149826743	0.878648588420961	1.00651943110833	0.855759767941732	1.00716455706536	0.897129957499581	1.1019445950473	1.15120814135185	1.27837666638676	1.21938858475007	0.912807534967116	1.08302409958893	0.829399973405337	0.784904337015979	1.09059930877735	0.90250948622921	0.934735628201674	0.760501931786879	0.787489308941768	0.706666963520707	0.91222430972361	0.78773244839706	0.827959888628391	0.823109342696131	0.902245587816713	0.884829837554909	0.874611895732041	1.23006752292695	1.05845361783196
chr1	12700000	12750000	1.08635430090624	0.927926871603676	0.887579785991638	1.5195575050163	0.892328867702184	1.06238361780273	0.946687998378558	0.95849813498383	1.1067314868607	0.979645867649822	1.29197789688891	1.0308863150593	1.13888890170976	0.904721198380203	0.907088536498359	0.82658909612367	1.06066257557626	0.818696348132581	0.844207181288823	0.965596174684259	0.831721076293284	0.938189904869684	0.874753191537698	0.881087670456247	1.23079927696562	1.18908962114698	1.29773722694712	1.10294060090272	0.933457817066318	1.08627906009314	0.815893535750677	0.921118744379417	1.0851363241134	1.05127511996312	0.861401599708703	0.867509766173712	0.955843884106411	0.723118853109092	0.899937390967615	0.83903203818388	0.934235217425108	0.848275274050521	0.880536634486035	0.994551377035414	1.12481593961259	1.12359302114434	1.01602406840655
chr1	12750000	12800000	1.08962397798178	0.9206316723161	0.909009130226599	1.25614153657509	0.867955978592595	1.10371551122044	0.775757705005252	1.03450939905308	1.01250251021901	0.971174419556251	1.10400114347369	0.986222522155574	0.82059555838741	1.04876713257418	1.1561609542621	1.10149696286054	1.48402183025588	0.957744756536463	1.14703017910457	1.06793482982499	0.980115572245603	1.05144515097324	0.875536188714957	0.954790391428815	0.973524108375141	1.17438624854943	1.21955889212289	1.02736936668923	0.866436661410215	1.32578732529605	0.782602526123569	1.07113167675944	1.08435331951377	0.902222027955388	1.06133406926068	1.0047482104236	0.952008793353932	0.718992655783849	1.04734493959196	0.981296126080944	0.912189880031159	1.1201447474533	0.917246150500432	1.06619169984278	1.24844442173229	0.931097492925346	1.01492571027112
chr1	12800000	12850000	1.24760627066402	0.869233722164446	0.995134709015915	1.0658000264147	0.882977412397703	1.08060887408345	1.14564787845173	1.22580196679831	1.12895603041894	1.03263639933794	1.28906932464005	1.09785226548378	1.00552816316575	1.28188024477444	1.25213287105519	1.19019413247894	1.35352931161538	1.13131502465252	1.52446757558547	1.12144518531129	1.15751125691723	1.15524639060348	1.13054707643014	1.23554455896662	1.14724958224086	0.822144788246743	1.2449280726476	1.17915813061896	0.910898542486541	1.37183572450323	0.862258288023231	1.16782714288783	1.04025402278156	0.920662157023778	1.27118023403456	1.09143204359169	1.06124613895625	1.24961475143161	1.24734405188832	1.26486992341151	1.09921921632179	1.36182711467682	1.06394502141869	1.10413420284114	1.19140249815282	0.972082138503967	1.02900184893791
chr1	12850000	12900000	1.37756444447673	1.04906922732185	1.10765849322853	1.21064242792376	1.16908642929909	1.18599891556561	1.40939029954998	1.18835082697629	1.3706104065614	1.18743030265266	1.41182175141532	1.20251684651918	1.29600377083812	1.40596002216044	1.44770144694068	1.3258953272471	1.18884704495302	1.2408813653527	1.41506958164595	1.19230409921673	1.33263516727472	1.23108612382203	1.22064371259002	1.38558265882755	1.21433222008601	0.889031750104424	1.44325220752116	1.18323057263306	0.987519798940634	1.29891774869407	1.43897686239403	1.22111429750987	1.18199762909101	1.00662911207825	1.3501128692389	1.19545871313572	1.26804974099955	1.55844667938297	1.04121096112582	1.46258326489215	1.12234363495942	1.47205800006433	1.24674194264052	1.04792028965666	1.16465876888494	1.15722518374555	1.11633654934485
chr1	12900000	12950000	1.42491743649126	1.1471662336333	1.17513990809644	1.26008942711102	1.39988360205522	1.31732167992812	1.4623945152884	1.11565598089366	1.42226917094478	1.44817735859161	1.40504334410073	1.17493187875452	1.45092271635248	1.53536270463143	1.42372396119919	1.42463651520903	1.40733312324259	1.42887601314929	1.26441393768659	1.30618951316087	1.2775268160387	1.18582047619132	1.37579803165562	1.33277869511309	1.20857981754214	1.41219763804186	1.53853832316414	1.2729418801666	1.16960160091863	1.43460702120376	1.70339004749132	1.36646728602439	1.40222524244926	1.12003233482134	1.39004104708109	1.30066701947107	1.47251181907509	1.14761925719633	1.28796582149306	1.3757354736511	1.18454302870621	1.52669683223739	1.54592646826229	1.08792462574967	1.70330849952674	1.46176811487765	1.44012427913328
chr1	12950000	13000000	1.24104492426113	1.15738339770369	1.28604771885044	1.23158862089819	1.4298251373029	1.34251974880565	1.54752688392593	1.20090907853645	1.57560616546954	1.59332923422897	1.37710447789181	1.20113466056355	1.53056413045232	1.60768079049097	1.12545813936668	1.49829286201314	1.63294076821809	1.50709154550697	1.36378497473863	1.29543191434534	1.09746107194603	1.37805619339695	1.33374128122115	1.30164940145785	1.31670367315392	1.48433944734338	1.43177975869111	1.41364903563039	1.3190103683495	1.53393947225965	1.71371952279673	1.45042915536428	1.55953619950079	1.41704781640309	1.48194435076506	1.42364901429122	1.63051678281199	1.12428067690709	1.48502172909235	1.51388980147151	1.2397741407629	1.67635910475173	1.39530016593989	1.42797402570902	1.64377109493738	1.16125280090467	1.32757634942875
chr1	13000000	13050000	1.31619049795524	1.21168429208343	1.35260654604155	1.35841833679853	1.46641748204644	1.33039272218759	1.45373934003005	1.12653892531409	1.67238299555455	1.40194657906039	1.39608515704917	1.28102376461929	1.28560684569069	1.39553285672742	0.994904694386156	1.50930022287083	1.3524841951806	1.3697855160262	1.43600984299589	1.24660660909042	0.972320383289557	1.50229631123175	1.21892066241698	1.18968425864522	1.36745645140717	0.982223701464492	1.00508294229448	1.30055300736772	1.0500972601838	1.20552968386344	0.92046368986378	1.26923603466296	1.59027641101779	1.22811740527155	1.43211462970189	1.40756158217768	1.25599310404078	0.989204097308996	1.34528809485506	1.51643574963045	1.23260157518704	1.28542564971786	1.1122944942208	1.35959818824623	1.55883129394471	0.621057179444935	0.992893762151907
chr1	13050000	13100000	1.48077699363074	1.31202318405967	1.37709797808482	1.38734881485341	1.40525695861176	1.29161925439651	1.3850649190973	1.4083763047465	1.40040741102212	1.24913701986247	1.2952735429729	1.27087367054321	1.2377073653754	1.31045589843418	0.974209935566249	1.17477904593015	0.897388265137174	1.26062611605531	1.31719179283732	1.35063265589472	1.01043193916978	1.47279345827242	1.10169563546886	1.02628179958678	1.33473347352792	0.803142629295258	0.790423373016275	1.38026993066243	1.12923258533717	0.923870233737489	0.692186369420753	1.11126183815051	1.0787184894263	1.27456357942538	1.42861338908371	1.39862172378307	1.22084191106269	0.962913911751816	1.17219524721932	1.19500839450327	1.0407088213259	0.80334617590107	0.968929097273975	1.27596223531643	0.958770958701721	0.483060043054731	0.700190749179154
chr1	13100000	13150000	1.30542447888035	1.35043640592679	1.35871365580209	1.29349481698393	1.27933370014433	1.17397510099255	1.29808366278995	1.48107287958151	1.15680404578212	1.25740400183649	1.25043234390733	1.17493187875452	1.28458754803342	1.39380789590945	1.32389294176008	1.14359634812443	0.795596703818488	1.20826643383606	1.32083640100915	1.46760014174323	1.12722170817455	1.46091122118406	1.14012524930106	0.990329198096272	1.35143296426611	0.920180953585642	0.78632953402045	1.48264485783207	1.22073162332103	0.668767732776646	0.750121770040395	1.07552205860546	0.940850145971689	1.36328454743309	1.34311474703552	1.18996480483481	1.42125156933448	1.11965483540564	1.10934690510923	1.27850612418664	1.25561925142632	1.29733225957813	1.11385963292824	1.41556258828851	0.999360891449811	0.566017590805701	0.634129809873055
chr1	13150000	13200000	1.19742928625966	1.43680860116793	1.29212398543947	1.27598255671584	1.17367978806746	1.33792576249692	1.51068039839998	1.48547878876023	1.27882599516754	1.28563295674462	1.51860936242101	1.2167783017145	1.2714490889917	1.38788248578855	1.42536338275116	1.28034275571622	1.0917815086272	1.27402683418583	1.37337390880134	1.42227179995978	1.12495178287068	1.4409078843304	1.41038788346353	1.06036010190138	1.38075110823059	0.960297688660523	1.24889025511842	1.44016696243072	1.55280190439873	0.914418903679726	1.25557998090117	1.31202447831162	1.04085967169156	1.37443228147476	1.16120736536703	1.34393748638549	1.48692037355997	1.46191948136272	1.1952068967913	1.44366290460806	1.38405018559177	1.4203741796002	1.49729446151337	1.54433476431631	1.28865092733765	0.573631155644155	1.07758252417319
chr1	13200000	13250000	1.09572637958896	1.35533538059617	1.34770999873766	1.13109613841108	1.0716678594877	1.51790634499151	1.63839075777124	1.37639305899778	1.39491305151463	1.25176236473394	1.4231550602934	1.33520557447961	1.20127581201878	1.52841898556351	1.46517468685678	1.415954907487	1.3030710152618	1.34285347249934	1.31575218526098	1.30466563794681	1.0314874810139	1.44285606040406	1.57797897651407	1.18668086418113	1.31903886633033	1.18267198149123	1.46782878672534	1.29172968953017	1.48514831651508	0.949351251352076	1.50538618493438	1.4476037830349	1.1993552431172	0.998593189038346	1.20364778737162	1.50920634396766	1.54758566632559	1.31594987782032	1.33018224796298	1.16886029355617	1.35567263386042	1.52079937761055	1.59255923513972	1.54216383073074	1.3480161323138	0.690786455323213	1.56695728221407
chr1	13250000	13300000	1.19998649338468	1.15313791369434	1.25472586653981	0.956647998544383	1.09074280113275	1.34660521281601	1.27944757005912	1.10842456495938	1.19397978382586	1.34204596526329	1.29263361762842	1.29174921404179	1.0309167348556	1.6440602480827	1.39924527826708	1.35214136901132	1.30789169412076	1.3752960233968	1.22460220758207	1.19102580641403	1.13304252354761	1.24837665422106	1.30243534720521	1.36843614555687	1.22537675016304	1.37311937815107	1.5198489422423	1.07207945016153	1.28386916299756	1.08039211955749	1.46118066592665	1.20607108972041	1.04108635901213	0.803957942545416	1.0616524639206	1.3420202081446	1.35402557031872	1.06232206301109	1.34342861274764	1.16910817692759	1.1245776500912	1.3430168349738	1.47157844088767	1.31100126749692	1.25306673343101	1.11016768379474	1.43442812793392
chr1	13300000	13350000	1.07241730218936	1.045357119671	1.07199075418141	1.28717694873038	1.27515763149968	1.20802316949601	0.983678279669814	1.05500081057857	1.15237418185266	1.52825235476923	1.28003782595464	1.0935161886263	0.851929687637117	1.20784606960686	1.37092765786679	1.15944246024872	1.25696466069365	1.22779276149221	1.0615553694309	1.20108275614146	1.15241585936964	1.0847810088676	1.11263620672127	1.32141752484681	1.02148881701871	1.39153156481197	1.51748528856422	0.852583312926271	1.15341336242267	1.20938021221738	1.39001620393465	1.03190832396014	1.03151658626538	1.26054045499665	0.994649424036416	1.16526526348043	1.0507728549995	1.4498390269723	1.15182059744693	1.25329124581125	0.884794820196256	1.0810371887391	1.22953433791676	1.16526526348043	1.14880189959152	1.22647907376507	1.44159750162056
chr1	13350000	13400000	0.989996671146894	1.11079910298039	1.04258005545322	1.18419074959196	1.36642437497185	1.06415164269554	0.986146538331896	1.22623568760426	1.1674764872745	1.38646453501777	1.26288735019434	0.923145698248035	0.988765515755149	1.06270335588068	1.32126580502787	1.11595500580242	1.31105061950096	1.06769798768064	0.938229165812239	1.20228238499894	0.973904937429524	0.953855293784904	0.883820203738856	1.00707971476008	0.822387405782763	1.41243213900657	1.24970773526451	0.923796703663057	1.23928187886136	1.20414777949676	1.41109018525938	1.21808901908432	1.19786764700815	1.16736150096763	1.02590682087173	1.11472326082034	1.14634551156579	1.34998488389366	1.06625488912928	1.21649050546716	1.26473622208402	0.934831185388942	1.15593147272751	1.09811169864471	1.36112338530337	1.14371642301183	1.43367703381006
chr1	13400000	13450000	0.936539475732322	1.01658969777445	0.918954862451716	1.08789587747642	1.29792026241459	1.07695543082209	1.00285760345702	1.28237107226246	0.986607371075863	1.34375771462541	1.11159162949852	0.921013574619976	0.895433400061759	1.12743693420943	1.45845667663539	1.33460466564831	1.30695851722563	1.21230166063914	0.941510983567082	1.05253485243336	0.906317273449715	0.874932412006047	0.976365237557897	1.127632975645	0.722552442981234	1.42071708991948	1.0176770962123	0.803001642423315	1.42420300782274	1.38636857088698	NA	1.1453344181349	1.02179098667085	1.05061154937966	0.970944493820753	1.08267610446579	1.22707108156936	1.35050121939412	1.05597308190165	1.16774120391509	1.09200769559883	0.792637445671894	1.26371569785311	1.01731697295258	1.42525517574967	1.30139967753276	1.46599966607809
chr1	13450000	13500000	0.913262465179956	0.917251733103655	0.854730044015276	1.06250765761817	1.31362601205596	1.27476858371795	1.10055183624484	1.30799581567484	0.875797677885376	1.45746849758542	1.04383688185072	1.01770468446127	0.827636913920758	1.13465164901895	1.5379655873563	1.23060260608633	1.14732453065945	1.24971923075485	0.915307310936178	1.0769422579273	1.02584105035057	0.917414196297811	1.1698044567527	1.19494242515718	0.961579649599412	1.15701732035008	1.2505248015576	0.742328151856639	1.01382097133421	1.51346174359784	1.44680144966416	0.993612127141559	0.971102504889011	1.00236334522384	0.976395325809198	1.01986723789207	1.28160349822309	1.34052596868566	1.23419644846669	1.23472533631438	0.911108948196373	1.45067291803946	1.25647113393375	1.01029199358996	1.33826907064769	1.51694568849946	1.58400499129442
chr1	13500000	13550000	1.02625154735573	0.982498523731051	1.08386163755655	1.0551822156867	1.23145991108986	1.42978110354514	1.14840727820359	1.38532128976299	1.1700131863978	1.28723990825677	1.05040541279799	1.06393008154257	1.09269860278772	1.06179162090897	1.50817967105257	1.09383507253283	1.1253102290774	1.31786249431291	0.965834447958343	1.17193268563189	1.20417584406681	1.00896288977421	1.09436266533468	1.35262699117158	1.02571777111458	1.19626225878731	1.45107803950363	0.980959524662962	0.990702153570098	1.44450905646877	1.38713080650548	1.11248725330602	1.08039930050995	1.03562610165713	1.08354352099344	1.20599750453631	1.23630084066131	1.2721373730694	1.25340655687312	1.41270875044524	1.38982825025484	1.40559528901155	1.28419455126832	1.10033248008677	1.02629179683389	1.48582622102743	1.5842479240972
chr1	13550000	13600000	1.13934654614002	1.10659384942999	1.16387920703301	1.17702747968697	1.08371802172989	1.44976786264976	1.04460564351648	1.25972946814713	1.31577633178821	1.04178024413654	1.04312748359158	0.988973636720502	1.34380482199364	1.11329930070088	1.28560868532034	1.26473210731859	1.04738488531144	1.30901393989059	1.40257943953675	1.15928601359926	1.62837041461367	1.03099576738155	1.04812568057029	1.48756289611601	0.986225044030541	1.53505249799638	1.37126424821827	1.15940626466334	1.02584112386327	1.30683325632006	NA	1.29968188572829	1.2543512414933	1.08754699908711	1.13931283193734	1.40041931161233	1.21302210306282	1.18910973195483	1.25427760648474	1.65623009641405	1.36548070187789	1.31557368287311	1.6499233187518	1.0518741217041	1.02869783579119	NA	1.50613967769302
chr1	13600000	13650000	1.00341275871635	1.17990294462073	1.09676292314106	1.19121964997267	1.0344442118508	1.2356131343188	1.05065921650118	1.10971933476118	1.14392353159442	1.20975348629875	1.04687546288971	0.892421402911502	1.25685808220204	1.1713471671394	1.181256388086	1.3537498260538	1.26848713606828	1.20787181085534	1.2303082876968	1.16227698128214	1.36273215584748	1.11972344665209	1.42385514037586	1.31608180670749	1.0998383184184	1.3327470238156	1.24614947432831	0.994999684681406	1.22608531582923	1.06778319082354	1.42809932581225	1.2381633452862	1.26630998647668	1.1598339507073	1.10887056173774	1.11235358740207	1.20627737001718	1.08216717277073	1.26215294822038	1.4248735247919	1.25314586852878	1.2311065048916	1.36749590600992	0.949709315659783	1.00347403850319	1.24558076351574	1.16861061229733
chr1	13650000	13700000	0.99679115232357	1.08823743388442	0.961534434809971	1.00036530099559	1.05430162650922	1.15977631495881	1.12368129258125	1.07142603069078	1.13185321324616	1.33131749853882	1.02202617185908	0.920088844495128	1.14885165902794	0.953933252663161	1.22700787967955	1.18810585996822	1.44417617112	1.05910284609789	0.979500984936254	1.08824942499408	1.05924794509665	1.15637925610214	1.44267009915063	1.21844360445976	1.00671743056086	1.05127511996312	0.891354613831974	0.757465080057753	1.15656880601742	0.859096200576628	1.49263062004323	1.06887462999731	1.08214174978191	1.00795788922196	1.07372647139319	0.999609468389917	1.10593318250014	1.05603181293573	1.26813424913292	1.1999266982713	1.54496983912064	1.11965483540564	1.23554424155006	0.920920179311543	1.29250132250069	1.39075083318886	1.24857884339296
chr1	13700000	13750000	0.850477707752974	0.806957377167857	0.746680617052316	0.848686177509229	0.949910742410167	1.05823928423979	1.09058702254337	1.00344339860977	1.14450513243355	0.804886068714942	0.790372105338915	0.833050329824566	1.20494892118697	0.75363206629661	1.18965619750329	1.04052837204678	1.2462908652434	0.915874175673273	0.788144859926187	0.891917627417433	1.13171354457106	1.02132439901453	1.25067435882167	1.3644005203749	0.664344764006483	0.983322992015464	0.833128503519187	0.710279772853006	0.957792755414851	0.700558619534016	1.43126102659914	0.9177822028916	0.914612459655362	0.659966110374323	0.863572646054162	0.862872831904245	0.93204784864461	0.884383347475491	1.20296877149535	1.04253584508036	1.77884642583452	1.27504598887059	1.21187281165636	0.684320301864901	1.57603241191095	1.31313228428036	1.38415598434073
chr1	13750000	13800000	0.444203006771837	0.518021576337533	0.496679810700572	0.623900068032111	0.61180357563929	1.24398553143641	0.939663281469781	0.982532232050253	1.02713066472501	0.692733554271002	0.499023321139744	0.446833030868617	0.69044463710735	0.457452977533639	0.825941482084415	0.792213609650678	1.01140302675417	0.987087502211239	0.4940441472248	0.637437599170529	1.11157492175291	0.868815663923474	0.809564881665655	1.02144656902731	0.29058276171439	0.796013859202774	0.693650766344847	0.413403265459189	0.684133989257212	0.675391105106875	1.1482599134701	0.717649297235001	0.751901124540595	0.251921501592754	0.591579528406033	0.64522906078595	0.890177674568883	0.727535216782986	0.915351005836936	0.850741475506171	1.24629104439756	1.35624407664067	0.830952704104048	0.3100747835727	1.46716228761624	1.14241822591735	1.18836528005037
chr1	13800000	13850000	0.110162093963221	0.253241870110293	0.225676649197347	0.272658414479657	0.351724959204434	0.894216740046757	0.596843641019575	0.688598574630921	0.826880070896593	0.630210262241307	0.247814214980644	0.0243802824112284	0.195344921649805	0.125682949023651	0.568386998946085	0.5957363135291	0.761653887923002	0.696509230915092	0.160473641056364	0.279793258331126	0.841331096743519	0.699537030328876	0.376397960221173	0.603654928995017	0.0062536178431896	0.265573286862603	0.288099381203077	0.0667027575536342	0.433387020670598	1.1673827557423	0.823378164921917	0.450606124173901	0.409652300488096	0.0869065803555852	0.21817944496205	0.264024671079093	0.712736428213146	0.600641101973593	0.60652978827925	0.640446152560334	0.636051266854775	0.950600075420066	0.361534693093175	0.0426966650931594	1.28368508056133	1.03153252565512	0.787241047023133
chr1	13850000	13900000	-0.122899311045052	-0.170284479010718	-0.106154707826608	-0.0506404595645126	0.160603538600855	0.495122420140334	0.380435430485393	0.372746380740969	0.546390645552066	0.475034583030198	-0.100091584581578	-0.268886186748257	-0.0644774769637712	-0.205308204072182	0.31769747194157	0.322262862592198	0.581105654229409	0.363612377999573	-0.0728124612624337	-0.0608275736312461	0.583857282374823	0.52427069971537	0.0153550456917195	0.323701363254144	-0.264121513629312	-0.159948664094541	0.00953346362200437	-0.209563792003474	0.152988077374413	0.668383540220204	0.583857282374823	0.21817944496205	0.0921323913915285	-0.160950248334693	-0.0551612419974263	-0.0829379880819302	0.512592368530199	0.355258909164638	0.342121433599075	0.527166113943945	0.217883172343452	0.642198870820127	0.00394575533266823	-0.230028061069592	0.747410667038334	0.989131907931155	0.463294340078393
chr1	13900000	13950000	-0.246082926640996	-0.379937619813118	-0.382811907782418	-0.291367214714707	-0.0599276914457112	0.319178102299018	0.204979610092973	0.190623250360294	0.357406393124585	0.334707654168044	-0.292486880916518	-0.524416294024337	-0.268195772538248	-0.519961673383046	0.374807940342102	0.107381496268098	0.411740705298164	0.142480394299618	-0.207528480290154	-0.369013443636247	0.28672382546284	0.34817166356378	-0.310689049719302	0.104539824462116	-0.346145447682447	-0.231091358783861	-0.186020166204347	-0.442896743362956	0.0838651835950862	0.254896009616149	0.360108282943545	0.0299504978649948	-0.213624536687835	-0.382128884165564	-0.311167407533509	-0.31670420265729	0.324863441176186	0.229732307588142	0.110192180813975	0.269213359261115	-0.0135348446292621	0.498272061471981	-0.219541205946125	-0.526524552213061	0.545193371053501	0.927763572032647	0.259304199180605
chr1	13950000	14000000	-0.373502542975967	-0.534887802254009	-0.643365530289307	-0.371571638209559	-0.267780399066976	0.293916204800451	-0.041326821903991	0.0513110376454595	0.268994016236414	0.149717488543745	-0.398062196367925	-0.844078851478834	-0.415808229259107	-0.632054402894639	0.285823665272798	0.0673840291311665	0.323289181599269	-0.0401102737374036	-0.157164186784671	-0.525780015888998	0.21265094252089	0.174792866523899	-0.394488229833772	0.110520596780247	-0.581038940115113	-0.427768581062202	-0.416544641060076	-0.601995317043227	-0.0340059956769731	0.163267437688212	0.184566283371658	-0.106094606572803	-0.465866036517469	-0.547161063816905	-0.489324230680195	-0.509541157025837	0.186955277874155	-0.0875098411980274	0.0983343252751733	0.051263772662678	-0.0853159639265157	0.303229290390436	-0.316607837467339	-0.85920184353315	0.485633623712927	0.753181348227751	0.172148801131819
chr1	14000000	14050000	-0.429633251019153	-0.537886377301112	-0.583161759416528	-0.354094021715333	-0.471797799678661	0.361032286460667	-0.122209731491926	0.0360719111853264	0.247165834055282	-0.0313503432082721	-0.349794331732539	-0.843918695823218	-0.490785970445871	-0.390091216678284	0.173059108395378	0.0893706172233104	0.374319518173582	0.0520512627327555	-0.131070621425718	-0.306772948389698	0.178824242854997	0.239905401929418	-0.388299545447441	0.16505863854491	-0.672421590425452	-0.469295079347509	-0.303180556653322	-0.607627405983043	-0.121904750244332	0.0827643121842756	0.154502175408743	-0.0787679913268746	-0.584140053205523	-0.585738671579746	-0.481107787640113	-0.540678893360071	0.137007818508491	-0.276313816930514	0.0754742637243281	0.0642984366222726	0.0247818320804783	0.210059723678361	-0.342935187714415	-0.523805965177866	0.531017601032401	1.0356012532233	0.233568666409116
chr1	14050000	14100000	-0.341279664815963	-0.410719733444461	-0.375683478725814	-0.250736773930007	-0.540833747037854	0.373658267464733	0.124412679757803	0.136678106940344	0.395216524791431	-0.126875721205229	-0.272843792312108	-0.721429900959714	-0.36493809859569	-0.357683824843332	0.164056615541116	0.0907853402255238	0.459219132414408	0.228783182845679	-0.0950971212194472	-0.0628318232390683	0.156432419245665	0.217222361752656	-0.329165902066994	0.0909019340912618	-0.63499460230585	-0.395010126972161	-0.15042940705455	-0.410238670499973	-0.139379407428283	0.0682814905416233	0.0941949262253313	5.12900145536864e-05	-0.683534536220918	-0.546548802925964	-0.445547080782294	-0.487653429886948	0.034736401972992	0.0436736453107307	0.0994133569303289	0.151011527009422	0.108797998901272	0.255311630769198	-0.177230885021135	-0.0942122216592278	0.54923287975235	0.880408830390668	0.339248783757516
chr1	14100000	14150000	-0.216504950124149	-0.364076556116395	-0.290733065274886	-0.170063425780646	-0.437035630306847	0.362683776299436	0.268949362500574	0.168616099792699	0.558228393539251	-0.00823300037660864	-0.208611088893012	-0.244548168903454	-0.212017025777615	-0.391629515753315	0.311597038588884	0.0308670628112754	0.510560432823108	0.126076108090153	-0.041118732200353	-0.093809576878173	0.216317127130352	0.23478448688647	-0.276611706148285	0.0817647943975915	-0.524633642921549	-0.436301976059302	-0.19725215304587	-0.348266627515878	-0.0941146257733978	0.101913396885907	0.0513110376454595	0.0551755926084519	-0.682141128338215	-0.67330975971314	-0.437925341279505	-0.462313464199201	-0.08032573879907	-0.146419811753996	0.105010766735667	0.11456706992945	0.157029056280756	0.230738813485836	0.0299629452260742	-0.0119085561006876	0.505305415927364	0.772246418116597	0.420124136578716
chr1	14150000	14200000	-0.173880785286782	-0.328492969098217	-0.271855076199333	-0.103028252103883	-0.379720381262166	0.38223869572582	0.116892431956303	0.115282134262438	0.483496412323258	0.0602132342875231	-0.115082940261754	-0.128557085974472	-0.153707112361405	-0.427141842425475	0.420038007157995	0.0586822735476143	0.379113666649923	0.0798412890391221	-0.0726426494284419	-0.0789087683294511	0.270511012512403	0.207806129376048	-0.254408500072545	0.0466872616030877	-0.465866036517469	-0.386164292993083	-0.212619747169907	-0.292902975025798	-0.0614463761664353	0.0438707536147471	0.149996688306013	0.0233724398826708	-0.71095550599913	-0.473519374603723	-0.37770158622333	-0.49080992448158	-0.153100616569399	-0.13686246137326	0.0262374519161994	0.0664993588334152	0.184934941233437	0.169421867193333	0.0108261351851023	0.0580154410162552	0.611235310844673	0.714692527414645	0.43948237990112
chr1	14200000	14250000	-0.161435630260679	-0.248201270170978	-0.271625687470174	-0.0897714226411506	-0.550030452654785	0.443305502459015	0.0975451099407072	0.122436159920842	0.330761282768139	-0.091882652644446	-0.096799967309959	-0.122015557398301	-0.0918254507202375	-0.349705350956282	0.363319653408726	0.0671189414537249	0.385622480293933	0.138282869704997	-0.0100425123762122	-0.120653651455807	0.359197288385493	0.181653459859323	-0.250602579679521	0.0646614906989077	-0.358554370762857	-0.262803548667571	-0.153298924468955	-0.341276627262672	-0.0404161477421859	0.106138175776524	0.187569753019128	0.00781782390624053	-0.710380724496215	-0.467897998347889	-0.344076681512398	-0.487862547103903	-0.206124664555593	-0.132244185159838	-0.0185446283005371	0.0494315162030613	0.220012246569434	0.213501749645123	-0.0618664532906377	0.114814332781497	0.720653470640769	0.710352080513272	0.462274653397329
chr1	14250000	14300000	-0.0965456642354777	-0.215074762305801	-0.155715200376757	0.0033891786715843	-0.502006181656136	0.560617111775062	0.150305519534389	0.266321380691302	0.440658513585373	0.029796173375908	-0.0909220970566703	-0.075982379690183	0.00864273187823843	-0.150091267076266	0.387989476038745	0.214489885537833	0.448555375016763	0.22962665663838	0.12332546963559	-0.0544823765474121	0.618600947374362	0.218623693139555	-0.217883832403309	0.142136366265229	-0.228283364087704	-0.19833112577409	-0.140976858365129	-0.401661843899755	0.114239197549617	0.242066695780717	0.200007402570338	0.133663526710015	-0.52123899152695	-0.586251615298802	-0.2903104894129	-0.410309376098312	-0.178252069286892	-0.147438670741567	0.233712549739224	0.111282474936984	0.27675636034701	0.454882256573542	-0.00791295774460617	0.284880228841124	0.852720280152294	1.11108496325101	0.597105029074321
chr1	14300000	14350000	0.0124160209434171	-0.221268749191754	-0.0427982625673017	-0.0126795614478419	-0.420324466170897	0.563975530411302	0.336954245011107	0.382206427049623	0.667336688310195	0.210607750862364	0.0222795422287118	-0.0552828115506869	-0.0533178068871364	0.0313919062003035	0.540282914553701	0.318216179221755	0.528300886645229	0.291504763472527	0.150692142910538	0.0633282220608331	0.895853612282194	0.28828392578824	-0.198524616916847	0.275420269871079	-0.272845840159997	-0.103228898420517	-0.120184035268734	-0.38299018620422	0.207251910443783	0.277582238348127	0.294282394335949	0.198523198396367	-0.282889924833886	-0.674834381707955	-0.167416068814045	-0.359322206530129	-0.000503082431028722	-0.102754231353095	0.275564069297502	0.131288114930415	0.452853792563044	0.764969961492744	-0.0141070436362391	0.289385031835904	0.915416270321535	1.37910686178515	0.908541698634016
chr1	14350000	14400000	-0.0666198662581255	-0.304527762503797	-0.158895903831143	-0.251918413132076	-0.466531644633191	0.534582431648818	0.374859982602116	0.308567818640542	0.647955092164366	0.203768044531843	0.0621018680011453	-0.0881884411459807	-0.202678708215132	-0.20740287665046	0.548428446634927	0.292786482411751	0.521033693970342	0.275975113343868	0.077753891404155	0.0830931615223219	0.766261740054229	0.544071813511247	-0.162289033192947	0.370353804724966	-0.446184902685405	0.00777602003742851	-0.0362977298665886	-0.459118907559856	0.269592986272376	0.258815081743696	0.27020645940714	0.0845374495355589	-0.360648800867542	-0.550927546910498	-0.112407824028284	-0.425306512203471	0.0734026690682077	0.155240902767962	0.276944400559751	0.1296114290317	0.483442763116392	0.730140391793435	-0.154611565722085	0.131923624179821	0.88450861513948	0.563990869469898	0.764035322940818
chr1	14400000	14450000	-0.211666934796712	-0.402084993803115	-0.303149511173385	-0.22418705514881	-0.494791540218483	0.579785861568854	0.199774280042124	0.176719959031514	0.402772401244265	0.0796502383957473	-0.168417959587761	-0.229427305116498	-0.194805281629149	-0.345268593935662	0.465066128855206	0.0638225387424023	0.393634783578897	0.218034269202204	-0.0307148004516645	0.013520802372201	0.591825069761628	0.420079720288368	-0.161292025631051	0.17255690732232	-0.58615835999748	-0.114648055646801	-0.00389828249261578	-0.56170041203631	-0.127172882173572	0.330993517774692	0.162715229028613	-0.0748598349399537	-0.581902694856351	-0.368247821282165	-0.256010988233419	-0.500646269716926	-0.0414576451469965	0.0703368498926362	0.132676377520716	0.102491754157117	0.298458716662005	0.40494180417359	-0.238677517333196	0.059609399753238	0.69071906476233	0.595088483660434	0.424705847648869
chr1	14450000	14500000	-0.281059398190276	-0.324515845654508	-0.412286953763025	-0.285438029026172	-0.495852373385243	0.535038841682209	0.0950694895135602	0.0665885706140488	0.202631625526721	-0.0204707416849166	-0.386284250254634	-0.352021017566627	-0.247429812064316	-0.444045792723888	0.234955865692076	0.0133218877000453	0.225967481773086	0.088266631323542	-0.403300450003636	-0.147205249805711	0.357208908667356	0.226579903797578	-0.347313720231617	0.0502444965014455	-0.680711992748879	-0.285272340784162	-0.0944963912050939	-0.601807466696828	-0.232367184379519	0.274436460982835	0.079203087439697	-0.148249036797264	-0.806427061208696	-0.485049807484364	-0.379890638336308	-0.41294466713898	-0.120543757783405	-0.14202876734678	-0.0573598100310156	0.00107674074359944	0.185252124889098	0.176306655880952	-0.315216570991269	-0.15305574321151	0.443498566719059	0.460039794328631	0.362155749216711
chr1	14500000	14550000	-0.317214962694069	-0.228603564285056	-0.500959362430262	-0.341980637895204	-0.745674368861088	0.292658607497327	0.0911618373319147	0.0738757153278592	0.204689309043299	-0.115841403559249	-0.380393376974842	-0.434709865858341	-0.280642889151237	-0.596908956748364	0.0552641661290095	-0.0264458663616111	0.0875900507838469	0.0474350404723093	-0.67338662700617	-0.231246477515352	0.138901693649563	0.124582892874325	-0.530452755634615	-0.011962672066357	-0.777431835173639	-0.306752932078867	-0.234574074445492	-0.614623195267161	-0.229298998992021	-0.364837298615843	0.0897218047925557	-0.140499519900507	-0.8145603258945	-0.514796457801933	-0.374502815321589	-0.505195981620562	-0.099406480110894	-0.188056907816959	0.0192276545243388	-0.0390937604859248	0.0434699764320634	0.269197544967663	-0.290042845686083	-0.290931206668639	0.364314220398309	0.380973493370141	0.444546096896001
chr1	14550000	14600000	-0.237082389671388	-0.503866883083351	-0.488393554165865	-0.236597102888441	-0.563982039256553	0.28605833652793	0.241471761826383	0.130989648704367	0.276020662917526	-0.112838405473089	-0.218147255872381	-0.383073418341378	-0.211504760216665	-0.477807879002063	0.195091715259561	0.155713338475789	0.209321848693437	0.200334935956066	-0.0328106843342885	-0.338444499125847	0.234224711949051	0.173059108395378	-0.382314814937537	0.143581293078049	-0.608907006833185	-0.317395839647384	-0.272329915562943	-0.484230817971398	-0.151154525548404	-0.196226504953617	0.130325808216232	-0.074313035854311	-0.719470314926991	-0.486929620441764	-0.289592953809116	-0.448073243294468	0.028801451518922	-0.0335196013915926	0.204836251565964	0.126954337467018	0.0566406725531043	0.24963377666927	-0.108268956723251	-0.243765776438548	0.711519425376641	0.663290277935713	0.415237942434417
chr1	14600000	14650000	-0.0768105386207163	-0.34729566523523	-0.307383105998858	-0.0588260289632212	-0.338487885852254	0.586184411535857	0.389426615736521	0.317203007687049	0.326911169733333	-0.0359596635684286	-0.0585997238175824	-0.115035790927637	-0.0599744414489583	-0.291167471304227	0.395576376830544	0.327730118937752	0.406961169797715	0.398078111853306	0.0347184307200413	-0.25457636689956	0.458649462561707	0.258088031249481	-0.177306066368628	0.346371391812243	-0.369550977189722	-0.565582663348227	-0.189953452410826	-0.292765167942598	0.0425471039144268	0.00204936986826589	0.00108958609970219	0.0341658073901147	-0.538825364088233	-0.22322033002218	-0.185337787514024	-0.30133766468764	0.107397680558791	0.400455343614774	0.28550251497757	0.249980769186941	0.114426412804677	0.227871849318389	0.0526621659466019	-0.190560362762011	1.05269515513506	0.701965822558359	0.385032729859754
chr1	14650000	14700000	-0.0133418687502293	-0.242211618371517	-0.171491867868838	-0.00737555585316933	-0.345424654876478	0.61097559411255	0.379530375791235	0.386495986190624	0.298545278654606	-0.107183471574939	-0.00029735721805944	-0.0594366429585887	0.016826064703809	-0.108735964956387	0.391268508358832	0.26052325461191	0.404842874652409	0.408041400038488	-0.120025651450638	-0.0940228120413054	0.517485511958574	0.160959760776598	-0.198720596527748	0.32119146932725	-0.28363842869575	-0.334162128798002	0.0281482058090853	-0.25543332430322	0.138553027560528	0.00857216361007999	0.0874786845691902	0.0129084927248529	-0.468030957275232	-0.179438872109118	-0.214751101945731	-0.264435842221375	0.0914802521723194	0.107061742147779	0.243158698152282	0.231241749940496	0.206077005160853	0.167422857416837	0.175096052985849	-0.122633530396482	0.694964408742171	0.413619356382223	0.432338389789037
chr1	14700000	14750000	0.0221438419007937	-0.243806403300704	-0.273433487781254	-0.0510231835586125	-0.367454638126339	0.379312003833565	0.24607163640277	0.101191395830908	0.151325129287946	-0.158320648232998	0.0109472467152673	-0.0316322489262296	-0.00540317452707106	-0.129908944067414	0.207579231726171	0.089768966255875	0.239340349472104	0.2204272911741	0.114773264095845	-0.102353553919737	0.195466409156554	0.0157076273114395	-0.216492920355179	0.164550621182586	-0.225924991039453	-0.138549252576849	-0.0708236789200692	-0.264627363428992	-0.0311931544354925	0.00546780553422609	0.0455880274385995	-0.176554144717091	-0.494545069477857	-0.234980236307804	-0.247335806913249	-0.233131323042369	-0.0258157754021828	0.446618780929335	0.0772805539098381	0.0430945955366966	0.238123111573917	0.115191915184169	0.179564236391321	-0.00909914150374963	0.431027775783844	0.475872829536973	0.354303895948752
chr1	14750000	14800000	-0.0806931467168919	-0.214888246716516	-0.381907765635576	-0.257002594355015	-0.336605630495354	-0.0376975982084146	-0.12356457940267	-0.235115272878722	-0.0593523510702978	-0.379305732003317	-0.114573756656512	-0.24175551884533	-0.102002922431706	-0.276422650015066	-0.183055996485685	-0.274506951096051	-0.00665873906440282	-0.125553083251717	0.181757785495877	-0.251874571546346	-0.21233151607766	-0.141040815562368	-0.251571321993629	-0.0597746526250689	-0.259683964894024	-0.0672216034350272	-0.239506776600819	-0.452819639546454	-0.323340111312815	-0.218167898991327	-0.259586567053046	-0.387030607205957	-0.527875209115703	-0.231626125404399	-0.286269690407436	-0.231719355390778	-0.24831523470177	-0.0303358720755177	-0.173532367180408	-0.193604104608428	0.179774562298417	0.0572695269164439	0.0571917384680626	-0.11761315271079	0.208464452531048	0.265634686788599	0.077677790728431
chr1	14800000	14850000	-0.318297340027854	-0.334723163829511	-0.404217568087432	-0.405164521902906	-0.40652854269756	-0.394925229037826	-0.481107787640113	-0.492953741542558	-0.310136355636987	-0.66058922770951	-0.30892947964999	-0.587300524931879	-0.318753448957924	-0.353865626364802	-0.443696323337974	-0.488205789339554	-0.259988782435436	-0.360981379607136	-0.0367616947562416	-0.268748067745915	-0.365953722453061	-0.280681726620486	-0.29989290216771	-0.292373239655545	-0.407671398113336	-0.10557037682413	-0.283142627733326	-0.584935854097157	-0.644704617234702	-0.525022941316735	-0.495208051675407	-0.552685243495013	-0.55616791602942	-0.484718407819411	-0.414563078823269	-0.40474348582984	-0.472289944447653	-0.486974575579052	-0.357062979812251	-0.363595044005977	-0.106920590631875	-0.0711226126128062	-0.151960287226429	-0.323642617681252	0.137111799572817	0.0521394354338548	-0.185315527930041
chr1	14850000	14900000	-0.468043020807022	-0.516984913937923	-0.518120213932985	-0.520930187756042	-0.499647130256388	-0.663477208782304	-0.581952124923909	-0.666910461188018	-0.548220642199102	-0.721911899180425	-0.418644185069469	-0.621844728728999	-0.486335088775103	-0.471351103813184	-0.588756739361254	-0.618538171577153	-0.468386863133113	-0.607750123214819	-0.0524508690612126	-0.490606190989581	-0.429585905999872	-0.486007216419927	-0.409693665698286	-0.478416803386325	-0.65371029291649	-0.45806168780606	-0.312524991576077	-0.632984351463735	-0.853103536456067	-0.701470256618762	-0.561300666963388	-0.679464669280439	-0.610901736350915	-0.694125015163842	-0.581506451397654	-0.584748964692866	-0.644371323397266	-0.515531983830135	-0.535871238047782	-0.539591388905109	-0.247716928977149	-0.114604501555286	-0.342903829951021	-0.455473908739813	-0.166849708110389	-0.155957278772331	-0.351837166000254
chr1	14900000	14950000	-0.593367179180697	-0.726167316221433	-0.714180593377417	-0.623273052041729	-0.757208206393282	-0.898648036897209	-0.653840945694714	-0.687390580954883	-0.713598416027359	-0.72345820756814	-0.58436923727988	-0.681354267266485	-0.602865734074818	-0.68515378686845	-0.666315949388718	-0.771709359311088	-0.614043669427708	-0.869659966671812	-0.562518638120739	-0.668265619926474	-0.571682203910189	-0.690896170395941	-0.545139756412994	-0.666658247647106	-0.81591811280469	-0.739058545023282	-0.398753786952026	-0.725451240232548	-0.84779200482823	-0.743495482224219	-0.697515314523406	-0.80596754251163	-0.787322413750603	-0.622714566011155	-0.741244948856865	-0.704678687122719	-0.788742118515544	-0.771805798540868	-0.796577746928949	-0.768623240576339	-0.365948906459679	-0.184164289133799	-0.429079405386751	-0.517106971430861	-0.4421073210461	-0.351778264924992	-0.514879291594854
chr1	14950000	15000000	-0.765089485075994	-0.936262650459158	-0.859339136088017	-0.73625996162397	-1.01441064200685	-0.77570844570337	-0.780302300561132	-0.784639611273402	-0.715282330302361	-0.838115934980041	-0.738081797995705	-0.885330236166567	-0.748032402097342	-0.793842754728989	-0.71466401054498	-0.895754232441763	-0.726218193178837	-0.985553892748083	-0.824982812958895	-0.749166037090025	-1.01207623535631	-0.77590822380519	-0.652286267481408	-0.811474125916889	-0.855964786165256	-0.779061951118189	-0.626209150316967	-0.871988977161679	-0.897383090385725	-0.935177699243242	-1.05785279641392	-0.815695128327751	-1.01597455018296	-0.753704546334273	-0.80780535298825	-0.846455473056358	-0.869541840246244	-1.0081383431279	-0.888572182083628	-0.967378597228404	-0.553848761974028	-0.396498314566235	-0.485450260782751	-0.577091408979677	-0.627184033853944	-0.489285329291674	-0.648288651966827
chr1	15000000	15050000	-0.882699990526975	-1.07084299702166	-1.06942894903818	-1.0137308235954	-1.08348163715903	-0.817186019390244	-1.01827020254378	-1.1180074166633	-0.83178163274276	-0.986643637562486	-0.859163075753956	-1.01894563015096	-0.933540069274731	-1.00031974088928	-0.95943183503895	-1.07391303505996	-0.919098640315022	-1.26024860674975	-0.817356596183584	-1.01303254199135	-1.39949321729474	-0.897130383192553	-0.874076781144652	-0.953389973449645	-1.00282660745444	-0.916195225531051	-1.04383900227128	-1.15945082759963	-0.989018328866998	-1.27915385952009	-1.11396586093155	-0.759255322975133	-1.1438001746422	-0.871255332385749	-1.03251387439137	-1.02645934156693	-0.966469718948915	-1.01693354080573	-1.01802692840411	-1.08786939521912	-0.768068052759682	-0.612806286001466	-0.779450286882485	-0.897047016816025	-0.804252345488618	-0.615005525968325	-0.888316816709281
chr1	15050000	15100000	-0.97734062274363	-1.20166461024242	-1.24096156646814	-1.24401536161985	-1.02079674564795	-0.948112959125604	-1.23793717096186	-1.35262340168469	-1.15003162807991	-1.14155761627593	-1.0244129377682	-1.15338822327447	-1.11602213613887	-1.18086697270559	-1.27447680418884	-1.26945733313355	-1.09149829390956	-1.52810319227666	-0.915351452707771	-1.29248281321609	-1.30899077644601	-0.95213801344767	-1.10962388539128	-1.1913930630127	-1.24875110283831	-1.22031829082297	-0.904363229539729	-1.47146153279623	-1.26059562752133	-1.31720391390032	-1.16449918641692	-1.01752253525576	-1.08940243446819	-0.897375899702367	-1.26209391885013	-1.24999054956068	-1.08767330924103	-1.06830190604064	-1.16092750977621	-1.02178042745995	-0.963848431320592	-0.773788898507366	-1.02216584145923	-1.05875269423542	-0.982543989329597	-0.818438690416014	-1.12917329689138
chr1	15100000	15150000	-1.13381681410113	-1.16198306938997	-1.10507845496438	-1.41843240463606	-0.775522299150447	-1.10432408007173	-1.19521722991579	-1.29445219003896	-1.2621648714656	-1.28514307876356	-1.16855593148626	-1.41185249636785	-1.22941176697719	-1.43447375328218	-1.16804474265202	-1.33333495125906	-1.15610230093529	-1.20520228618797	-1.17795703015703	-1.46938744776464	-1.20698699875836	-0.907462867037431	-1.46438885370263	-1.35243715089094	-1.36785895470957	-1.44336815213592	-0.836528269156025	-1.53275391137477	-1.21939614259029	-1.15693477812976	-1.19137085089652	-1.29297114581394	-1.06094405856055	-1.08991437656507	-1.35847383778842	-1.3688178968621	-1.11790312317046	NA	-1.23838283218479	-1.24093682835387	-1.10844642854104	-0.875581051990375	-1.26365466474438	-1.07145057537247	-1.10356174820641	-0.932568934815563	-1.124922688826
chr1	15150000	15200000	-1.22765295866753	-1.16105612361952	-1.06336395084115	-1.59403894453234	-0.739148282021014	-1.15445796397951	-1.1374046640136	-1.22019742096338	-1.2156613253459	-1.35830771911264	-1.22753088149746	-1.53828872736741	-1.28780436605991	-1.47582252601681	-1.25433290458329	-1.30205364259514	-1.21350101487035	-1.10869382043292	-1.26850236841711	-1.51285830574364	-1.2412344262573	-1.39501824385098	-1.82346742415053	-1.41239125125537	NA	-1.27187744565333	-1.29848745579323	-1.46329155170483	NA	-1.23803483950979	-1.20456745920438	-1.60461025789884	-1.19428968296812	-1.15644991304652	-1.28954660540588	-1.32834919060034	-1.24167942466888	-1.06393148612202	-1.34051580472804	-1.39170587166397	-1.04039759061449	-1.05319745114066	-1.55837233769204	-1.2319418719141	-1.06964330088571	-0.950529986371174	-1.16421546147202
chr1	15200000	15250000	-1.25364323618567	-1.26759535162414	-1.21428727927574	-1.53399877990252	-1.50569436625763	-1.22006670388323	-1.14734256344947	-1.15889877878607	-1.19548808535337	-1.18971707427513	-1.34332091696353	-1.32591556345239	-1.27126669758302	-1.37673916197877	-1.32824011799766	-1.29604691684278	-1.25319914934182	-1.17173869568184	-1.27645902105087	-1.4494843775909	-1.22628070571552	-1.79338758012069	-1.57727861569137	-1.34741421198939	NA	-0.94994784550116	-1.32344365921986	-1.23571081350076	-1.00624334715074	-1.42150871136189	-1.19740364591708	-1.87242216017475	-1.58332297481228	NA	-1.26444857871287	-1.32174808041886	-1.25651767183315	NA	-1.40199646631351	-1.43673062097119	-1.12656240703863	-1.16302005818967	-1.63639588433864	-1.23232396586073	-1.05186463948677	-0.9433460215545	-1.41583920084729
chr1	15250000	15300000	-1.17020817749098	-1.17922937068648	-1.17583542022025	-1.41137471127011	-1.35723858832897	-1.47273827970872	-1.12457471600393	-1.03150304885937	-1.41523956923124	-0.966567506660919	-1.21159480464043	-1.20684312833061	-1.23845786953361	-1.46720908326453	-1.20642169341623	-1.51144672587045	-1.22615092088699	-1.109664080888	-1.52139757252979	-1.64935969363338	-1.1445318178349	-1.64164739058559	-1.28863442969825	-1.35862529901255	-1.27430596840233	-1.02161686701076	-1.24740509868115	-1.05891126072156	-1.29566016501519	-1.27915385952009	-1.1399928799045	-1.52950577012382	-1.44085549057202	-1.23667556803071	-1.16909276592095	-1.38805765431908	-1.06185452509562	-1.21514443920085	-1.32353678351735	-1.34741199938748	-1.21158460872479	-0.866541907624938	-1.55906598971505	NA	-0.933215795695788	-0.905309003988275	-1.44842313282037
chr1	15300000	15350000	-1.18214483013796	-1.2760084681578	-1.23235593855034	-1.16719636274583	-1.21597210510132	-1.2898086494564	-1.1087567810677	-0.898546452166859	-1.65258232258769	-0.774905903866396	-1.14213428345863	-1.37163875197065	-1.22385373586208	-1.59516796926805	-1.2080411024867	-1.69098756026556	-1.1111258855916	-0.998634933902941	-1.51893541137444	-1.76895082228004	-1.31845077072658	-1.60821505622498	-1.35157837961427	-1.21748178608254	-1.26471690984579	-1.1557048910026	-0.932237199464633	-1.11899479942522	-1.44864373504309	-1.16605863015624	-1.06402241770408	-1.31678773298616	-1.24470680760744	-1.21356100905735	-1.33368134389653	-1.30493242273804	-1.16301265825947	-1.25388661525461	-1.30775705578021	-1.15866036443691	-0.966531168812474	-0.846042038759547	-1.33624111359545	-1.27185202653438	-0.862614236356589	-0.859672999089102	-1.29498407370218
chr1	15350000	15400000	-1.11449769367629	-1.22198998482169	-1.19551278662249	-0.950732073458066	-1.14293023160384	-1.04748810510333	-1.15947566538454	-1.0482816583476	-1.33886162458405	-0.586433359475892	-1.26463110131126	-1.33314772053095	-1.15465362765396	-1.25655952244134	-1.090244419616	-1.66766710522035	-1.02947865395382	-1.08569007038676	-1.28143942711671	-1.68695635914498	-1.5046744828966	-1.46303328840444	-1.25434264682232	-1.0885851245602	-1.28152042464624	-0.917792571118043	-0.880676687745748	-1.06545954861678	-1.37796031822931	-1.10929482909377	-0.975198771093337	-1.26226054255291	-1.21991688025498	-1.1429836652335	-1.417857741537	-1.10642606806031	-1.37753404378214	-1.06765507774176	-1.12350797119802	-1.16636604088259	-0.900172628028703	-0.807327016682515	-1.24241207944507	-1.25921500978793	-0.788409826140131	-0.768892533231764	-1.20658960159354
chr1	15400000	15450000	-1.04069020834085	-1.12582677111115	-1.07048688632443	-0.891902702096143	-0.907840249258901	-0.960739775253034	-1.02474212492731	-1.13808582643494	-0.956338341180325	-0.827361911221075	-1.07867839605766	-1.41410258179477	-1.02331175369166	-1.44481528532128	-1.02332760410875	-1.51708432336983	-0.992722642349602	-1.09707840773396	-1.32980372134723	-1.65026866119449	-0.987494418992472	-1.18254063195205	-0.938052141672691	-1.0200654545119	-1.21932198399181	-0.94197421092721	-0.854089197189462	-1.02351549413908	-1.13660215543022	-1.00027031232984	-0.887898600471952	-0.97266143644839	-0.963679260615234	-0.997665065983347	-1.19499916162358	-0.99634882808116	-1.23579784313296	-0.943612299654268	-1.01499915481965	-1.2028020508282	-0.78073884619373	-0.657731319202963	-1.06421794050415	-1.05771076258577	-0.647665248127958	-0.629517274117692	-0.826628042745925
chr1	15450000	15500000	-0.923058864888986	-0.884330106029787	-0.8334948387547	-0.750597470985659	-0.791963671692743	-0.908576889772385	-0.83063327411821	-0.950834407981447	-0.821203909515138	-0.679219250976185	-0.876354826394049	-1.24901259435527	-0.888819435596433	-1.56532604968457	-0.864958591972261	-1.06092099084367	-0.851702136399935	-1.22302684590162	-1.3752507621226	-1.12896986467129	-0.767584860450403	-0.81885973540453	-0.808543633008363	-0.82945855512857	-1.05429440110771	-0.851133497358366	-0.631090466471871	-0.978468898028314	-0.889133609343399	-0.800775282646698	-0.829879804093024	-0.83850255084548	-0.853646413718889	-0.990652180648076	-1.01764075892651	-0.962196144399464	-0.990986272293896	-0.781721211676111	-0.825673086583562	-1.06794944664243	-0.477025236713128	-0.462172324203575	-0.796447979323191	-0.738763566812794	-0.489213730350634	-0.495785362655367	-0.683650743239221
chr1	15500000	15550000	-0.732642468484249	-0.627969790704274	-0.607669362957851	-0.697350309705465	-0.780315967218381	-0.79754830995203	-0.720276187712427	-0.753135297390934	-0.660413963850896	-0.266580620099075	-0.845283431744615	-0.708399768291875	-0.743211047197823	-1.00824750896229	-0.659946578517173	-0.954788870274698	-0.660556879810409	-1.04061140840246	-0.696627640338777	-0.588570734651026	-0.452819639546454	-0.724043916668715	-0.659366956605045	-0.603834793540061	-0.797913190807592	-0.497395585534257	-0.335227774285218	-0.611955699318465	-0.744106174414747	-0.598839048403459	-0.540586069456597	-0.78108123214603	-0.87238555757868	-0.76381062508092	-0.694828396126067	-0.828006404727547	-0.820908260105859	-1.01995465302059	-0.672512829828555	-0.841251662687241	-0.252769329442811	-0.26218770859538	-0.594576500880302	-0.390231995234585	-0.164999646839914	-0.325375013000916	-0.524234116594291
chr1	15550000	15600000	-0.543383758560245	-0.380865051197038	-0.406381135641318	-0.452665079910791	-0.519422417783931	-0.565226281621731	-0.558162872606286	-0.546705361844456	-0.419125925540228	-0.186626683072331	-0.577872809879393	-0.432925886717385	-0.500979340421871	-0.458187948614531	-0.482435109025488	-0.840867196666955	-0.439348342460755	-0.618449610696441	-0.0584043938469213	-0.647313580781901	-0.388928088696805	-0.492440583212421	-0.415994434799669	-0.388928088696805	-0.544982509253448	-0.187302113215259	-0.0420898808572826	-0.410382211122805	-0.610901736350915	-0.399097387777821	-0.147247054576465	-0.601742294116537	-0.658919752209254	-0.500480567915222	-0.552160337113055	-0.653957446882143	-0.654825764789241	-0.789061558424167	-0.693261059086931	-0.508461324007953	0.00159837397763594	-0.0546264464203325	-0.334749597803694	-0.182913700820171	0.125466466751983	-0.0408345041636256	-0.307975237250531
chr1	15600000	15650000	-0.293519172685041	-0.0656580100338476	-0.142670332719512	-0.145954507952418	-0.208075849357332	-0.275250911593561	-0.399902863338559	-0.359548338938559	-0.231137834375225	-0.224481047179068	-0.270783182513753	-0.256811140148554	-0.229676205227183	-0.285337335227759	-0.275927343473078	-0.468781976506136	-0.240866198925637	-0.400352308091702	-0.336822180469746	-0.392922927318955	-0.285679385017158	-0.249170758960639	-0.148728833754057	-0.268840356656567	-0.299254124459079	0.0199277422914591	0.212346898541952	-0.216029806183617	-0.418863634484654	-0.165686032251278	-0.000614765338583195	-0.364723355563801	-0.448722615585652	-0.259940260529519	-0.418128701199602	-0.431372816755146	-0.488206134390682	-0.44647870154931	-0.446245635930918	-0.306492715375524	0.242285708948371	0.256589689643956	-0.0208168577513794	0.10933688765114	0.193977151216914	0.260315562057462	-0.0695504024599304
chr1	15650000	15700000	0.00165206240821391	-0.103581811136261	0.0239352577100352	0.0744627819552452	-0.0176151639070589	-0.0615181769652884	-0.235146061560181	-0.179909241137151	-0.0988167736981884	-0.102496772067372	-0.0207466824445873	-0.0684482140118555	-0.0227082279032071	-0.133118665937773	-0.0768328754501031	-0.164230129521065	-0.128608457845153	-0.354914444949631	-0.0284352109742355	-0.158769338755069	-0.0316322489262296	-0.0975327925999316	0.00631301751115996	-0.196786273287315	-0.0358902438694142	0.172448543365541	0.209609828463051	-0.0565908645270849	-0.126577827027476	0.0469355577166144	0.251123220701594	-0.10385518523027	-0.219446676266007	-0.285498637542174	-0.163079263762841	-0.2127964075075	-0.340686693023972	-0.171390245478216	-0.172433917490454	-0.124524335449952	0.485121133716434	0.476784833135437	0.128066494159691	0.373622416730572	0.357481818639787	0.510521318364122	0.190517688489229
chr1	15700000	15750000	0.259784626768959	0.208098011696035	0.243922694494899	0.236649010409545	0.147349329665787	0.128155640832548	-0.00763680220550145	0.10987916275943	0.126480819969272	0.0684230061707679	0.191926937099341	0.0816056681587372	0.152586354388256	0.0758597695711667	0.123600149839879	0.0622428358300575	-0.021228267630624	-0.142560322949389	0.314923063068923	0.152792690150871	0.161890935417982	0.109089762617473	0.0593867107572025	-0.0282960664571086	0.137972495995485	0.316200998175165	0.526993019579216	0.0751666804134509	0.0952670469461561	0.0786327288494736	0.460332190012056	0.0623544298993107	-0.153298473460494	-0.0280942700335542	0.0329883217379552	-0.033765353930165	-0.200852318391609	-0.0172303133934352	0.029884346322638	-0.0673604213031676	0.665372644889594	0.69776132811832	0.245472308563378	0.559753107036445	0.535478500328548	0.767230447653956	0.391120229643134
chr1	15750000	15800000	0.414355521086464	0.378365903998718	0.354099530900777	0.343249950991163	0.286222365881008	0.286532331834826	0.230897804798717	0.396870577092406	0.36421634362615	0.46262190774	0.306198461308846	0.132147212676966	0.325425182000549	0.249805327861489	0.305116700792377	0.268306974312261	0.266272014790298	0.154760300784331	0.420871719117994	0.427942624717633	0.144311902779285	0.250507643897847	0.147428907403242	0.171230986714659	0.174619910568234	0.42411453258949	0.717690068272123	0.224842033919651	0.138178639304852	0.201284436010574	0.337496518578475	0.148114518740706	-0.138798296595122	0.298642168586814	0.186086720679281	0.147764960806053	-0.171069865408163	0.0919910036697773	0.155711082415278	0.0563113562589462	0.807221825227565	0.695484660169472	0.403140688731904	0.718899525186404	0.930727364411098	1.28254696884818	0.387205946875693
chr1	15800000	15850000	0.411144287569094	0.393376492534653	0.379416288378977	0.390050851070491	0.328600325160485	0.450277232478134	0.286935381127771	0.387923432854029	0.403755930077635	0.410258774609257	0.34326672526487	0.142609412587903	0.409378540828423	0.259891101939006	0.34465720331947	0.283632724841726	0.475828075072725	0.261847836040748	0.448251816811347	0.447634341586455	0.212659689454618	0.247456094805598	0.199004646609661	0.257412509846282	0.179664816190674	0.380971670278705	0.8180305601422	0.294592923837569	0.199759679795242	0.380269908953956	0.41935177471241	0.186965311513213	-0.0984945084358136	0.0342218819302919	0.190753505087597	0.136847878037274	-0.196590289864757	-0.167451076030877	0.210692532219385	0.148878801666231	0.71357920973448	0.61950266883341	0.452827007006892	0.782807468504052	0.892026388666307	1.17518371432675	0.472974609289086
chr1	15850000	15900000	0.304409658675558	0.34174138199492	0.291190093027532	0.35746438443316	0.359695612660984	0.546608671976035	0.241802160519282	0.276228605084672	0.339583155670589	0.334957101551419	0.383124057183119	0.0743957365270395	0.284925696127325	0.0854381379484024	0.380320551203551	0.141831857857054	0.399346031080555	0.179613616052013	0.44162993436886	0.359197288385493	0.364520528950753	0.269197544967663	0.18805586600887	0.255059310085427	0.19787605030732	0.39148887814629	0.912400357403673	0.322406460070847	0.234679550763849	0.353107672152652	0.386495986190624	0.18135397378229	-0.146007029741172	-0.0468555624091049	0.165352012253722	0.0687930895709166	-0.033765353930165	-0.0974423701842305	0.239996324257983	0.106751445961033	0.594171371461042	0.636476371726876	0.345126906635252	0.632508995343233	0.698306506263637	1.10547443967618	0.441500180489651
chr1	15900000	15950000	0.176360022006987	0.14353645837715	0.12754569083628	0.20738309278647	0.364117166537881	0.479401644336557	0.192818146550956	0.226432448487759	0.32237959980299	0.369519133924562	0.255640802934534	0.0156921425034741	0.223325039158882	0.00801608433402119	0.43094404669797	0.0338596265729617	0.318585874243315	0.0664993588334152	0.337750860828352	0.200545999319767	0.475967289107633	0.201807073688	0.178110478877303	0.204622063728088	0.0938229217163162	0.499063916615597	0.653032250948041	0.250123333149138	0.21046320691196	0.284720307996787	0.353922072971927	0.164344251164859	-0.141536337100543	-0.178406178796634	0.103404774391528	-0.0015721237800718	-0.0410256782617214	-0.0543638651429251	0.125182584766001	0.12187668677509	0.555438770020647	0.703940514542986	0.248772237429093	0.466021087758915	0.516383330466453	0.902891779914779	0.334379819150663
chr1	15950000	16000000	-0.0305291181517478	0.0726980831881233	0.113265759673532	0.108008703211292	0.202445458761783	0.353047720662186	0.169319692002626	0.24833343717162	0.354145823693028	0.339583155670589	0.112824051622419	0.0138214006575553	0.116935732172883	0.0417332894234724	0.413707401523305	0.0678177185021205	0.287885030752175	0.0927635942639307	0.162438532420711	0.107919993982427	0.406297418059451	0.0599177777633693	0.17469334100847	0.108928144549888	-0.00137809778724999	0.473795501204692	0.436385562376298	0.194277067199023	0.112775000165615	0.193456086939972	0.394012708876285	0.222284836285315	-0.071451721196766	-0.211477530000441	-0.0709014438913216	-0.0792368157472193	-0.0628318232390683	-0.0556724390078517	0.0511659011202573	0.072171713940563	0.574395311515952	0.571444515137014	0.183418004567195	0.508898870181677	0.63861882670841	0.778142111446748	0.269866734808679
chr1	16000000	16050000	0.0556710196508036	0.218389540806618	0.213631490828621	0.206352164052297	0.0309772533106551	0.295023391362599	0.170661223827164	0.240301689968418	0.447913938993235	0.239253131030619	0.106039752964015	0.0355397643649141	0.0990583259993373	0.0273474524578796	0.37918852252082	0.177002097430296	0.356680874054377	0.156432419245665	0.133789176390627	0.125174715214888	0.427062429650261	0.171698918016754	0.100018933499303	0.0899634124405488	0.0193889962546765	0.325194030143975	0.371223572242698	0.207675996867314	0.14531223003427	0.26602210492711	0.402172940214665	0.263948855775978	-0.0288803980009162	-0.0249791824897999	-0.16826963607008	-0.0758378357203948	0.0662512922094478	-0.0431746059460611	0.0874488445396388	0.0851871497339277	0.551753611580462	0.352171934257107	0.121185441135982	0.449256672824721	0.668639646559979	0.619193943785499	0.282787680256527
chr1	16050000	16100000	0.132260570209885	0.0489356400071688	0.123803243919925	0.279525530077094	0.0255230513278764	0.313494406053278	0.201644222167009	0.217323439606948	0.4826136738694	0.186737237905093	0.167497695865658	0.0674829023923753	0.160300201285451	0.0358709531598506	0.401065940466754	0.266932095788607	0.387310217353172	0.209161457874557	0.0986362057902829	0.177048497863207	0.289877049870527	0.316103615998666	0.0196513238536048	0.11444745061233	0.105518088045307	0.0818226880477999	0.300209423603804	0.201552428858257	0.222386296838675	0.279422548107099	0.275529930826203	0.255077348092058	-0.0355699942507901	0.175478595993498	0.0370027646956514	-0.0348209003064317	0.142238067665669	0.0534799790490309	0.245907248968418	0.208672806714183	0.226062738017814	0.273992911512429	0.107773999545956	0.381108761461313	0.549390094278252	0.345738774803979	0.316246600549699
chr1	16100000	16150000	0.12281931463477	-0.0343054564621712	0.0755434685408213	0.195037061745465	0.0902679744598892	0.285647380624639	0.313479060272388	0.322406460070847	0.417013385283363	0.348051183946308	0.168735783857529	0.116661160562948	0.134631487664167	0.0828021416445339	0.344505981258615	0.276126893621509	0.355821049300859	0.198675323331861	0.132320081442807	0.240502697636619	0.166588074187817	0.207429777084246	0.110341334378259	0.0897192760155817	0.12158421429435	0.0713391227092784	0.246012013363135	0.121018940908752	0.112824051622419	0.219791590576879	0.255320703670791	0.244406680951835	-0.0867220370059405	-0.0606334387958725	0.171343660298821	0.0536380654057443	0.0745472877137327	0.139692692627213	0.267200197774573	0.174873408805619	0.170242184288462	0.204500128558728	0.0889869581522392	0.231550059401913	0.511749488941827	0.495681079246307	0.333985151719506
chr1	16150000	16200000	0.0396714488513646	0.0331725395165756	0.114519704727993	0.0441960790241758	0.036269671576805	0.210052366875534	0.298420155745391	0.28730423756339	0.302507039698634	0.260206205867226	0.0773895060288825	0.125385364018917	0.0413691766136374	0.0734026690682077	0.24804980794472	0.371918623046076	0.263769464053783	0.052571709350951	0.1520179029563	0.167205781398227	0.146515535704	0.0759451426442982	0.079728508910353	0.207770458961881	-0.0810204438158438	0.0395282798869337	0.144432595452536	0.0107473826126159	0.0448120950788929	0.186948847080755	0.210109730877839	0.180170903598124	-0.164046993451979	-0.0195149259312292	-0.0459897110578619	-0.0319757779934135	0.0188247450223162	0.137633540534987	0.207212372491822	0.0890807174476186	0.118813091903806	0.161680274574721	-0.0668501429147213	0.247788059667591	0.410744632264655	0.502564313011443	0.153636276161047
chr1	16200000	16250000	-0.120831183033191	-0.0716568593739088	0.0181043549371499	-0.0927046491896024	-0.0770938085957172	0.0871525604820971	0.172399563314812	0.0708830955919137	0.163091373164746	0.098977468948088	-0.0810204438158438	-0.0658485144049835	-0.176088153119794	-0.141534184670894	0.109862528908261	0.246739851389493	0.139767251308482	0.0390509270321403	-0.0673247843350171	-0.0462129533662403	0.104238425589471	0.143525238192824	-0.00220572834191457	0.0398084112849477	-0.208531971719612	-0.157454360300033	-0.0699084496050711	-0.148640901506624	0.0312026907499126	0.0569374181524447	-0.0013314529047917	0.036431807718971	-0.22322033002218	0.0643237851656267	-0.177105014145591	-0.152496407463834	0.0264114856394222	-0.00974226289127525	-0.0330556756476763	0.0555840417061164	-0.0702365208872656	0.121496957477671	-0.284099303841124	0.194882343197911	0.220313250581147	0.32471493147817	-0.0580110430138249
chr1	16250000	16300000	-0.254672441649353	-0.285544902943945	-0.209171309909816	-0.279886677816533	-0.160138743348692	-0.0795892315144513	0.109281438681045	0.0371126791370466	-0.0147256262392354	0.0991015977411452	-0.237786335360885	-0.287816149897731	-0.308923990518089	-0.329023782029287	0.0633031892391537	0.11911705939601	0.0520486590720257	0.0384631433411564	-0.230265729992008	-0.188508113914148	-0.00698799686778327	0.0287627818071	-0.148549802943152	-0.130387255175877	-0.287612938967948	-0.311364592394535	-0.214006972500263	-0.274341208906152	-0.224845237511707	-0.153148489187798	0.0780199832161792	-0.114606031113762	-0.183237339169965	-0.202498253026093	-0.252232506755665	-0.224958447802741	-0.0708450443306797	-0.152011307875686	-0.0432104503642814	-0.059568816002	-0.187686845343058	-0.0063289002264051	-0.364308930713958	-0.160950248334693	0.102887255975965	0.156174366369824	-0.201051449531088
chr1	16300000	16350000	-0.443337729268867	-0.415555356966911	-0.378031378273054	-0.360194865191199	-0.29757094686724	-0.117863532528237	-0.0152952507415812	0.0516418126312295	-0.100979945741031	0.147813486576487	-0.32167536740902	-0.368667492648468	-0.329899701799662	-0.26249056985241	0.0592811924029723	0.0404974161008273	-0.0231465898781899	0.0325060818748962	-0.0378549605967169	-0.231422990500988	-0.153234378109331	-0.0379042242076502	-0.245105192119879	-0.115528905513956	-0.27386417267912	-0.377246901583941	-0.229928126540431	-0.348693461931175	-0.238941895942217	-0.200802693281785	0.0980902603119779	-0.197182222810864	-0.0579575668340602	-0.417334446425064	-0.203152539726977	-0.265305159934657	-0.104742088897616	-0.0930298984233235	-0.0455605866092341	-0.114395948010314	-0.151587465408941	-0.052784747020724	-0.321353758900772	-0.296302655925285	0.12520788106142	0.111395306858098	-0.26628950633994
chr1	16350000	16400000	-0.363345499108515	-0.374590393352222	-0.405037668351083	-0.282676662309403	-0.348428074067554	-0.0815716076116755	0.0837868743624506	0.127593389742553	-0.0357220893289129	0.239483061855104	-0.328515346496705	-0.494484093497699	-0.270382679666948	-0.0927046491896023	0.0405144301605819	0.0193398706181417	-0.060391944316137	0.00983303450797842	-0.0426448015422153	-0.193353787629798	-0.241574753881812	-0.0540431104075257	-0.0974713470605381	-0.0512141628520258	-0.144259279549163	-0.367059218345306	-0.141833995473379	-0.43733221913441	-0.160046240247556	-0.129222427997835	0.185672672324356	-0.136513708292189	0.0506489923665929	-0.45801012086579	-0.10442639774589	-0.180665854484406	0.0366352957925921	-0.119043723392675	0.0349538838986404	0.0177589704229256	-0.0560022672934859	-0.0481395298820444	-0.283994500510479	-0.284567988837441	0.168766088848687	0.318939803805781	-0.102013287961921
chr1	16400000	16450000	-0.177404482664816	-0.00544388643396198	-0.0314461179446133	-0.12727565464927	-0.16433552597047	0.0403097270195251	0.243091844500388	0.255842309797136	0.0898688849227069	0.408111130564554	-0.181532683775906	-0.166125278155439	-0.102276968178842	-0.0947560219213663	0.170040227916134	0.181408724260087	0.0552641661290095	0.159970399408661	0.0841491911854897	-0.116444557499645	0.0703192486376315	0.050179166972536	0.174586676965426	0.100585779221357	-0.0306648082392261	-0.117405937897013	-0.12189951941581	-0.429034389687377	-0.159948664094541	-0.0485138557589224	0.058208942176905	-0.0435463292212603	0.180417507172024	-0.0137125208065828	0.125572184401013	0.110286564949903	0.205542182050969	-0.088750964898631	0.276650456468249	0.143945557755942	0.062907453628174	0.035667626606077	-0.0629329526080442	-0.109484726589348	0.277159392183947	0.661466813442638	0.177767473919123
chr1	16450000	16500000	0.0664049323923766	0.424087694501719	0.373432397125644	0.157836330259109	0.0861576302107293	0.410152197982895	0.463175286881862	0.450643302682045	0.306623987703798	0.350121519819382	0.119257021087186	0.176813773811863	0.185076208597683	0.161195278467154	0.476818507460321	0.440236732393008	0.364551559107762	0.492929364440855	0.354854402121471	0.145461448206184	0.452235548885551	0.2832749183926	0.343554645709481	0.337292845159244	0.0983343252751733	0.108870029015822	0.0497595598723056	-0.0783182279051139	0.1158986476047	0.375411304556738	0.191652779912431	0.0681941919436994	0.417498285047203	-0.0352733252551957	0.321905144371961	0.262649410690079	0.440376006690657	-0.287033815555175	0.388740422924721	0.362397637652975	0.285521397646165	0.236802210176253	0.197779817844533	0.0448238677715696	0.566479414313473	0.755816961232011	0.438833068716256
chr1	16500000	16550000	0.361480017805907	0.589716400226385	0.603985697021599	0.413707401523305	0.192937878256884	0.699096822552307	0.724795493358238	0.625094611576669	0.556921871924516	0.378070826460913	0.381748013371927	0.418790249684801	0.453688540919563	0.390669615701218	0.620383595753058	0.543236585798673	0.676149207326794	0.719800089710052	0.612933801788576	0.484904548090544	0.579632043738182	0.451324264044208	0.600737467665405	0.5790571028745	0.370990405128753	0.284925696127325	0.362263945295496	0.268512510059581	0.352753255583652	0.842173883293469	0.415444099307135	0.297683926965018	0.629552655906554	0.641679753661314	0.552154399563194	0.44830609339631	0.648996123245221	0.37426260539354	0.488122910197403	0.543978198097036	0.433660497820121	0.486440678888519	0.377960549313815	0.187451509264172	0.78632953402045	0.805800871115196	0.664880598989423
chr1	16550000	16600000	0.520384199786043	0.606621204808056	0.707195531020599	0.625420044257101	0.307821062388448	0.650493042482043	0.82890176051876	0.728284159716115	0.634616147052208	0.512251983736624	0.60599887834378	0.607598719497416	0.696068321785103	0.5487055666536	0.67347231582422	0.657643775056253	0.797996854767047	0.80762386032978	0.750570088573211	0.615018931729168	0.677180088156513	0.68301663439114	0.780119047366095	0.742948975515225	0.652851850875567	0.506467313704977	0.581425270912987	0.397173077170997	0.591077793465036	0.793287091122376	0.700710039930278	0.500967251472978	0.771576082559296	0.719911336164732	0.745052440084148	0.692909965563113	0.651162052228411	0.464739677830369	0.831686003604393	0.664898435901337	0.690527009764704	0.637644891728737	0.542482128648255	0.293839934909832	0.742549886834671	0.866757888060975	0.906317273449715
chr1	16600000	16650000	0.570821076831332	0.681638400678697	0.769598803330075	0.794762822119018	0.555672881763108	0.673246907263276	0.853353507772954	0.930122950450431	0.638862550279074	0.741617199133902	0.633196355040571	0.721111040559819	0.800462643058928	0.648493994028997	0.859137470041224	0.759789308666402	0.798670984881699	0.834798291350559	0.814226595677965	0.629259364203122	0.622634616199726	0.880460951962416	0.803386330201292	0.891498530814091	0.783860454532411	0.652502487908389	0.694738045788522	0.467709505231432	0.654472063916563	0.735215982905159	0.731415371623009	0.621028184397775	0.68980682215078	0.593452074395809	0.742508055659301	0.728033578611948	0.622573520833313	0.400455343614774	0.86192522041563	0.72210846202164	0.770714023907785	0.632687452813166	0.665600939682309	0.403651038462174	1.02168403082266	0.789732960066707	1.08603439741337
chr1	16650000	16700000	0.587570196476988	0.75586008670259	0.838968077060253	0.713828881911584	0.58484633854428	0.682690974694796	0.915140215871644	0.890940773600373	0.730512602334425	0.77740888692899	0.549100889659963	0.719412254966719	0.73448820606459	0.580900691603443	0.869381108665675	0.785883107181181	0.738158093221862	0.802216843875233	0.878056027554703	0.65214794002472	0.609642616139564	0.904990487686364	0.726567414656144	0.89735560933492	0.662182144777505	0.623321555364496	0.573481319523625	0.456896403579827	0.511630741935099	0.764601988236099	0.717953078544331	0.666277117010109	0.508472894026198	0.427407970209873	0.654453883322743	0.653126566693165	0.627585027180212	0.699985949502214	0.753966672366741	0.760946337089389	0.737125591907242	0.705116833270524	0.588440730392306	0.387359722248056	1.23996760090832	NA	1.06267040995005
chr1	16700000	16750000	0.470201237108132	0.673999008674999	0.73363878156396	0.573973685697505	0.384880181503897	0.639286884569665	0.72027379379132	0.696526290978499	0.690527009764704	0.571085558997717	0.581150293563079	0.609761634613505	0.485565758651898	0.405313908359017	0.749653812924325	0.767642608004615	0.660214500370613	0.731334011636465	0.785810247333235	0.551579105370343	0.582909765875475	0.821100673839795	0.617787451852035	0.828204276634499	0.434528085980377	0.607908548935127	0.402111636962964	0.368062417179002	0.398007314949123	0.608696303097519	0.809367773340147	0.548831112242636	0.326490177387609	0.253638506764607	0.538328541359544	0.569425956874736	0.602692493059731	0.69501952643864	0.592244517957649	0.756599909954996	0.525181719220284	0.58119842099796	0.463773906104367	0.296846698568608	1.04336978155141	0.589042552497162	0.827349737707344
chr1	16750000	16800000	0.327004960012356	0.397690831516716	0.443399957095497	0.370379955613292	0.141318440048362	0.540589010450662	0.44061987588719	0.566980747740859	0.568031144954651	0.399048623272369	0.362820113515007	0.432960869822078	0.248018821337375	0.2097095432278	0.532840718024249	0.713191847265958	0.55397223115613	0.723584370399351	0.528994015359787	0.395326093530032	0.479756534608668	0.573634365641898	0.477211773304897	0.6798365834178	0.264931017541374	0.272658414479657	0.301243034703935	0.219278418154372	0.304793297919	0.501220288670798	0.820319583259027	0.358121657653756	0.265573272309245	-0.0189039144943638	0.344834369305956	0.319592646927915	0.447805015944803	0.495838886375506	0.4749353283415	0.645598462437479	0.396698782653372	0.427358739242522	0.355777883240433	0.185500104879872	0.807277162945724	0.762515218408217	0.614007112050481
chr1	16800000	16850000	0.211829057642011	0.0437184955849505	0.137351179224857	0.0368979126746099	0.0404531657136121	0.52194843437396	0.411344243514559	0.504100392769904	0.472031048991271	0.318235855120843	0.125572184401013	0.217546708136108	0.0916744484249341	0.190804437178637	0.385753051847684	0.641156266138463	0.426856885303426	0.708802394287473	0.0711868391564012	0.27036029441381	0.345289843326656	0.394238532457385	0.307576503167507	0.497220093617861	0.124152054286598	-0.00826576684839942	0.297596168565605	0.0434699764320634	0.227553618920193	0.416974073534275	0.696706440736177	0.1818728184279	0.176253289754917	-0.247240857603538	0.129071072048397	0.235398348069403	0.324356763974127	-0.0199575509938119	0.384141067830254	0.468913467627912	0.260608560295866	0.18795993885004	0.198424092643003	0.076653975021758	0.694276882881397	0.923658818964792	0.509399228065866
chr1	16850000	16900000	-0.112807689615964	-0.0585533763938774	0.0028530894832	-0.125442210008609	-0.0339618044269371	0.428560087816749	0.421356198398898	0.478383523086271	0.269156180447799	0.232573285700447	-0.138003644431262	0.088573934944076	-0.114482575897941	0.190414073661556	0.224551208368348	0.61369965329155	0.315534955138575	0.500236696895267	0.0283965875073691	-0.00696533915427734	0.135888501610326	0.269908319331503	0.16883442538948	0.327828288437968	-0.175323481945592	-0.253993454980685	0.200871004562764	-0.18339304153351	0.106434476763912	0.23413138985242	0.52033464414913	0.0667817156760432	-0.0109717796386013	-0.0210416651382576	0.00615053905134746	0.088068570604279	0.221667830058711	-0.0217612312473503	0.248414798078654	0.292741284431159	0.0309320171094133	0.024672213191436	-0.125636895548328	-0.220413827169071	0.625447571285838	0.740748902108649	0.306198043809402
chr1	16900000	16950000	-0.493577175562675	-0.133749044957307	-0.118575370194751	-0.179716130316625	-0.199075945915799	0.0337602221761642	0.313458519895492	0.430310618971956	0.0534327039624101	0.169939507033937	-0.362744482014852	-0.209062679097321	-0.314246614678827	-0.124221415592785	0.0647070050870294	0.393541101604503	0.129979138951244	0.43860261598509	-0.0042699222991633	-0.282254634094315	-0.0404161477421859	0.0543261280272649	-0.0175081369527516	0.21904675756776	-0.458421842910635	-0.163715807836726	-0.050092332284866	-0.416856744697719	-0.101794571276198	0.155034715755226	0.420432514037163	-0.0781378115610718	-0.0807195014376662	0.231093602891709	-0.139760900734895	-0.245400019724707	-0.0237733679690563	0.0965006536567501	0.0487944167594476	0.131805268055614	-0.208833953768142	-0.00736641300535571	-0.399610120497866	-0.463699737630814	0.530071836756998	0.648543056788267	0.0947613603675053
chr1	16950000	17000000	-0.521990330527539	-0.363989704135721	-0.2929262860758	-0.391992059185701	-0.628770199787308	-0.145492759048217	0.104539824462116	0.0602132342875231	-0.166952510470149	-0.138350027306121	-0.489643781620505	-0.471351103813184	-0.402141581121321	-0.385369058639274	-0.0820200557449767	0.182234136745292	-0.115279772837518	0.345896142807241	-0.408932595238373	-0.286259915972182	-0.115906970074491	-0.149066811030541	-0.12598748986402	0.0675950954509578	-0.422142532932609	0.0209393798906323	-0.177404482664816	-0.445398888371588	-0.189574846611274	0.107109056478998	0.3874515843347	-0.257968995333191	0.0806270124503107	-0.409551944436504	-0.195477130460712	-0.235903740801849	-0.122243920199652	-0.00839176515215634	-0.149503272082865	-0.0347101444150982	-0.281910227896232	-0.0126359367325522	-0.360757178548157	-0.644013520244972	0.407761535927298	0.470339496486245	-0.0433663571088062
chr1	17000000	17050000	-0.509208195231897	-0.497248185717858	-0.394112748457039	-0.45565143445138	-0.571309249332046	-0.183874777032479	-0.208833953768142	-0.106234978077044	-0.224436503142529	-0.18345193289051	-0.423915352512648	-0.505767854557993	-0.343102296045278	-0.436569573269181	-0.131737887218398	0.0835201493958466	-0.316688509355679	0.0247818320804783	-0.28897188584529	-0.145038824494707	-0.382361947264348	-0.231388527111601	-0.0847548715902006	-0.019419745990391	-0.29648219918297	-0.115100295060936	-0.0631959352439145	-0.450375461355217	-0.202678708215132	-0.114395948010314	0.375458331732589	-0.238928677260254	0.0286181193785662	-0.238928677260254	-0.108095656349781	-0.0525619420203571	-0.140323398286635	-0.376446531119637	-0.130359160112093	-0.0558296476397724	-0.207052315030432	-0.144350956584889	-0.244081210314733	-0.529012831302554	0.314497232060637	0.297012442059372	-0.11301151481164
chr1	17050000	17100000	-0.372467180193796	-0.413217819265767	-0.415978866440105	-0.312850200153836	-0.4452013968333	-0.109682447060689	-0.09035438400939	0.023779321172253	-0.151774432800971	-0.0378549605967169	-0.2903104894129	-0.376045527652065	-0.179545084892523	-0.243666290725077	-0.0647577060800234	0.0349174531892311	-0.1472966064782	0.0748109361435191	0.0548006209568423	0.0746288309645824	-0.395777067800733	-0.212619747169907	0.0539370089202086	-0.010565251883184	-0.159615263233674	-0.119875020071435	0.0847468200309521	-0.322587345274693	-0.15132079807835	0.041325234462354	0.333470305535436	-0.200321477740228	0.0636279828535358	-0.0296582644849532	0.0468827467460008	0.0447868050137056	-0.093593507352564	-0.188351745797266	-0.0146167148270211	0.0129084927248529	-0.121649738573309	-0.0142848914671843	-0.131221605503346	-0.376419116790623	0.372031455513279	0.340559382984841	0.0124154266217308
chr1	17100000	17150000	-0.0591842938720432	-0.157289247525226	-0.21153543997629	-0.045587440151345	-0.410142862019735	0.0673840291311665	0.120644653347238	0.144753444214819	-0.0140486817640563	-0.0512608068369957	-0.107329764514809	-0.167163097494269	0.0567930307271425	-0.051674098892205	-0.109740376670563	0.125826352323802	0.0700346047168045	0.156915808210975	0.292381926737798	0.150071820951538	-0.179393722288798	-0.219590075721131	0.270255150539097	0.0981688186231313	0.0574323767180972	0.234464712207505	0.24977472559205	-0.122658878907313	-0.00892614583554056	0.310476878208573	0.312077181997927	-0.117142539988036	0.205085679808892	0.203123240622306	0.277271066026301	0.259075034580523	-0.060924592360096	-0.0412720087358946	0.0366748214193777	0.0515961005415802	0.0994705985966759	0.182471979890332	0.119333419540366	-0.0967890837609224	0.540212433767148	0.480867122134751	0.228579245074703
chr1	17150000	17200000	0.22257796897233	0.124562819204358	0.00498835300301011	0.161157742364951	-0.199908048498801	0.332837365922382	0.241707056629375	0.171181776842943	0.145264571711045	-0.104960620700522	0.146773366111392	0.145804174864104	0.268903850736031	0.165218869402029	0.0992005800064859	0.329399716103753	0.169783391812348	0.376397960221173	0.457145898288139	0.245086544651824	-0.114278629222025	-0.236503059997224	0.509805494564824	0.231241749940496	0.127062205715594	0.255092709048585	0.345367690068003	0.0205059423182874	0.12178151502099	0.276590208399445	0.301043058690331	-0.0438021063585176	0.330041700771315	0.320139066192308	0.592158456984474	0.45961652029759	-0.0585666793238275	0.0241112556720565	0.0821445550682392	0.104925829603303	0.346638807374629	0.406244344503612	0.349710920641342	0.00598446402493395	0.714774379723963	0.467914173221392	0.253973365975946
chr1	17200000	17250000	0.430321382700546	0.224574074278697	0.175575061569456	0.200484823755683	-0.0663378196236628	0.524454112719448	0.276126893621509	0.249581524217658	0.229862339553541	-0.112358375699143	0.332249376046794	0.342915767116833	0.378599896851579	0.28478586419335	0.243989694053528	0.285428608565583	0.247028558779975	0.458594931874039	0.50638399908434	0.376120671552941	-0.220687965438955	-0.142104018004241	0.650741514494871	0.271221382889482	0.287794915622414	0.204933296667368	0.380269908953956	0.0761355178712809	0.0476765990320395	0.120172452640437	0.539199744530046	-0.0406140564822171	0.400436683263698	0.144141612675067	0.588451178713979	0.538758325301078	-0.0229101458903051	-0.135088699872014	0.0889869581522392	0.239905401929418	0.520529038847285	0.522363812995655	0.576598169570984	0.0926658596298817	0.681816868395413	0.195501486379285	0.417968969370194
chr1	17250000	17300000	0.433826531647507	0.143685993666993	0.193722443105915	0.119573654639894	-0.243858850985998	0.365288771914405	0.128284919904196	0.197409593782225	0.175478595993498	-0.151113516998294	0.272111789558115	0.200070302133041	0.287588153729067	0.268720692984612	0.149131600243794	0.131339932335673	0.15123271438572	0.340208768967048	0.430021528909051	0.298642168586814	-0.335363484498966	-0.0981980264648679	0.60908511055918	0.208405947750168	0.215332498702858	0.146561947548262	0.307380734528359	0.0418113102139921	-0.0290996549402949	0.236116499935694	0.379003636666827	-0.10050554415745	0.368445538836498	0.0845852006388693	0.478303444207969	0.497909065588114	0.0427918620133593	-0.133138597975787	0.0239975193351538	0.171900650081196	0.362963574199276	0.35104120694338	0.630013517448578	0.133846913552481	0.5302916675189	0.318480138324083	0.424270683639986
chr1	17300000	17350000	0.0154165964231912	0.0302742584390402	0.0324913446983533	0.0156085752415225	-0.468183584287622	0.0302329047696609	-0.112040952740721	-0.101794571276198	-0.022115352998391	-0.311316249549434	0.0455351268173518	-0.0803827525744881	0.141300436373903	0.0292839202362006	-0.0483784400489088	-0.0204369322308148	-0.0934096897175072	0.100373222985495	0.447969856497161	0.124531917083858	-0.269034446353998	-0.247916350358027	0.435085052986362	0.0342218819302919	0.0453248901979136	0.0613474152773325	0.221293249351698	-0.101578206690379	-0.169346212042583	0.30947898557637	0.0991710509901975	-0.155504896198047	0.211571174923355	0.0849241872034759	0.429864858093218	0.424307784644882	-0.161557860172464	-0.225093115629656	-0.0864323984805637	0.021242426854125	0.0987345329719265	0.175195610754877	0.422373320555556	-0.107887717989781	0.347226005282114	0.392627279960265	0.215506436554536
chr1	17350000	17400000	-0.112395945598199	-0.166035335010384	-0.202678708215132	-0.154989011830812	-0.553460525721556	-0.272263074190482	-0.266479904895234	-0.302414501038012	-0.225889010892296	-0.399050048273874	-0.17315537272117	-0.271625687470174	-0.0399175745270453	-0.251998434668356	-0.296565037133368	-0.205406156469048	-0.274418231154774	-0.121470273460843	0.391380920839194	0.0285061957660072	-0.187975919067524	-0.406567416283377	0.28712036942766	-0.0859758283720378	0.00347922044651926	-0.0639884160100864	0.219735720407136	-0.255972688050275	-0.277327984938436	-0.148684867630341	0.00148728007255899	-0.276026507078375	0.155277889476808	0.00988272193047512	0.33867438107989	0.308840170516348	-0.302723800474838	-0.517667846913845	-0.285412156373674	-0.160458607070775	0.128348477576153	-0.0205179548769263	0.274483055212612	-0.23271003943129	0.235192980376665	0.146931436508062	0.00113747134467805
chr1	17400000	17450000	-0.229298998992021	-0.599345762673838	-0.538941576169698	-0.331285579664314	-0.622726936310467	-0.269319152821813	-0.420079890717982	-0.454365682533132	-0.386817955962621	-0.45723272894367	-0.357808385291581	-0.456239237232455	-0.305388545575325	-0.48275543082107	-0.45000985919585	-0.35919200847383	-0.40824051654069	-0.266391556469218	0.270307722476453	0.125381979122867	-0.125173403520974	-0.454221524621697	0.2357677752102	-0.127981080760024	-0.0739694090785933	-0.19292881060441	-0.0201898548532342	-0.420187910445308	-0.291167471304227	-0.300829553581803	-0.0345554525435596	-0.397360756426265	0.0845152128117176	-0.201249918442903	0.141062969742514	0.0515081122425348	-0.244291463153489	-0.426264746744353	-0.396273779571674	-0.329264049015526	-0.130953724361995	-0.177440841354307	0.0875431208073375	-0.359519178763886	-0.0235817452153327	-0.0875267214874336	-0.162708455675551
chr1	17450000	17500000	-0.394204202776583	-0.6308011573626	-0.60862468939297	-0.550424349861166	-0.730628012573993	-0.235209075827613	-0.533651612634054	-0.514345272174574	-0.474846478130605	-0.70445096361034	-0.496574195062208	-0.590732017745204	-0.516984913937923	-0.674155347152219	-0.498713367480319	-0.370458225624015	-0.51233127855172	-0.372890031099433	0.0282299877667567	-0.0309322635781641	-0.286175406224753	-0.601736510453869	0.144482279671846	-0.316429779474828	-0.271956510954972	-0.173875457897869	-0.190555589013088	-0.564192507871358	-0.406822286905472	-0.230747258158914	-0.0631534106132092	-0.44307613221003	-0.0375821207670724	-0.418049160298432	-0.0775076988005573	-0.0733583870220363	-0.240097284182893	-0.241234774582435	-0.495779887181192	-0.284816560355382	-0.397981431712534	-0.315216570991269	-0.0605134906274399	-0.66063200786168	-0.2294851446	-0.0737227222980648	-0.295753130403479
chr1	17500000	17550000	-0.470570254906281	-0.620203037076233	-0.721391333644636	-0.758684278417945	-0.980645430296195	-0.484233539170578	-0.631497754862159	-0.595712043227906	-0.613479099130493	-0.687080043594389	-0.668741601201774	-0.675054859796631	-0.617088399676254	-0.664739675586044	-0.601039186974953	-0.348141996310817	-0.592620035414662	-0.368948771728114	-0.160488496247045	-0.254879164578946	-0.774352024836496	-0.843270054434377	-0.234824679037283	-0.515623947807849	-0.49378117388344	-0.420875209628074	-0.24793491280559	-0.716751419040165	-0.526655529967075	-0.261348664799823	-0.060876082995671	-0.53744258264137	-0.225826019221928	-0.404646734850196	-0.242898751960657	-0.272263074190482	-0.38320608677756	-0.631257243031867	-0.511401646021708	-0.241391877744757	-0.518063302962228	-0.493832570412974	-0.219105462404513	-1.01261043373552	-0.279695507600961	-0.125466556491958	-0.426037158457428
chr1	17550000	17600000	-0.625794196552831	-0.93057000601865	-0.970058876083411	-0.913381868283845	-1.23387246226678	-0.712701283909977	-0.733919328532166	-0.677052903759243	-0.767429143918669	-0.752282800764772	-0.865595080544999	-0.834569260002835	-0.739453322304548	-0.794060823070266	-0.714035044539973	-0.652454951305574	-0.664739675586044	-0.583428037642672	-0.312009138813605	-0.510644082933146	-1.07101390528734	-0.848352415217401	-0.441003598230853	-0.437465908823265	-0.631952536991947	-0.752790737074763	-0.423258416795868	-0.791561993215414	-0.547778318527846	-0.328355210893939	-0.235074218456621	-0.674639673142425	-0.422791251124017	-0.642606960864199	-0.412109252700298	-0.471815780903749	-0.524723542572355	-0.689528240580838	-0.634568355541611	-0.53208022093496	-0.628093733984151	-0.704113246298935	-0.459977071508029	-1.18066384840693	-0.310689049719302	-0.44841692858783	-0.524019844589599
chr1	17600000	17650000	-0.786512428403134	-1.18373240498247	-1.10870613378102	-1.07193248035348	-1.11602213613887	-0.734673601547204	-0.810819444764005	-0.708498116635388	-0.803550935055869	-1.03564079943783	-0.823469987188884	-1.13660768301779	-0.921637953788144	-1.11847123371975	-0.846079589375535	-0.946735195201573	-0.83222277078884	-0.792334579692754	-0.554512347033004	-0.728809343738968	-0.927120179171772	-0.759255322975133	-0.553120646935207	-0.553553894159162	-0.903304255376486	-0.84861250225176	-0.689563944375134	-0.880251039159813	-0.794656791223204	-0.416075694819633	-0.389638325126465	-0.964092137352686	-0.606804583635962	-0.797398031780065	-0.55587900582133	-0.532251602731134	-0.692824320934705	-0.679920206287516	-0.73795210562739	-0.666782239671043	-0.773741238112128	-0.876309406321932	-0.678226438927151	-0.964792739566895	-0.497781830075724	-0.546379856283997	-0.564472807649377
chr1	17650000	17700000	-1.03903569143357	-1.16569657776249	-1.26407809092025	-1.04287924597671	-1.01476363382513	-0.839302343476775	-0.944699606610828	-0.901982692172584	-0.760658477751989	-1.18880189173396	-0.855221291245504	-1.28410021332118	-1.01044435540015	-1.11992931982029	-0.89269446577549	-0.944130586845456	-0.962501278590267	-0.770763687141432	-0.649146322673855	-0.790588897037812	-0.791254352818628	-0.699327499421351	-0.700673163863073	-0.737296617869306	-1.23512130185144	-0.826867315078035	-0.840369373953503	-1.08686818463088	-0.954870590773464	-0.652671866163868	-0.452080883991343	-1.19368716050271	-0.758815350415399	-1.03390925168749	-0.774249504164989	-0.704371450298379	-0.670964143407855	-0.608900958746603	-0.694588063071749	-0.666910461188018	-0.892176792862114	-1.01237071640315	-0.919278102214296	-0.933233200527708	-0.681177276959329	-0.606759774767647	-0.676214147756094
chr1	17700000	17750000	-1.12766312152774	-1.13686872662834	-1.37661235485767	-1.10622646028684	-0.986940602649492	-0.848105188372644	-1.16384696878721	-1.10068001631948	-0.827090641668085	-1.24355586048753	-1.03478911492416	-0.979078724381349	-1.0510519710214	-1.02473311795224	-0.888323958732623	-0.948895238532915	-0.88058813466982	-0.719268673592175	-0.72791520833129	-0.830280691569551	-0.750671652333033	-0.791762630908269	-0.845514842632951	-0.789427213223657	-1.24987277138519	-0.868704424983904	-0.862729282152553	-1.45624117852335	-0.723722052582843	-1.02142756879733	-0.735705009399596	-0.869312496026988	-0.944284165254583	-1.22508146179978	-0.902280783954015	-1.10088914492941	-0.590027129560856	-0.549983856816226	-0.631331089544336	-0.483535160034182	-0.94963225725785	-0.962529155363382	-1.12568746958257	-0.790987684980797	-0.604017963080162	-0.666895055940258	-0.818601177537609
chr1	17750000	17800000	-1.14622601625357	-1.29722764894786	-1.12679052530531	-1.15672096124648	-1.3949310023556	-0.728454504961271	-1.00811354501329	-1.13635472320755	-0.820653598038055	-1.2481600679438	-0.97788377305397	-1.18515594882594	-1.16815829042313	-1.29177908921761	-0.898065216407762	-0.917177724666241	-0.830449622679943	-0.738502165580031	-0.702880268553591	-0.901368363385644	-0.701343704204137	-0.882654414977081	-1.0367755834503	-0.751279335773198	-1.14220693739221	-0.975737103894175	-0.992218423302448	-1.64844130640664	-0.586696491704095	-0.996526212123163	-0.841234283606286	-0.834198722787372	-1.12236696668447	-0.962196144399464	-0.92061238276835	-1.13225425339978	-0.623387401716914	-0.899772001894917	-0.570221678051902	-0.598520981849766	-0.991625266190354	-1.01470313603482	-1.11579975400843	-0.646134167330158	-0.649047729766795	-0.704232016206014	-0.801872689121891
chr1	17800000	17850000	-1.21575219690797	-1.49254182319718	-1.22412318144777	-1.15361637779576	-1.637794835464	-0.653253528462579	-0.829679684411395	-0.997384214109373	-0.65997400153168	-1.09524914379576	-1.04066648531151	-1.38605064310908	-1.23748530231132	-1.51827507579347	-0.759614142934651	-0.796577746928949	-0.747118395471223	-0.711605091274338	-0.903035788659213	-0.883538059202007	-0.638597822300613	-0.731286847320407	-1.21525557021194	-0.732660794749062	-1.05956410155628	-0.945349759951445	-1.0763417893525	-1.48722690293356	-0.467406416820836	-0.918015675973486	-0.803253904952478	-0.782827866820505	-1.1400040150898	-0.910433079639953	-0.847267041782108	-1.09173735398951	-0.63487585117543	-0.73107111908594	-0.464350334519751	-0.732760548430226	-0.983963612680128	-1.11560915685004	-1.07365929888784	-0.728595055818603	-0.614709867034325	-0.807273433017093	-0.657696997440373
chr1	17850000	17900000	-1.07518025093684	-1.5504715402117	-1.2532674365897	-1.14349065674147	-1.14225172956446	-0.525444481259078	-0.79147406850357	-0.871844395987854	-0.496524817766977	-1.28538817383761	-1.15484155354962	-1.26875373021336	-1.09553497699883	-1.69113710192252	-0.570982570215285	-0.594813439135153	-0.671816820930699	-0.461877533668725	-1.0647230591286	-0.89787552469585	-0.385566360361867	-0.567734362847357	-1.21726487289982	-0.689568257891411	-0.81939687231416	-1.06936316351784	-0.991745827490802	-1.1712990736696	-0.379293579863865	-0.739891483620116	-0.852469131792505	-0.678020530300928	-1.11979810592358	-0.919397791271236	-0.82949046083363	-1.06554615524601	-0.542428159056092	-0.506315065572587	-0.408075554568288	-0.46773809514207	-1.05063483865878	-1.06846265180145	-0.855964786165256	-0.774528130338817	-0.412762860951642	-0.918613469661548	-0.507779918759018
chr1	17900000	17950000	-0.904079272401916	-1.24350661677953	-1.11660975313154	-1.04396088060018	-0.807181971043301	-0.344650571345265	-0.701945847611213	-0.757226394600948	-0.414618546728686	-1.10240470930051	-0.791870090020694	-1.16474304296831	-0.94003369094586	-1.41527406368165	-0.51148041416496	-0.681344874786093	-0.601961442650748	-0.542362452158812	-0.841443382694585	-0.998595456934329	-0.13503834598676	-0.481876474397205	-1.26524559988523	-0.918493793301163	-0.6558035708407	-1.00582095781832	-0.945434789459141	-1.05043564450078	-0.364031576315348	-0.628142863498405	-0.789494498323339	-0.586288141846439	-1.10884080606968	-1.02130892440715	-0.822869581474329	-0.989460006476409	-0.559540646632525	-0.659043230753642	-0.312630991061391	-0.313690482837714	-0.95520127084566	-0.989288849188565	-0.896885254592697	-0.49110757097473	-0.354659942395405	-0.827324873975522	-0.432341908086029
chr1	17950000	18000000	-0.923766450584982	-1.08268314495079	-1.09043743957496	-0.971285821400105	-1.37714406260888	-0.45103539375536	-0.687882367197945	-0.746024238756044	-0.413535444548612	-0.750104968458451	-0.768527176699456	-1.20032361281233	-0.969446645085607	-1.23363253088495	-0.437740589732971	-0.647920882088731	-0.561581821186797	-0.652533417589011	-0.48938548368852	-0.801194230915806	-0.516348163714625	-0.381665881528029	-1.36640109942172	-0.932068546071619	-1.08187012576925	-0.806783203002578	-0.873764712154051	-1.07731172745234	-0.376162295124673	-0.767682366711502	-0.735705009399596	-0.583565881497656	-1.08940243446819	-0.935240651776923	-0.875404922280316	-0.972891902774242	-0.732179890167134	-0.628582268324528	-0.297143062752128	-0.315589370815976	-0.876051069238681	-1.09487466545515	-1.07670828545449	-0.421391673848203	-0.369282602699062	-0.86199135177197	-0.456637815940079
chr1	18000000	18050000	-0.99911567391355	-1.22930420512961	-1.39619410048245	-1.04209798222229	-1.64895873578929	-0.660359285195166	-0.8858760541344	-0.900066431636196	-0.499440163453699	-0.666340915407973	-0.883998057053122	-1.19574898014142	-1.04651243814918	-1.19438021460202	-0.562799907681995	-0.472019908978012	-0.649395164314928	-0.601446527031806	-1.02355386179094	-0.739648309828614	-0.45575092988585	-0.447903040977435	-1.24253516440204	-1.0455917557155	-0.983025941637911	-0.790020840474605	-0.994966578035843	-0.950086895277477	-0.420184111534226	-0.844078851478834	-0.693433238729208	-0.749680359867354	-1.10245879458591	-0.944634762361755	-0.937992554996102	-0.977483064100311	-0.628383329247505	-0.625421882933252	-0.364102572949891	-0.463972355902287	-0.932667250599485	-1.15239239209594	-1.03853616426461	-0.559717820554392	-0.541054851732359	-0.933754887184223	-0.529316945457989
chr1	18050000	18100000	-1.05218323419513	-1.27794615714215	-1.64542260981645	-1.17471654720368	-1.77367211222135	-0.700710555947458	-1.17439672714039	-0.896025670918288	-0.631038007581748	-1.02514661682226	-1.10012144911802	-0.67975789228718	-1.04549944481107	-1.16429788644226	-0.700410076183637	-0.436255397117928	-0.825625424859814	-0.681177276959329	-1.25641642024507	-0.916819590556289	-0.380352325558071	-0.637965679069957	-1.21702782160394	-0.980428202869877	-0.826317390844948	-1.18469449915269	-1.1413737877489	-0.932370230618244	-0.511355822028866	-0.925918458846853	-0.796577746928949	-0.930171775334992	-1.08506467151809	-1.21258836062558	-0.958547476364675	-0.962336718100727	-0.576289879224975	-0.751974124687466	-0.491818402700476	-0.562033158438836	-1.0050582035375	-1.16268784978627	-0.982416451220033	-0.783447429541417	-0.653030565331368	-1.00809072088464	-0.689123662979624
chr1	18100000	18150000	-1.07605165272022	-1.09689905029956	-1.17611692316009	-1.23801659936118	-1.73940678211123	-0.695352737180664	-1.15130776558071	-0.939457245253283	-0.809077867815861	-1.40807019897128	-1.15341940972493	-1.00619914223492	-1.03348440547551	-1.13591764389218	-0.80247684588417	-0.682249787815049	-0.892135086764724	-1.03325780250405	-1.43667272780396	-1.02895823177024	-0.787940019659847	-0.769492889169396	-1.35937538867942	-0.899803550394809	-0.908649788055818	-1.49901023872076	-1.24740509868115	-1.28575930010158	-0.732247387037027	-1.06792930564011	-1.07553235726896	-1.01016412550439	-1.07185670374773	-1.04708039807166	-0.986216491358605	-0.943317053326182	-0.621106854926429	-0.689210653432745	-0.555838152511828	-0.613388987982516	-1.02448101340306	-1.17209750643764	-0.925428390586561	-1.01756695423262	-0.764337475209989	-1.07894889553544	-0.900208530054097
chr1	18150000	18200000	-1.06305070406038	-1.26531306360147	-1.18778969002952	-1.18137751384858	-1.54239464259111	-0.79659917790358	-1.16144196309247	-1.06821402645216	-0.939099462445538	-1.07517739054479	-1.1003992066751	-1.0909805333136	-0.990582200870137	-1.03300507405693	-0.970185415069137	-0.954389437821326	-0.943387304283373	-1.1682146941543	-1.30574951456638	-1.06332797366987	-0.888851539363782	-0.814190328068905	-1.40829043801695	-1.05180544425757	-0.861958121871618	-1.03137046669914	-1.34053440187089	-1.57487753785314	-0.936100142480754	-1.19834659975518	-1.28557726775716	-1.05950677113543	-1.06850982578949	-0.856622845069975	-0.9530622036206	-0.89214316370809	-0.700108427960669	-0.614582452476725	-0.645130489572162	-0.736372450758986	-0.964452505855733	-1.19504967098132	-0.775729259405659	-0.775877300561415	-0.832278220747886	-1.02179296528167	-1.02153492607018
chr1	18200000	18250000	-0.871022154493868	-1.48060744147806	-1.26843779353246	-0.988274437178282	-1.13599265189665	-0.836206253037626	-1.07449837074338	-1.10037129154185	-1.01243041450542	-1.24051002561423	-0.849318884848984	-1.03146884087789	-0.959549667242787	-0.970723862788073	-1.04857601911853	-1.24334324737879	-1.01247991928606	-1.01817962650112	-0.98736486790258	-1.00314980248686	-0.745981034956549	-0.872521513443659	-1.38854980436451	-1.12073182584898	-0.771236926083117	-1.16275432487049	-1.37512566722653	-1.25148277301524	-0.819692209763307	-1.19881088907041	-1.29504692829331	-1.1147799660803	-0.985753977324542	-0.869519526191787	-0.860193543415745	-0.708768018096314	-0.717892133352079	-1.03567495748623	-0.783737485973155	-0.832762951637441	-0.808767625600299	-1.27544740126737	-0.617085575704999	-0.706940179697472	-0.856284424207294	-1.00298081888128	-0.99487089110324
chr1	18250000	18300000	-0.715417583630662	-1.52636342722916	-1.30254407480916	-0.927397699578091	-0.828173996669491	-0.916489435381873	-0.993165051654845	-1.22937201050037	-1.11724612369893	-1.32373599989802	-0.866958407279716	-1.283981301724	-1.02727114798675	-1.14776508573294	-1.07045201575535	-1.26223868675728	-1.04324092610534	-1.05405046999624	-0.961393345120535	-0.981489766463788	-0.73519570078886	-1.00621046628841	-1.18061222644899	-1.1039174456473	-0.785334619299477	-1.46468753509248	-1.32447474473536	-0.925029694301669	-0.874568533512685	-1.31052139550485	-1.3289236784936	-0.947871793468291	-0.913359896057105	-0.958486441290199	-0.874536343203502	-0.758425282066868	-0.778843177151815	-1.19748487061438	-0.90160079641829	-0.886068543979167	-0.727399611176457	-1.33988532678337	-0.687222019782144	-0.686889999083832	-0.909189691493497	-1.19412420636069	-0.814827422169687
chr1	18300000	18350000	-0.909116956507074	-1.5826392099881	-1.45367967084667	-1.17685618496401	-0.898384959661907	-1.01270427745868	-1.31285788608012	-1.53934943842905	-1.10971430229802	-1.48580417948663	-0.998361322951066	-1.66402509731865	-1.12463173160357	-1.36583265871982	-1.19054097646838	-1.28037727124009	-1.21268915885943	-1.26447783528233	-0.918930884118705	-1.068199824301	-0.900855363036384	-1.35612996803342	-1.34110361541513	-1.14725350793781	-0.862484779461672	-1.46583234982773	-1.39867202675369	-1.19958580463626	-0.949233341833441	-1.65554033014676	-1.42231981176733	-0.944985285567644	-0.98773214894741	-1.03243350574625	-0.865515380569539	-0.940482778267767	-1.3534761360642	-1.17759668306859	-0.999054079805234	-0.965060918838007	-0.947856468822064	-1.39669063985447	-0.860747236237805	-0.671240317069159	-1.04213882427867	-1.44719605108511	-0.975851972737608
chr1	18350000	18400000	-1.06710517333883	-1.50993636519169	-1.52271507062943	-1.34070081758951	-0.942102940020635	-1.17095984370645	-1.52221378534999	-1.72839195634622	-1.17743423937873	-1.62283155841353	-1.03722272827329	-1.46630323371504	-1.27042913737876	-1.34480803098928	-1.333730983043	-1.32733182554462	-1.48040458283119	-1.60308705280428	-1.12088059727101	-1.20916171538322	-0.959017621201448	-1.72255615997238	-1.63885999557371	-1.2476950031486	-1.11947926290378	-1.28173378164371	-1.55130584072957	-1.43178800850821	-1.1513132865123	-1.74325257853952	-1.51092590565282	-1.14455290098807	-1.33059811467157	-1.12591560117488	-0.944953810019139	-1.16530676827191	-1.30518896756132	-0.951539469306477	-1.12887514893934	-1.2161220982471	-1.1271956477205	-1.49199218464642	-1.04185317084127	-0.770566741528716	-1.18217309239707	-1.6607435266377	-1.2754934931368
chr1	18400000	18450000	-1.18429541938369	-1.46419536258745	-1.54168647217384	-1.22138517700308	-1.15469559326636	-1.47474864463678	-1.34802342067079	-1.68584942829169	-1.69106450362397	-1.288007671392	-1.15310384364129	-1.17461326824851	-1.55164289111251	-1.2953115414806	-1.46171917444023	-1.45087439140131	-1.57783288111414	-1.75721237546136	-1.3072628095784	-1.29787711330062	-1.00410253972122	-1.46073978152307	-1.73088028336789	-1.55673396105473	-1.36201205631603	-1.47269847166553	-1.39238571312981	-1.29873394769573	-1.43641726340844	-1.46773078664082	-1.51999868543506	-1.05732075754432	-1.27463366187745	-1.19035695860553	-1.1138120298064	-1.09210347411246	-1.1834427381752	NA	-1.22899012904808	-1.34005521182848	-1.31405413265239	-1.39934623057739	-1.11989276189762	-1.00585522623339	-1.30829033649822	-1.4861890107221	-1.57564961562675
chr1	18450000	18500000	-1.31907758156389	-1.38393066433491	-1.35709881718816	-1.52778764848755	-1.30605796859599	-1.60781494817049	-1.49404461593394	-1.80796982134019	-1.7897689465127	-0.905448274101821	-1.34212959665758	NA	-1.679573184644	-1.35869671902043	-1.58995700565292	NA	-1.49743594008342	-1.62645439743779	-1.16914238240134	-1.35488592781293	-0.926893845024954	-1.20041145274605	-1.67978556526043	-1.66116860596327	-1.35115947599177	-1.80405645598923	-1.27279926052881	-1.0234403124103	-1.17868810365765	-1.43573016572152	-1.21977518382366	-1.28059361007048	-1.2784467357303	-1.24680023954522	-1.29983236485631	-1.22444155114449	-1.24127904425779	NA	-1.34874756144997	-1.30071949922807	-1.33729555016473	-1.45570095673597	-0.951762919725905	-0.996725669763814	-1.30684985229129	-1.36609941261583	-1.72008495267032
chr1	18500000	18550000	NA	-1.41902843340206	-1.44245983598401	-1.70201579889929	NA	NA	-1.51418787694564	-1.737987271666	-1.72850549015274	-0.987696921466933	NA	NA	-1.71342477238015	NA	NA	-1.49239908499704	-1.5116838251677	NA	-1.14003875868034	-0.966238444585821	-0.921816126382167	-1.09889188077904	-1.73607788636211	-1.55647586867239	NA	NA	-1.50327487391688	-0.806473236630205	NA	NA	NA	-1.57564030926861	NA	NA	-1.41086302098759	NA	NA	NA	-1.36231833858678	-1.06898455370789	NA	-1.51830713007606	-1.08056324539663	-1.0626296376729	NA	-1.41012310175691	-1.58694467130068
chr1	18550000	18600000	-1.59522009179298	-1.59302100743558	-1.58596560572422	-1.63312325512473	-1.08460739722724	-1.68087457641737	-1.58282958350718	-1.57935443036733	-1.46655400420655	-1.12077910790562	-1.50575537992081	-1.1328904910557	-1.72404484325944	-1.51166817735285	NA	-1.44288959598314	-1.64171468624108	NA	-1.21799685485577	-1.58576751586731	NA	-1.43092740154502	-1.79229050727015	-1.62479475240209	-1.18995260435717	-1.76303457292666	-1.52818166720254	-1.10411290702117	NA	-1.67030852621194	NA	-1.82162871908096	-1.44555593616462	NA	-1.49416398779574	NA	-1.44049775291162	NA	-1.36892145528476	-1.3692499162626	-1.46263008045749	-1.62815948583789	-1.35823210123477	-1.21326264608666	-1.3700932437769	-1.37042531929542	-1.50917367345916
chr1	18600000	18650000	-1.68886102007717	-1.66840819408	-1.60552611211816	-1.50859680520738	-1.15221411670371	-1.54303668116685	-1.6893149490095	-1.68572411818816	-1.21591480908303	-1.07450467582688	-1.60884108486097	-1.46441067592589	-1.50086472106204	-1.50270615086455	-1.45916332567493	-1.27969188520397	-1.61226848526406	-1.37429269305608	-0.988726864824399	-1.9204499801029	-1.46896437881615	-1.69593426527662	-1.43742702617195	-1.79870631189709	-1.18196433741716	-1.4715698929356	-1.40591788293104	-1.45685079607293	-1.44306611289452	-1.67797828772219	-1.40354786445496	-1.77663761725949	-1.22442683700416	NA	-1.5358671472953	-1.4363421054094	-1.56664429309579	NA	-1.4666916122191	-1.41660570977711	-1.47856798684621	-1.72645851077811	-1.5165426736479	NA	NA	-1.49387560704756	-1.64482227287359
chr1	18650000	18700000	NA	NA	NA	-1.64966143659026	-1.36227815327908	NA	NA	-1.8168895672436	-1.31957428238942	NA	-1.64961545993555	-1.36416528137445	-1.25590681290203	NA	NA	-1.19031599874845	-1.51901688813352	-1.30187311722759	-0.83112427383497	-1.62705754690598	-1.63889651661657	-1.53870206711274	-1.38740384027841	-1.79614860868217	NA	-1.33304869384463	-1.24350809393628	-1.40431563767328	-1.4231669692823	-1.57140123074178	NA	-1.87546381298399	-1.21249564805585	NA	NA	-1.39381291898431	-1.59516796926805	NA	-1.4620102633609	-1.23640171423196	NA	-1.64605883978531	-1.50407943664319	-1.01900095919188	NA	-1.62015426722752	-1.4977630636827
chr1	18700000	18750000	-1.61548177112044	-1.50302821539658	-1.51657811932288	-1.84759718713444	-1.49089366259158	-1.28031424879485	-1.58916826143957	-1.76523269664472	-1.37240701074825	-1.16795657174285	-1.57104919938022	-1.46815592461815	-1.45007181114598	-1.45094419895838	-1.42205206034074	-1.31821527751471	-1.57223963935797	-1.25986705527991	-1.3147482706761	-1.40987767300002	-1.44697801309055	-1.28484535797007	-1.43908005696302	-1.77016293332764	-0.995966464027281	-1.45547086069058	NA	-1.2789282988795	-1.38802677765219	-1.46814175779885	-1.58553504619787	-1.76486479289778	-1.48534375624305	-1.14680926150214	-1.5068031563347	-1.49443082596665	-1.39253034041242	-0.618551548450115	-1.45406040446329	-1.25627604146975	-1.39931362924393	-1.54208751846284	-1.43104228902987	-1.13752745839104	NA	-1.61072008221386	-1.37784457606538
chr1	18750000	18800000	-1.6251175379627	-1.5366424915497	-1.49521212674632	-1.71798913056082	-1.37491782060834	-1.270998580243	-1.61260858591588	-1.77362275352142	-1.75953062576672	-1.2176829315941	-1.45842421603385	-1.40950754281041	-1.63482690478645	-1.44758411673503	-1.49455973709859	-1.22469665634547	-1.85278050949162	-1.27512019388687	-1.58090018341907	-1.33164310320269	-1.18094288869178	-1.06378647888271	-1.52916468698333	-1.65213403439152	-1.151599946883	-1.46345742338524	-1.37325945299469	-1.69685836154806	NA	-1.42913251826509	NA	-1.38436693532544	-1.45748972225011	NA	NA	-1.58034658648431	-1.59960683892268	NA	-1.64460359382736	-1.36201423334047	NA	-1.64045236239787	-1.28130494093955	NA	-1.52266411069415	-1.53979795102277	-1.50418683389596
chr1	18800000	18850000	NA	NA	NA	-1.57472646147684	NA	NA	-1.47268113498439	NA	-1.60547991275204	-1.28582167536111	NA	-0.866902716234406	NA	NA	NA	-0.8445229533636	-1.7801177506705	-1.32720112279751	-1.24397037882024	-1.36385441810515	NA	-1.2861909953177	NA	-1.53438816438957	NA	-1.39645570184205	NA	-1.66576153311423	NA	NA	NA	-1.29812204523466	-1.38231222214514	NA	NA	NA	-1.69725645258558	NA	-1.45390585503192	NA	NA	-1.75105831361881	-1.25914812396075	NA	NA	-1.50193986170816	-1.67750390540113
chr1	18850000	18900000	NA	-1.5390800593108	-1.31395581619997	-1.58645994057692	-1.12472384986578	-1.52098598816974	-1.60565793599351	-1.71450174879499	-1.47360698345644	-1.37201681015158	NA	-1.08761859097587	-1.83749282407842	-1.29520989168723	NA	-0.796933295440639	-1.73762865026936	-1.45775654143437	-1.01918209813795	-1.17349128039544	-1.35105015386741	-1.36436221676289	-1.71641279513191	-1.61766048502032	-1.24614123239604	-1.26811940692762	-1.57986373651183	-1.51665534382762	-1.41442073407832	-1.44085760844362	NA	-1.65622068345281	-1.37949805035244	-1.11951907803045	-1.33912597506863	-1.2873322627653	-1.46647333858534	NA	-1.30704167845987	-1.43101732480371	NA	-1.74552901354144	-1.37160711459638	-1.1822149252102	-1.43780471611331	-1.50001561900856	-1.58537855022166
chr1	18900000	18950000	NA	-1.3193126797924	-1.50502291234154	-1.39535383400567	-0.98706128286672	-1.57391730544152	-1.7511811184889	-1.55270979151274	-1.76378202037533	-1.02020440471944	-1.38534832971352	-1.2464011475171	NA	-1.07859636477648	NA	-1.25862944772448	-1.57468288693304	-1.33839388320636	-0.997419594121413	-1.10097112324592	NA	-1.31941096691976	-1.53352758804322	-1.77594980380874	-1.3214066542263	-1.2038211187308	NA	-1.69110858985569	NA	NA	-1.52455344575335	-1.88824684467108	-1.47726861033933	NA	-1.36305026457848	-1.28920120786041	-1.26295660615448	NA	NA	NA	NA	-1.61280009745736	-1.36909573168534	NA	NA	NA	-1.3884711315059
chr1	18950000	19000000	NA	NA	-1.58515386165288	-1.24167942466888	-1.03297371910139	NA	-1.59306394329755	-1.46430207359117	-1.86837448081395	-1.06680143655074	NA	-1.26215779102272	-1.62617682739615	NA	NA	NA	-1.42950781945575	-1.05744620271265	-1.0480384449171	-1.03172243875209	-1.52002545813578	-1.02301687886892	-1.36481571706864	-1.35108027827032	-1.31979522371512	-1.5675947045952	-1.42238643268412	-1.80421831099017	NA	-1.35182707468533	NA	-1.47448439723295	-1.74721531992426	NA	-1.59861800414014	-1.37295812428887	-1.21776132953453	NA	-1.39951514306402	-1.30077584083545	NA	-1.59058717870556	NA	-1.06061295736572	NA	-1.44816444955725	-1.45290573372735
chr1	19000000	19050000	-1.47857310090327	-1.31930034047396	-1.45113076006549	-1.24523857630456	-1.35714627823496	-1.42854122229312	-1.44480202657063	-1.58270440406084	-1.53139092245969	-1.2199822757158	-1.30045859502858	-1.3295254709645	-1.43359690573472	-1.49411172853174	-1.39855365726102	-1.5882450445768	-1.38003601078129	-1.18985632471164	NA	-1.25461438905005	-1.19764458237139	-1.06610548358322	-1.76239530062355	-1.41945146261945	-1.28152042464624	-1.83059362406336	-1.32546400551418	-1.60389706324521	-1.12242903707474	-1.32205476296009	-1.17117901557383	-1.21625932133011	-1.63042659588494	-1.24680023954522	-1.46904398151372	-1.50287116963341	-1.21237612558743	-1.18461204176285	-1.30636278472454	-1.32370000108065	-1.2328645633335	-1.44208374787182	-1.30044127309543	-1.08648471926413	-1.23962198343096	-1.2824116526607	-1.51497097003316
chr1	19050000	19100000	-1.40580221002409	-1.23902041952553	-1.3095905621045	-1.24206983934936	-1.37714406260888	-1.28187338815905	-1.47072513662724	-1.608251315774	-1.26501275033607	-1.34082951319174	-1.23827118850132	-1.08281089491086	-1.23680752928119	-1.33882399326813	-1.37174277955104	-1.46486196132288	-1.29399724101641	-1.2818327144274	-1.30535124467497	-1.38627505395718	-0.93839375856185	-1.41006216191996	-1.42678649728363	-1.31816175457948	-1.14760328536267	-1.44048838159819	-1.27053837304664	-1.54252426949556	-1.22996554565623	-1.29943749558514	-1.08014923078916	-1.19356347453256	-1.20580097345626	-1.20541885189824	-1.24081534330329	-1.30897162893934	-1.45855823361424	NA	-1.10395665138147	-1.32912818836917	-1.15159566036728	-1.22062963450988	-1.28246008146636	-0.961099178830172	-1.15577361754164	-1.15879518285001	-1.47113133210889
chr1	19100000	19150000	-1.45029467142382	-1.19241021251426	-1.27633779390513	-1.37843784700845	-1.1284873641245	-1.2897307190962	-1.4470964326666	-1.37933812333556	-1.24483277468648	-1.51276221007524	-1.06605142344115	-0.846332705106038	-1.18058921109232	-0.99467849950655	-1.33374968713905	-1.09452856181194	-1.20554894617562	-1.1104599314874	-1.18073943332736	-1.5010700651735	-1.11744681890868	-1.09889188077904	-0.899619879264344	-1.01072841438961	-1.10115915640329	-1.11361255940516	-1.12840444828328	-1.63880680269425	NA	-1.26318634263623	-0.924553252340819	-1.04200530359043	-1.08499862537911	-1.00004733678811	-1.22665595343762	-1.17832283065408	-1.26688190993341	-0.9894887078526	-0.965346332649647	NA	-1.05893598717326	-1.15334302631186	-1.24640443520029	-0.69685149945429	-1.11338808557978	-1.18652936438719	-1.4120915317625
chr1	19150000	19200000	-1.35504826725753	-1.19525315995302	-1.0467793015674	-1.38368490678801	-1.17312828867887	-1.21323120661924	-1.0081383431279	-1.04208515389275	-1.0649069177986	-1.4923446104381	-1.09259527338632	-1.1705639035779	-1.38888984449355	-0.840254295710259	-1.21132214296472	-0.7662295107999	-1.22465135073457	-1.0509203013279	-1.13817434138642	-1.71234526103659	-1.12386378417454	-0.907681273775628	-0.903969651657141	-0.890589251443104	-1.20443064102151	-0.986173543163067	-0.896534816206009	-1.22921768803328	-1.14863514593191	-1.20095467632794	-0.750076071006318	-1.18690476908532	-1.0690546964371	-1.18429330091035	-0.970433914700611	-1.16745257096419	-1.00253662646505	-0.97524053172265	-0.947315192604876	-1.03780609120431	-0.993362383869376	-1.10023932052415	-1.09817264272901	-0.820869032497856	-1.06293221008184	-1.17727265312377	-1.27364105690979
chr1	19200000	19250000	-1.23244417473875	-1.11465804954385	-0.934122383417172	-1.32216567234739	NA	-1.20790290480043	-0.876815916951437	-0.893593767292839	-0.991174392477319	-1.20684312833061	-1.09847452418461	-1.06035043227004	-1.35584513821486	-0.814605986992255	-1.06663647359218	-0.787412275805374	-1.25597544539711	-1.01452048640962	NA	-1.03977402815271	-1.30628793674357	-0.81373045961216	-1.08216564540115	-1.08958956278521	NA	-0.855330260424687	-0.712492507204399	-1.13155489208178	-1.14478053325332	-1.06161280022714	-0.706118316957897	-1.09552572397009	-1.08735079902881	-1.10791370746933	-0.82945855512857	-1.00611522605572	-0.969081169993881	-1.07622002319092	-0.926324184974913	-1.19757722778285	-0.94640438257835	-1.12063050352196	-1.10037129154185	-1.03444063317818	-0.925755333882651	-1.02830091864542	-1.27347879269583
chr1	19250000	19300000	-1.30084917842839	-1.25574848368946	-1.46366314778091	-1.30108863159555	-1.24622975268373	-1.38167741742518	-0.937073223870111	-1.08327947072037	-1.0200250607634	-1.06667675018293	-1.20139086303047	-1.05694906948715	-1.45120611315323	-0.901594465098426	-1.10944591444136	-0.985591125135063	-1.22082132669708	-0.965890746990764	-1.33458713750626	-0.94179813758124	-1.59161125230176	-0.941087549360615	-1.04098805119581	-1.27030241725774	-1.16343871972915	-0.883741157077596	-0.670787382123629	-1.67132705804174	-1.19056249346391	-0.764378004450258	-0.875155437017498	-1.05087825082315	-1.18488331778355	-1.02130892440715	-1.10274629681271	-0.852747180451431	-0.980100385571632	NA	-1.01267635610396	-1.43022993416599	-0.958852937131813	-1.12952669134092	-1.24038573007596	-1.20889746172213	-0.871621972806463	-1.02300357931261	-1.50520791521619
chr1	19300000	19350000	-1.4317227139229	-1.6584387224976	-1.64717845631116	-1.38682212381477	-1.21112054671036	-1.52015958720439	-1.287679337201	-1.28245657404626	-1.26399176552397	-1.34206984012553	-1.48837827630211	-1.04114517845875	-1.65523004303468	-1.06667600536065	-1.24473359180974	NA	-1.28181593799822	-1.13183579745657	-1.29589292027111	-1.44302421429746	-1.66796458218306	-1.12955925169834	-1.08136585359016	-1.04970590317263	-1.16235869227271	-0.906294688005405	-1.08248552575623	-1.8328864059599	NA	-0.992638541616605	-1.05020211691873	-1.51082983109425	-1.31630257068202	-0.867638642449142	-1.15338881502411	-1.0962649450483	-1.15579751807818	-1.11210240545208	-1.21646209245094	-1.21258836062558	-1.07997634564797	-1.11784482072125	-1.40879569182423	NA	-1.04146671875372	-1.1003992066751	-1.46409382358433
chr1	19350000	19400000	-1.52386027149737	-1.45532630312289	-1.64839095976461	-1.34955103153807	-1.18696090950772	-1.60640733954236	-1.63365302894063	-1.57634023837288	-1.68952767459683	-1.27240868833585	-1.51254237728434	NA	-1.76855246449197	NA	-1.32204985589002	-1.42200890798369	-1.50988705509038	-1.39317532520825	-1.32442758191308	-1.46874415412391	-1.55802094198819	-1.01791889229865	-1.25164048969344	-1.2752846591948	-1.14529385294328	-1.00031974088928	-1.17652855449252	-1.45414113700368	-1.29650106863771	-1.23866571349442	-0.872457456740215	-1.83002998977204	-1.3493074841612	NA	-1.14990545755908	-1.47842110453668	-1.38013678903291	NA	-1.33347590798462	-1.25494305347105	-1.30569899042806	-1.29152983665726	-1.45908323565339	-1.33652073149154	-1.14596370006565	-1.24015812067963	-1.48466207472145
chr1	19400000	19450000	NA	-1.17873173027394	-1.65742493820905	-1.32551547510805	-1.28824980776276	NA	NA	-1.82996682499465	-1.71129122657079	-1.36290194633797	-1.45210319461693	-0.819899649711923	-1.67711663982626	-0.964756379858631	NA	NA	-1.73580048007231	-1.26471081719121	-1.59610280045993	-1.14783084789808	NA	-0.954203282617994	-1.24099293782275	-1.59779570578873	-1.26140931092078	-1.07836542443692	-1.21933665450128	-1.39404980546245	-1.13255370539082	-1.45834256309549	-1.16736031495064	-1.58955769665077	-1.30555640310691	NA	-1.21097087328773	NA	NA	NA	-1.37230745287659	-1.47298755383586	NA	-1.46855285443462	-1.63007163068124	NA	-1.2237238049852	-1.24024923937417	-1.53780595010596
chr1	19450000	19500000	-1.3286433972556	-1.36531201022925	-1.81021868183709	-1.34458893965354	-1.28484535797007	-1.53092794442463	-1.64184308688428	-1.18674433779042	-1.33588214280595	-1.75318901272893	-1.57421506684591	NA	-1.67543451791686	NA	-1.40163439337667	NA	-1.75616875315148	-1.12970176243373	-1.70297489941103	-1.60610841064856	-1.40950567989001	-1.51756612856247	-1.37718266683632	-1.54545442347081	NA	-1.19789748019995	-1.31205074960664	-1.70054299979367	NA	-1.6191971407123	-1.6637541037338	-1.50407943664319	-1.08053014520876	NA	-1.27487980919419	-1.63752608130899	-1.47446240910274	NA	-1.36820078762819	-1.5381503552762	-1.4817267094805	-1.42741451652094	-1.68501194456035	NA	-1.48764570434809	-1.31229964369608	-1.56814078463666
chr1	19500000	19550000	-1.471507181913	-1.50692121899947	-1.7867024072531	-1.3461439621372	-1.26847862577146	-1.44564168672671	NA	-1.49927978640063	-1.18574159777408	-1.49829377590907	NA	-1.29472632392113	-1.71450359675855	-1.51706144224278	-1.47018034654461	-1.53654300945208	-1.54306004658983	-1.27812553436864	-1.32459163860627	-1.87588180756733	-1.5653215224478	-1.91819074321106	-1.40282854298794	-1.52935120448474	NA	NA	-1.45433408949046	-1.77138717292505	-1.0946186661212	NA	NA	-1.43973692774578	-1.4201784083113	NA	-1.46158492915497	NA	-1.54903423443625	NA	NA	NA	NA	-1.50299310017145	-1.58363102786261	NA	NA	-1.3663821363307	-1.5460992933554
chr1	19550000	19600000	-1.64249591275894	-1.45645600605371	-1.72073836289392	-1.56956565830155	-1.43063894817476	-1.41514509457558	-1.62679674646506	-1.86789872415203	-1.18285198133604	-1.13775302428157	-1.53881154059642	-1.40355267042899	-1.47398459685429	-1.72950868643727	-1.45629514310731	-1.48433939976906	-1.5551331029748	-1.50797899076027	-1.1186536413729	-1.49293257080947	-1.4802733940366	-1.47677594905931	-1.30730917903026	-1.62917331581258	-1.43137926150067	-1.61709978679452	-1.57125382302219	-1.80231394390858	-1.41137471127011	-1.41035736696686	NA	-1.09391770307958	-1.84937811170263	NA	-1.56578270288525	-1.53343532792836	-1.61158561290028	-1.2692118814774	-1.45803946753993	-1.26863508612586	-1.26080736206204	-1.66528376754257	-1.68584944323653	NA	-1.58613394777273	-1.3900272318624	-1.33633036548795
chr1	19600000	19650000	NA	-1.30915456488159	-1.55800257232605	-1.61917412798599	-1.60080662555472	-1.46632499193104	NA	NA	-1.23468528182721	-1.20506067368289	-1.47278975054286	-1.2464011475171	NA	NA	-1.43640701093112	NA	-1.65182625878174	NA	NA	-1.54100941634191	-1.34738241877323	-1.13773430679851	-1.59863295493579	-1.54094136898073	-1.38005239011816	-1.74868717529392	NA	-1.62649078711742	NA	-1.25046470808605	NA	-1.24549204800604	-1.80988923648622	NA	-1.42180234108004	NA	-1.64673187178981	NA	NA	NA	NA	-1.69757851342427	NA	NA	NA	-1.45321430716238	-1.13808582643494
chr1	19650000	19700000	-1.63238660897581	-1.24941116943714	-1.52072162922879	-1.60048262237217	-1.5677391653598	-1.56889917687912	-1.75920863541654	-1.67553409888327	-1.44482263103085	NA	NA	-1.42963949551279	NA	-1.31305852349249	-1.42015714278736	-1.50469272853682	-1.622535149907	-1.58187940005981	NA	-1.69717073492666	NA	-1.35959586894071	-1.75800065492421	-1.36532732619502	-1.57280635981548	-1.65407815824811	-1.6001463696082	-1.49064320559922	-1.44403939830565	-1.59761734371947	NA	-1.76847028529821	-1.60443979008314	NA	NA	-1.58888419763137	-1.8294478981322	NA	NA	-1.43304653479154	-1.40087115158577	-1.6431242398151	NA	NA	NA	-1.44009600570152	-1.72775257522944
chr1	19700000	19750000	-1.59335071342733	-1.5218567046286	-1.71794197726067	-1.75662121956765	-1.42901433842653	NA	-1.58357903717669	-1.49922788809957	-1.41735910106506	-1.08534629616284	NA	-1.58512790064915	-1.28759768142795	-1.21633034867634	NA	-1.59571149913516	-1.51078843344038	NA	-1.63056653019923	-1.58620874764708	-1.64834061312257	-1.51840762232824	-1.46319476477093	-1.35925337632023	-1.56188150894231	-1.49334500571725	NA	-1.59280824516614	-1.41202255783321	-1.77437453310812	NA	-1.71877138813005	-1.72935416222008	-0.811540793842257	-1.49718038573259	-1.55111284180822	-1.71834049388637	NA	-1.62170708987796	-1.52891108548295	-1.48852992445498	-1.57455957598849	-1.84035113995363	NA	NA	-1.59524971611765	-1.73949098126918
chr1	19750000	19800000	NA	-1.68211572482295	-1.7932678465539	-1.67394485148807	-1.26757819453043	NA	-1.38066478628619	-1.5723127797317	-1.52013867847281	-0.940827719208831	-1.39283219654755	-1.42001219175118	-1.47199437529647	-1.3507778283989	-1.58476860727917	-1.61536369385626	-1.43005629608831	NA	-1.6300654717073	-1.48734496537783	-1.60374483172038	-1.67795520211455	-1.33688786137966	-1.54786894694659	-1.31905196713468	-1.43155221623268	-1.55483190531602	-1.85069311324024	-1.25857940881251	-1.73858575252821	NA	-1.51041386077955	-1.86052316618783	NA	-1.56313885135383	NA	-1.61336524298257	-1.26534311228929	-1.55218296702418	NA	NA	-1.49805712802661	-1.62967277421657	NA	-1.39803371960874	-1.70099128099709	-1.63184918682799
chr1	19800000	19850000	NA	-1.68891248771547	-1.75671408111031	-1.57918862997049	NA	NA	-1.2404101971983	-1.6710576740988	-1.8532259792415	-0.962029209432908	NA	NA	-1.38395434159541	NA	NA	-1.44902729268157	-1.72355266324678	-1.29956658946777	NA	-1.46876137278518	NA	-1.87853543952515	NA	-1.53614207910022	NA	-1.68185306193395	NA	-1.87554605245739	-1.07555027077456	-1.76119584401106	-1.4905201058743	-1.65276600246836	-1.17594834400076	NA	-1.52775977214575	-1.37948207000008	NA	NA	-1.46795746144224	NA	NA	-1.45130005675467	-1.47995552092774	-0.929815442970531	NA	-1.74335969398093	-1.5086784642091
chr1	19850000	19900000	NA	-1.72336234605582	-1.71630438645184	-1.5553782186769	-1.10231181640506	-1.3115900598452	-1.25289680988841	-1.24968403838011	-1.65341133579165	-1.06078680583631	-1.59259147676296	-1.35955098626138	-1.64769684737608	-1.53730826284564	-1.64643137323661	-1.12566269553691	-1.59268595621229	NA	-1.44669783571418	-1.72260804473507	-1.29861394197898	-1.49360098935027	-1.1374977810469	-1.39894892719282	NA	-1.8296415321246	-1.39597635228329	-1.48697262678544	-1.16086766028987	-1.82594392838741	NA	-1.57223963935797	-1.55058190686638	NA	-1.46230760963448	-1.38105857058927	NA	NA	NA	-1.51544729866822	NA	NA	-1.50506860087114	NA	-1.38093966133741	-1.69645247853558	-1.43384102617969
chr1	19900000	19950000	-1.43547943804717	-1.72803162973	-1.56803042343874	-1.59039795553061	-1.39755868868175	-1.27875372201199	-1.43504516685908	-1.42864786496846	-1.54522678783324	-1.12702617334442	-1.61091101590204	-1.39080709163854	-1.85912689147672	NA	-1.50914626261784	-1.36325584717375	-1.43794792357461	-1.33870515385509	-1.37737713835571	-1.90780563224281	-1.59544988997991	-1.41945063247519	-1.4005977150255	-1.58127367361006	NA	-1.50632239895403	NA	-1.34790455293934	-1.27878859471429	NA	-1.54980365241442	-1.04628464684322	-1.80865605449697	-1.06614084967209	-1.43337780479592	-1.4535675681689	-1.60868129986936	NA	-1.3884679124361	NA	NA	-1.577557863826	-1.67445339147865	NA	NA	-1.65787960740299	-1.4706705928002
chr1	19950000	20000000	-1.37577062328516	-1.75196806600086	-1.45786800938309	-1.75840489297654	-1.27370913503274	-1.33681925919145	-1.47843732690693	-1.53566382531473	-1.47715730670465	-1.20114503993379	-1.64472632768998	-1.50557469493952	-1.56941946192224	-1.59041413761675	-1.39165621901716	-1.69865453476037	-1.39793547634672	-1.46857188125627	-1.10281122889826	-1.70579152018145	-1.73793336121539	-1.31939381253573	-1.83740642428476	-1.75053611084331	-1.01983571300268	-1.25758822415696	-1.34319621580838	-1.43693206311549	-1.34761551148322	-1.70781306708419	-1.54346522758155	-1.24415548126599	-1.72237521896612	NA	-1.43284092684733	-1.50395143131918	-1.42782747379991	NA	-1.34788553823426	-1.54865638716214	-1.51623513059685	-1.54257850079699	-1.73994568751035	NA	NA	-1.60121886028335	-1.4719299849262
chr1	20000000	20050000	-1.29919065703474	-1.51933216327723	-1.61623774375555	-1.62295482414002	-1.1123297777595	-1.36699182329413	-1.60972928554434	-1.6585623148261	-1.49377089715807	-1.28350297321683	-1.52777600075476	-1.61414372033701	-1.56493759981263	-1.29680815929618	-1.34098082672747	-1.36146794666098	-1.45932797955563	NA	-1.09128430440525	-1.35892263856812	-1.65043248519521	-1.34839234970698	-1.66824179159629	-1.66344683449939	-1.32070105846154	-1.66937426822336	-1.45751621782453	-1.46516901459451	-1.35548072157897	NA	-1.50177707066785	-1.44574031043473	-1.86570219228612	NA	-1.48776418550414	-1.53945945295033	-1.31548361492341	NA	NA	-1.54213219310755	-1.46633087736177	-1.55487404818152	-1.72157590791162	NA	NA	-1.51548856078022	-1.44129582614445
chr1	20050000	20100000	NA	-1.71992617223111	NA	-1.42336171524206	-1.43577156018164	-1.43533611895243	-1.44225165454648	-1.7101191884294	-1.46051952660885	-1.1852515167375	-1.56394654816046	NA	-1.6366864798956	-1.13359551597129	NA	-1.28248884011829	-1.58469272650499	NA	NA	-1.14836649030511	NA	-1.23319337714026	-1.29487776485997	-1.59470255530561	-1.5405643237933	-1.70365619230733	NA	-1.70583395653001	-1.28331490533832	-1.56553338393507	NA	-1.64975994870451	-1.82774537364325	NA	-1.54855193637933	-1.48284121993425	-1.39704633844775	NA	NA	-1.62533426375913	-1.478266232075	-1.64812791730322	-1.45336841911996	NA	-1.38417183330472	-1.63885999557371	NA
chr1	20100000	20150000	-1.6515595214871	-1.84792756163022	-1.85685076561969	-1.72981140624339	-1.56280472510862	-1.61548477754162	-1.19310084943622	-1.5335319660591	-1.43363124472156	-1.13555386442686	-1.55348324414207	-1.59616593924717	-1.73363710080117	-1.52289793612867	-1.34009529597489	-1.17266987707599	-1.6479126181052	-1.71298251406128	NA	-1.34923610925148	NA	-1.32898571659947	-1.7841624575517	-1.79524370682297	-1.43888844081565	-1.57891073042054	NA	-1.83364476477639	-1.23408937516497	-1.76217542081873	NA	-1.74004963829655	-1.67698679281614	NA	NA	-1.39082541118841	-1.49295394203978	NA	-1.36713063236419	-1.72385298652636	NA	-1.60135999018419	-1.41834289105525	-1.10996298164802	NA	-1.51555763828454	-1.67003770197641
chr1	20150000	20200000	-1.76269296882705	-1.81591341045012	-1.61652241766243	-1.84220091130088	-1.54660935488043	-1.67854858718772	-1.31423379351896	-1.48128770813938	-1.34940811963181	-1.10857203692574	-1.40483622972436	-1.37227112889019	-1.83948813025551	-1.52020727453858	-1.28567249799403	NA	-1.83784381556715	-1.35257011122864	-1.40196781423887	-1.45186850683171	-1.45027020408532	-1.61163977510559	-1.73144163377649	-1.72918027119576	-1.37762616203357	-1.46749034233803	-1.59480824353651	-1.58245671813094	NA	-1.67705720949433	-1.32392813169713	-1.67487761053803	-1.84691058856731	NA	-1.55418179981692	-1.44496981456525	-1.67106274946429	NA	NA	-1.68947251274036	NA	-1.47778722010772	-1.6339329601062	-1.25815317953745	NA	-1.26965675322486	-1.72039743632802
chr1	20200000	20250000	-1.71674946721796	-1.71346122106948	-1.28765816965954	-1.22079432147955	-1.1173362232787	-1.61493046747527	-1.3779910970285	-1.40474695339094	-1.47941902974632	-1.18252127610696	NA	-1.28410021332118	-1.65702882209369	NA	-1.36492056029693	NA	-1.72135658158825	-1.47005389404212	-1.31112883878982	-1.43778976821926	-1.34464079413052	-1.35547363789819	-1.53752702345076	-1.38193361205974	-1.56493555787093	-1.3872567462154	-1.60780902097808	-1.697190773368	-1.35043882534426	-1.50093120212272	NA	-1.74839759609599	-1.4594808657096	NA	-1.44944864179487	-1.54912152714708	-1.6864799937072	NA	-1.55337357444434	-1.62390468523401	NA	-1.46531375339684	-1.76050553762979	NA	-1.50859680520738	-1.26009715199032	-1.61391271726082
chr1	20250000	20300000	-1.39967297469772	-1.28241698153598	-1.11714713504946	-1.10613982128605	-1.25991149372123	-1.50456865040306	-1.25721634042205	-1.31627160712393	-1.49271454580429	-1.1917946514432	-1.42040080671523	-1.46229405092781	-1.37365554466772	-1.32032559745458	-1.43729793724301	NA	-1.66035764652622	-1.66134960673253	NA	-1.47829819815463	-1.41659329461262	-1.31537595486782	-1.43498540080139	-1.42054209523907	NA	-1.49630418939973	NA	-1.84479894655147	-1.32524577528321	-1.39128261270389	-1.50818180625867	-1.73025239319361	-0.949043449397934	-1.26225797006985	-1.31190217107618	-1.47077181259464	-1.08083668846996	-0.796454949145104	-1.56578553132245	-1.56827690207901	-1.31442310367621	-1.24102584535995	-1.50765107261818	-1.12861871697668	-1.46830110716892	-1.28210775236081	-1.37893179907693
chr1	20300000	20350000	-1.11276863836496	-1.06308136059273	-1.05948354372158	-1.08467117686626	-1.28703805513765	-1.17565726514826	-1.24318089411183	-1.34918638626653	-1.20933974629986	-0.923898354406236	-1.38807751576594	-1.4827192421845	-1.12778678920763	-1.24618650025075	-1.19810382573661	-1.65146965437854	-1.38376756825927	-1.01001302400211	-1.43548803480842	-1.88638236806652	-1.49602031895525	-1.30730917903026	-1.23459688392103	-1.63980483334524	-1.30097480093396	-1.4837051175285	-1.4687166551453	-1.48859413114763	-1.49970440264135	-1.18132369021587	-1.58557287298021	-1.33279500608917	-1.07761280917338	-1.28264311267207	-1.24578260629204	-1.31225159347677	-0.87490228737131	-0.811320593380042	-1.37109948538444	-1.28376926171848	-1.17464469817929	-1.05971244592998	-1.24557627435293	-1.04357546511701	-1.30515481068845	-1.15380387433294	-1.20000548530094
chr1	20350000	20400000	-1.07858228540426	-1.51505624333395	-1.17038751414019	-0.960661850344686	-1.11963492860377	-1.09306373332604	-1.14421251895065	-1.2255107322012	-1.01993536320366	-0.944078344273201	-1.00516675478134	-1.35600814169368	-0.973823794827765	-1.2707580654795	-1.12393013367952	-1.3527016165119	-1.07109859123345	-1.11653779904393	-1.31406295960407	-1.54996916551524	-1.14753614222553	-1.61245601800423	-1.24911862443977	-1.43660382187493	-1.33785512241906	-1.42894042410418	-1.25541154141985	-1.18053042790783	-1.38939091387423	-1.11464418910937	-1.47268113498439	-0.902388510149252	-1.04245433311131	-1.25371381715681	-1.18162733216323	-1.27963747203374	-0.76707538853233	-1.24909367897194	-1.20326070652244	-1.0166592005988	-1.13733253960293	-1.01596912637464	-1.17418253114482	-0.996353572357041	-1.11578253641515	-1.04668428253769	-1.14760567842903
chr1	20400000	20450000	-1.01827020254378	-1.2241128604567	-1.16539298329487	-0.807152800942962	-0.927464542118398	-0.964119421317952	-1.00995244464318	-1.02040066978969	-0.894637956955628	-0.960630576980433	-0.89072458468061	-1.13201277382275	-0.79592452520889	-1.2057511267579	-0.987661693986458	-1.15458071568489	-0.830865757425215	-1.2019433821576	-1.21716126292694	-1.21957849696131	-1.20135589391695	-1.73504552451882	-1.27115585089031	-1.13613871833743	-1.23789959960189	-1.15290106359053	-1.09931278513995	-1.11419747329993	-1.00839815697786	-1.10382485824431	-1.25922262636004	-0.884892951589559	-0.746742079012799	-0.959603376001615	-1.20434346174788	-1.03487565903983	-0.66551065389452	-0.937838570534427	-1.08254397788422	-0.875243298288943	-1.08697709811314	-0.93805214167269	-1.02020209339817	-0.839850593093725	-0.906942958363276	-0.800192559193946	-0.988332003820675
chr1	20450000	20500000	-0.829371221855999	-0.883816565726664	-1.04220420427324	-0.619014439836418	-0.558589104810517	-0.704502833747219	-0.799865718328777	-0.953340778912826	-0.585040625868844	-0.651785985330334	-0.730833634575673	-0.848219569832474	-0.608396523212086	-0.859021268648306	-0.652912898451426	-0.862807694955823	-0.548384701585482	-0.897975576159799	-0.859786387704631	-0.856365977895335	-1.13235525737574	-1.01852220513935	-0.895512378765625	-0.912195327007942	-0.840290811347089	-0.905593159406854	-1.00563587506854	-0.871429871922312	-0.801427463705487	-0.986643637562486	-0.990161331047445	-0.825870110511675	-0.638459849892824	-0.688457439810117	-0.892889490155762	-0.766688991808719	-0.504993706063163	-0.491378653225247	-0.872491779653352	-0.69768430879597	-0.646426082520297	-0.714354805548892	-0.76476985249558	-0.746399814656352	-0.65472086372735	-0.522988412329851	-0.705082534740996
chr1	20500000	20550000	-0.494178583512198	-0.667107830947469	-0.685595284859027	-0.351062612971542	-0.225542276592112	-0.461168000247739	-0.581344165648391	-0.804977109750499	-0.273781206839309	-0.363460183432417	-0.383189108993163	-0.469316382639123	-0.332313642131297	-0.455199267824748	-0.292715463266384	-0.562307436685655	-0.188886131925465	-0.535955678934782	-0.536403096484518	-0.41747873326496	-0.642654603358353	-0.327400802590683	-0.731126986316009	-0.568543581221865	-0.584219083251103	-0.696914606181544	-0.803700008676353	-0.467584511197565	-0.659946578517173	-0.76700658144706	-0.743459413151325	-0.508759807683138	-0.476848360820394	-0.465542097398287	-0.513275431202444	-0.50581436623494	-0.329204255721254	-0.576539200605803	-0.543856386927202	-0.418078466528366	-0.335857356527666	-0.46562644695628	-0.53803328583864	-0.383165058852992	-0.384502683671701	-0.248201270170978	-0.388152807945931
chr1	20550000	20600000	0.114873759822978	-0.406214274645499	-0.367598419936821	-0.00953898990533924	-0.198765913481166	-0.091665532036177	-0.304048436461199	-0.26852560496065	0.0524794801357294	-0.16529047437195	-0.0770039907789484	-0.10452841176987	0.0375399358101821	-0.102009309852378	0.0390122944777823	-0.242149460125049	0.218935763823529	-0.128005341480618	-0.345351620193269	-0.158456753134378	-0.183100440971806	-0.144834840014307	-0.484252317948242	-0.166619698264492	-0.390476834963639	-0.415741310279188	-0.505210506281523	-0.207142721138977	-0.381274371326096	-0.4223990689976	-0.514402002569069	-0.214767540927986	-0.258738470927979	-0.303583717808324	-0.282588819284581	-0.312886671802997	-0.182677572652931	-0.297527305484119	-0.215479858004708	-0.173777578611733	-0.0299112351776661	-0.196839294488268	-0.291367214714707	0.00520491917554231	-0.074313035854311	0.00890528308952302	-0.0876158556030663
chr1	20600000	20650000	0.407148719234966	-0.115004585948922	-0.0512287702169387	0.285980190119242	0.0276384233529217	0.314168051200719	0.010225389876191	0.0765781921149001	0.31261510873944	0.0463479289373815	0.284909833675021	0.152400833177677	0.371712460863857	0.204517889241201	0.342549142293565	0.11383374337516	0.462782088049615	0.223597427943931	-0.106974118802335	0.087351163048802	0.0766941270099083	-0.0552910626737675	-0.157732567516898	0.0929185163962113	-0.0659951225536917	-0.109188720566052	-0.14232560866942	0.0339410503916891	-0.0812749635475638	-0.16928240347201	-0.147426261230544	0.0171583581814742	0.0359629564322497	-0.190893361612119	-0.0371032054752221	-0.0772967367570815	0.0522382737325909	0.0109472467152673	0.0210382885411945	0.0260503794120709	0.232388358945749	0.0906761508036851	0.076176759042821	0.21041464331321	0.252139718826842	0.263812939498597	0.170806037961654
chr1	20650000	20700000	0.663148253140488	0.229783885962827	0.314339134322348	0.570357326223955	0.266677168676577	0.483885810239715	0.28914465098322	0.347477193551936	0.520235073131159	0.244793491542391	0.652672987305991	0.409421225067074	0.68422220342546	0.329937278180404	0.604185685278469	0.378198513982717	0.650219084735292	0.334910872599325	0.240573844912456	0.346188227751734	0.358476700909702	0.0875431208073374	0.117524016116005	0.305469204228537	0.200049270317857	0.139350762490089	0.2325213433016	0.276172380379678	0.105476139147526	-0.0264458663616111	0.217598732216802	0.234451636517425	0.335985710758479	-0.0631090486062821	0.193977151216914	0.243519096875103	0.173102177354803	-0.0595153461578411	0.257196271604186	0.200109721151513	0.506869946126422	0.407174165734229	0.451692211826979	0.450923562966404	0.487708505378833	0.583450684713372	0.484780961138681
chr1	20700000	20750000	0.947607588557471	0.712071948966395	0.581729777045303	0.825959521319439	0.509008863099901	0.81784212543684	0.518809775418244	0.554872229215323	0.690103710655024	0.553678961837947	0.861054549268837	0.727250389464079	0.950919802750045	0.536645704947725	0.807000722180725	0.625872973127193	0.821050391591252	0.544070694143464	0.587762922279191	0.638488526873961	0.428981200066155	0.381096040735052	0.429081901246522	0.429898707453453	0.429025502412991	0.263839606888639	0.493707589762178	0.497416944044763	0.258310449954504	0.161295586131928	0.57100791296623	0.450446384511501	0.457599502371482	0.222866330108103	0.530673905818538	0.509443704596636	0.22883370281475	0.37645109487558	0.442064804312531	0.366092436691967	0.795635153774704	0.858987356316646	0.780576615877405	0.764141204271259	0.694074884240107	0.778142111446748	0.772540420550829
chr1	20750000	20800000	1.22338031813618	0.844233073153488	0.79153871689323	0.941714377095967	0.715104161791105	1.00454184196006	0.609580645326578	0.60929969246341	0.761131603586776	0.742649764207315	1.0623659131961	0.936007691774666	1.28046022076463	0.708483756681174	0.894475182934083	0.779217366665096	0.944780419466078	0.652234539639288	0.717346064173042	0.896896498275526	0.508746571922807	0.505305415927364	0.596927922739777	0.544263634466987	0.62532190228994	0.43971594013714	0.607506066203855	0.67873610811236	0.426672219671673	0.244153313810295	0.582718441711873	0.544334934166837	0.502415717858566	0.534396538774168	0.68942174481275	0.698170946005356	0.304622173040917	0.278675273328203	0.484713592015072	0.513529450346415	1.05888748862808	0.976583425465625	1.05951115778005	0.948523065223518	0.727755867997337	0.367789024908264	0.827280643746281
chr1	20800000	20850000	1.39244560460465	0.803502637066934	0.858987356316646	0.857843607553209	0.826475151993337	0.734348770199511	0.671697941345201	0.618825789543898	0.810624539860861	0.637800239216805	1.10858466420484	1.04681247638218	1.29427038130481	0.845838198441383	0.821756848528926	0.724946043092408	0.947167482235783	0.61102422214162	0.750092162587829	0.935555765363379	0.486575091304015	0.441694003965127	0.614523645734379	0.620444386188815	0.769585350008087	0.572395047362641	0.637628819610451	0.767349791003864	0.430855761715279	0.314115476419978	0.566493178801377	0.518464926335131	0.530389613436903	0.770403404365215	0.796098235293548	0.708277766333985	0.307821062388448	0.296346534126272	0.431739148064652	0.57332881630052	1.02306544731901	0.769732358129352	1.21943403056777	1.00965895906102	0.731509909013992	0.483414295760709	0.779586208720025
chr1	20850000	20900000	1.32521512568487	0.751420139177015	0.767867904383824	0.895264119183171	0.831963721672628	0.879501337040307	0.677619608948042	0.62640957711256	0.804172685609522	0.482018762886138	1.11320542881173	0.977960168337248	1.11101066095499	0.883239725152702	0.713730006047629	0.619308722227066	0.858186435121083	0.513281143956832	0.7169297175177	0.866766498499397	0.35720892440816	0.443128982765961	0.687970822109721	0.607615384735535	0.791848867350599	0.518365064707979	0.56858194249815	0.798453743688662	0.348147831172973	0.393917666419171	0.436523244988764	0.539045181992775	0.48364203944976	0.454795532663788	0.769863230111405	0.651919385967281	0.254072913807085	0.270511012512403	0.501368773810382	0.544759289470005	0.904754324136375	0.799340863824782	1.09955203976321	0.922042517665717	0.76375591216922	0.515462185066621	0.752359717464654
chr1	20900000	20950000	0.989204097308996	0.7022953237687	0.676782443461338	1.17108630282101	0.785845207789949	1.14586015459745	0.585208943597269	0.538550235499718	0.810682441672027	0.36481476135072	1.20524669978352	0.867509236701704	1.18133457392244	0.800755275544397	0.762009947725034	0.526792580359133	0.84537027845774	0.42873945838349	0.721095593720484	0.809385520932814	0.243763300889775	0.416742912957431	0.69960991508349	0.536785302897283	0.720786820692203	0.457394041258108	0.569688366184729	0.825711722036819	0.22897956577952	0.35725532451634	0.353307320319227	0.549853205187774	0.429960118181252	0.586523341912139	0.618511765168293	0.584031426218399	0.216683744300421	0.314612298085143	0.523484084793837	0.256499258642247	0.991310751738241	0.907392669726511	0.968579138252075	0.732320415790909	0.788132585114857	0.470158495125659	0.72069009217104
chr1	20950000	21000000	1.06451925104279	0.69548735767827	0.65875036319011	1.16845288403496	0.785934950554268	1.01800091295804	0.480574955276415	0.38943631758672	0.823753926405403	0.231041206100945	1.27325355580331	0.759179926270993	1.2256279237608	0.69844659518525	0.789458973065267	0.36549370591197	0.804508306890672	0.383466191091837	0.634044324336297	0.756991271230095	0.133272626365687	0.293839934909832	0.623808439627897	0.344158033327471	0.721939469542386	0.396305533638616	0.461265467323391	0.853586689503309	0.287732817899936	0.295436596567508	0.293518151940576	0.539287567464852	0.357412109756749	0.684178096341336	0.514280555120436	0.504888458022779	0.212743959517781	0.412094086382639	0.429512309071554	0.235906901554034	1.05006828329115	1.04276501071971	0.915670105293692	0.72613148555261	0.707789300371285	0.542149956714313	0.611047241690644
chr1	21000000	21050000	1.04174699842978	0.70577168488499	0.652193678983966	1.04905740112526	0.790372105338915	0.874964614696432	0.371819160243335	0.223597427943931	0.742271197701433	0.170760098113571	1.23762773295031	0.606952684881903	1.13017438638309	0.639596866917255	0.558845638266292	0.149083591821365	0.743308550820688	0.243136476327704	0.501914645978974	0.698508315311747	0.0515081122425348	0.212125530142641	0.593801062142568	0.209807877099497	0.790611704153197	0.394238477360232	0.473543078277003	0.836124948564673	0.380960058320602	0.144151983382826	0.0789258098968362	0.553522593184568	0.293594959413128	0.534878017742575	0.486050440671599	0.505209546215474	0.106974235744934	0.623636844488416	0.277599911413583	0.224647317767148	0.949335057761971	0.789767727797119	0.872901706326239	0.7022953237687	0.624694439887757	0.478147343814001	0.545896348277567
chr1	21050000	21100000	0.949351251352076	0.79338267665019	0.737858073116745	1.01125054804055	0.559402532876523	0.748599449573102	0.118261818429512	0.113936860241691	0.70188116075453	0.100816537310146	0.941017596454923	0.694187975297237	1.12545813936668	0.562203675766684	0.712102137180457	0.153608395268907	0.701377468309421	0.193076512471043	0.584419379979572	0.648825194043872	0.107012864914119	0.175975723543502	0.570776195506237	0.41873309783992	0.846220013224987	0.502993812557531	0.644821731504728	0.82151970369029	0.47643406684376	0.079203087439697	0.165218869402029	0.599673002775808	0.34669020802137	0.449171155002077	0.562373992570151	0.573084104110033	0.0128106096639096	0.278919490732838	0.240752246222872	0.214268707234096	0.899328841012801	0.722280850426199	0.952182993248999	0.63386033648896	0.598600545403242	0.349513138190111	0.602274929106315
chr1	21100000	21150000	0.842621452616673	0.695011235230253	0.645962343233494	0.96603414768282	0.340877269912834	0.765257028011747	0.170487226010801	0.148283558707185	0.813897359129151	-0.0133835718847601	0.893964467695107	0.636914162948543	1.04256654843761	0.544071813511247	0.869350306756454	0.177526453998234	0.74168323650853	0.146630705608007	0.621413282618344	0.637037131016316	0.344626407935438	0.284112978423819	0.589673040105989	0.489279740101233	0.618511765168293	0.735006039128099	0.819656796505179	0.840595539014174	0.614356889041931	0.273655598712629	0.223900143050162	0.635956238383564	0.382008338715545	0.195449202928971	0.654107938622689	0.680365460581026	0.10513233038665	0.0649947070824968	0.376921233315988	0.30390267373712	0.967748428914803	1.04803127214664	1.00724335720104	0.435127408318284	0.599559316575926	0.504636820117858	0.680860429333224
chr1	21150000	21200000	0.894595866175286	0.583455631426609	0.55132250039704	1.0163256846947	0.369611824680544	0.829719521427953	0.257412509846282	0.208993422684097	0.929487964015241	0.0318107382781212	0.935419384694258	0.575362088801336	0.866275033299569	0.587813832564916	0.683588042488085	0.176033224087441	0.729253791680637	0.102871610327392	0.67223904223065	0.721577915882966	0.504587520025561	0.523755042733872	0.6792103462502	0.487493337026829	0.69580699002314	0.688642650351745	0.616522231018386	0.87320957116939	0.73567084204915	0.357096964070962	0.238510092161783	0.540045122136734	0.430118902538992	0.278516986368981	0.712373639783024	0.633579133682062	0.216041080566062	0.0491249664939474	0.503922799926515	0.377591739792923	1.07419115707249	1.05629769226291	1.01000653093836	0.556971412783192	0.717295471403213	0.502622365344772	0.874377732148923
chr1	21200000	21250000	1.27951240590485	0.553806002010945	0.556822432714372	0.961778149458493	0.447652907334844	0.846536982245317	0.23139059648698	0.16374459645991	0.918247810458006	0.0796884251189853	0.865842852993718	0.76468587693353	0.828265517416903	0.499991835260224	0.703918046584534	0.221403933203631	0.580814525522056	0.0642265245329922	0.723078487365564	0.788428539985662	0.242896243429946	0.596458980826483	0.660291369457369	0.435591523241524	0.786128690190252	0.515802165020726	0.542794004399932	0.899784587047817	0.710320119532548	0.0806762613780098	0.0333023124439717	0.441702918561391	0.487055595652026	0.434844886203187	0.662747645387589	0.635068276950219	0.156675988383308	0.365744296017378	0.536037170154794	0.351904061824718	1.11045079607995	0.797316776744553	0.881279580726568	0.630466794254504	0.775222442088133	0.432058059661427	0.662530379836399
chr1	21250000	21300000	1.06952024600482	0.479946304785792	0.515668574097473	0.78744974979348	0.482574125904221	0.773646885746453	0.168340403635386	0.254847244119389	0.788113391302008	-0.0321958793799853	0.742469394819229	0.691610172500856	0.824531576526594	0.435593675276466	0.684402448573103	0.214682328327179	0.684827251598202	-0.0501107990741919	0.818929099465689	0.701018468930507	0.506777118536738	0.455453089232081	0.585393471606487	0.346889928178787	0.762259366344665	0.297675074766469	0.440965627448157	0.75922111328656	0.643293509510572	0.00785431999722156	0.0869407098058436	0.474177155573314	0.364361096493369	0.669746994272361	0.622829126604448	0.601106562712238	0.0758597695711667	0.174842496847426	0.451338323009515	0.250889926932921	0.763323757475219	0.66784312173472	0.762538281074601	0.607636847148724	0.620195611617176	0.271029893566987	0.518274619370889
chr1	21300000	21350000	0.717346064173042	0.273300308439164	0.308578134531224	0.627809792296287	0.373786614717168	0.385220572613823	-0.127264615902453	0.00877464610755748	0.337200475766135	-0.220098970057655	0.625269964330555	0.485290464398187	0.635990959287041	0.331778576409083	0.477353551044976	-0.0552635540302653	0.522531907356128	-0.237744360049989	0.819301745597051	0.530175120346892	0.466258286756939	0.213428877150673	0.472892457028708	0.20497524788299	0.63333791928445	0.13773132811807	0.420040076695089	0.603786053273828	0.578634782401266	-0.0824331574386198	0.0284481092031934	0.380927189839515	0.298029090430516	0.467317391100756	0.557388266154405	0.472451208950519	0.0316084384233775	-0.0687297489942144	0.271733876664341	0.134848341324559	0.664053331739162	0.434256938108088	0.648655565327891	0.174405165462875	0.391655083590101	0.126658589593501	0.322511122341804
chr1	21350000	21400000	0.431581858051347	-0.0560022672934859	-0.0554246969678871	0.359109195202787	0.0907853402255238	0.131345702306518	-0.474831403656022	-0.312135439111894	-0.0194333989748242	-0.29141013039451	0.476818507460321	0.2173455432466	0.315023218204524	-0.103130905370028	0.165037546915101	-0.661251986395379	0.159196719965379	-0.408517494477604	0.564051975259551	0.316057129383222	-0.336773424046276	-0.0742488703183628	0.329379962045164	-0.0173171930931933	0.406817270120194	0.0694165527476701	0.303700076880042	0.380320551203551	0.22249691734977	-0.255747151423547	0.0760605254734543	-0.00999640184263857	0.11864579154166	0.232749775994095	0.377711089140325	0.303168299344746	-0.187979961497891	-0.256658404023146	-0.00322270386568179	-0.0382795641767912	0.500413697581901	0.347218304915961	0.394726491994468	-0.00980445804041876	0.118063251454961	-0.101505667880782	-0.0445471518430162
chr1	21400000	21450000	0.150637990313571	-0.244394501939427	-0.179393722288798	-0.000364007548298034	-0.19971029234623	-0.107366178370129	-0.458555262107971	-0.571047092627024	-0.271855076199333	-0.54834447916304	0.153958772309769	-0.0762111022484241	0.163851443551768	-0.289084713961222	-0.189001056114645	-0.809708032078553	-0.196323367898275	-0.69329920600086	0.184542222463529	0.0611014453238994	-0.419478271535985	-0.348983661832655	0.0813010081842669	-0.141396738228234	0.113340623687019	-0.139107446999879	-0.186885040548394	0.059735678975051	-0.121756529003624	-0.4223990689976	-0.208168253185917	-0.237200766372343	-0.0785003898645005	-0.0978973819552183	0.104662759358953	0.0734935308408629	-0.472840697795876	-0.476614917331576	-0.280341856306458	-0.310740538964182	0.157239605977858	0.212957023840913	0.0714476098880608	-0.204916673681948	-0.0336687985231955	-0.437551836557896	-0.179232857846371
chr1	21450000	21500000	-0.194488544272504	-0.496838047581244	-0.502010520261376	-0.386765954138724	-0.376823389320018	-0.595670730045164	-0.846581067289439	-0.868499729373138	-0.488834387852228	-0.834895778679976	-0.210097333862763	-0.351112278244157	-0.211731641279887	-0.416637556064151	-0.527677452868016	-0.869680924770984	-0.46886122797911	-0.963783647704191	-0.260185894472416	-0.196301553753965	-0.427581899266436	-0.511671812772686	-0.118128279405144	-0.524265215854487	-0.187686845343058	-0.354735368512713	-0.548986262185045	-0.250059898919508	-0.482270462880417	-0.636762196685221	-0.607750123214819	-0.481571172691269	-0.206772145976007	-0.331402680910525	-0.184458088488668	-0.216112103162772	-0.636965148739468	-0.564327868010593	-0.533380172574286	-0.560954535140164	-0.146183513134645	-0.0493463682159165	-0.261455162333848	-0.599751395166312	-0.403906891024249	-0.597541149116034	-0.336007580492339
chr1	21500000	21550000	-0.522791519770571	-0.724520620923649	-0.794967626165592	-0.685571845942545	-0.604549356693795	-0.888174142479851	-1.16254652118455	-1.08699877971166	-0.786884169360939	-1.00184758364274	-0.461361732872231	-0.793867088518167	-0.600795272996673	-0.695212226101443	-0.825086016205446	-1.03900887333429	-0.717258231879644	-1.17348688302137	-0.45089836035042	-0.449787073324069	-0.478457331774156	-0.80777086748023	-0.337239018704362	-0.916964457249479	-0.574414026431421	-0.517502137990416	-0.27715528505487	-0.491401951593271	-0.691152992562418	-0.878654424836339	-0.944709168883444	-0.775984617081277	-0.33948987789727	-0.516218751300643	-0.512199034516482	-0.48938548368852	-0.749718264288455	-0.835698784363638	-0.770190929452276	-0.839381212333811	-0.396844752958396	-0.314543331599007	-0.571469869213092	-0.914490623348711	-0.779581254957982	-0.758711658713782	-0.786884169360939
chr1	21550000	21600000	-0.82701728805695	-0.925846157525867	-0.974871726571117	-0.9052661750092	-0.831192066103479	-1.10859721231335	-1.35403955906057	-1.18074137042834	-1.16398813807122	-1.05231903400644	-0.681101783294922	-1.17490656291678	-0.796297311313472	-1.1177800625043	-1.0075217226262	NA	-0.957416878790596	-1.35700722576244	-0.632179397088799	-0.786738265357954	-0.559635875720604	-1.13360958756635	-0.861035296513538	-1.34776060900578	-0.936262650459158	-0.730628012573993	-0.595591881257236	-0.72756875595463	-0.816224117104015	-1.21877963151632	-1.14859271716258	-1.09867055825788	-0.49885471512064	-0.622714566011155	-0.830867968847843	-0.691200772150108	-0.880684853222791	-1.10652872687926	-0.967443886142502	-0.871773591739463	-0.598375830443588	-0.590002243304191	-0.806500748017797	NA	-0.778334963710783	-0.925663892630004	-1.03437510073169
chr1	21600000	21650000	-1.0005409083098	-1.07444491334254	-1.12303255753845	-1.10465128582486	-0.791949519802589	-1.20196453377677	-1.59579070958688	-1.37761081324349	-1.49700231467486	-1.17291005940377	-0.960908253623347	-1.3201301375244	-0.966658714517854	-1.21325785468914	-1.14577210056897	-1.4018038961089	-1.10072303877304	NA	-0.765621963522988	-1.17570974327768	-1.20609509863108	-1.19633496213071	-0.954260322587022	-1.67715536062697	-1.03121012960001	-0.96831831150886	-0.980787361245964	-1.04419166880384	-1.04479041499752	-1.51279883799604	-1.25484689757765	-1.43774100760578	-0.698442928359633	-1.01697361110604	-1.02466244378093	-0.840408165894738	-1.03213732281161	-1.02688026622678	-1.13312017277736	-1.17484004933086	-0.891871658533581	-0.872310749155096	-1.02724560783945	-1.28188054424684	-0.964846778346769	-1.0355832458204	-1.28368052723974
chr1	21650000	21700000	-1.1425683685496	-1.27722610545851	-1.27152779874294	-1.07366313331743	-0.943668983938941	-1.43335439914527	-1.60263025408498	-1.54196142550307	-1.53071279149834	-1.37076414249746	-1.14605798018601	-1.43969932534481	-1.16417249500688	-1.05179248351326	-1.29880523202201	-1.48428556561298	-1.23064130388842	-1.39913343887241	-0.883276710583463	-1.31795353551746	-1.76297425642009	-1.12849642411451	-0.984917685783287	-1.62139789431622	-1.1949404081781	-1.13374768034944	-1.10911990251549	-1.17147278529167	-1.11958588327482	-1.72365396323742	-1.38558476511255	-1.71599435916641	-0.803248160328101	-1.25960874552418	-1.09562743361918	-0.987163233287318	-1.1792929559152	-1.08855164641977	-1.42985960507066	-1.44319740288232	-1.09513027415479	-1.05998654123847	-1.30037251072094	-1.19255250231488	-1.16750816964011	-1.12714666860819	-1.3729090646843
chr1	21700000	21750000	-1.19718453146443	-1.46797697038828	-1.45161178424939	-1.30042718905479	-1.17423931211072	-1.6851139910882	-1.60330078478359	-1.6768182250053	-1.56837357522435	-1.3754342248691	-1.13977877022417	-1.51964294538002	-1.2831163556143	-1.3744115178907	-1.3156775980011	-1.51370367056943	-1.24253516440204	-1.45070862316738	-1.15607192890182	-1.39189630664757	-1.70928160564732	-1.21508428380527	-1.35530924400036	-1.57252429774824	-1.41281810710428	-1.38270330552476	-1.17061969494137	-1.3671885332881	-1.20975397907052	-1.62653839605251	-1.4700020608201	-1.84153842330802	-0.901368363385644	-1.26895037561517	-1.10152590515149	-1.23807413767636	-1.3976189135388	NA	-1.58451704977901	-1.49098818011298	-1.32912709059311	-1.13769181606061	-1.50689601053272	NA	-1.39413594434998	-1.21441614831649	-1.39550407889386
chr1	21750000	21800000	-1.22441372467446	-1.29642794257772	-1.45161178424939	-1.70710973080339	-1.33461098882712	-1.73776122094908	-1.81455893543897	-1.83656937395937	-1.81844348182195	-1.4619778945567	-1.40242080959326	-1.55869132528519	-1.22840272643725	-1.61739039669313	-1.3156905905569	-1.57412107922358	-1.30290356555469	-1.73544925830148	-1.34823630747581	-1.54315738485245	NA	-1.34342940234799	-1.57661722384871	NA	-1.44722573605176	-1.67321975975582	-1.18813458608186	-1.39501310223333	-1.6168563999484	-1.57682856083711	-1.4738045243805	-1.69817674902198	-1.34254484303176	NA	-1.19736474094364	-1.41836800925285	-1.71904511729217	NA	-1.44525797261896	-1.55615031766967	-1.38835206714114	-1.15294218628256	-1.54420849769852	-1.24119917190624	-1.47215640916004	-1.32148131557242	-1.60177481036574
chr1	21800000	21850000	-1.28263557232722	-1.49930136219523	-1.50900790044368	-1.90052284026491	-1.27854696737814	-1.65190091471254	-1.77138479429181	-1.79815710399933	-1.64318291014505	-1.37076414249746	-1.69098756026556	-1.72251196581283	-1.33726998851829	-1.7430899106421	-1.27316772762557	-1.58297638343304	-1.38666808622115	-1.71022671273304	NA	-1.50360700644416	-1.48744253915065	-1.28062595207968	-1.4274242855926	-1.86689042562461	-1.28574975906815	-1.53166473091898	-1.12702617334442	-1.36488819298643	-1.61007464818973	-1.77453435353757	-1.45740944999632	-1.58153385266513	-1.81630608706519	-1.22326864437862	-1.33758767723751	-1.31081899116176	-1.66979030077787	-1.16603972081527	-1.5262354605727	NA	-1.37365554466772	-1.14730384166004	-1.34450898159955	-1.21536100952217	-1.47262399026007	-1.43045773663465	-1.69060567334841
chr1	21850000	21900000	-1.32002125948679	-1.72645851077811	-1.46684870083298	-1.80810302270701	-1.30691335956013	-1.54115242268081	-1.5472527064491	-1.69752223125173	-1.29754611645435	-1.2469290614284	-1.65154155464424	-1.66893945786364	-1.5027733665213	-1.56154805541815	-1.24699927902056	-1.44302421429746	-1.4482846506972	-1.62333800851383	-1.48707121124823	-1.43987795739509	-1.4969473574833	-1.26658458032495	-1.3900272318624	-1.64096489371574	-1.12640281136435	-1.41081296023617	-1.32832666077809	-1.46115811579438	-1.45173461059739	-1.7612946670877	-1.41170251389125	-1.74701452306683	-1.59411984049856	-1.21785370369629	-1.64054933498776	-1.37482081902685	-1.49936117776049	NA	-1.49807663692199	-1.67043523604551	-1.49592003403129	-1.22469665634547	-1.19141527512888	-1.03077988168237	-1.47344162964886	-1.48856540901794	-1.56526900586077
chr1	21900000	21950000	-1.60833423632846	-1.42075557717503	-1.30586349676595	-1.50247779245197	-1.44197610139285	-1.52286706655435	-1.32583418316798	-1.7111186311644	-1.33702211860702	-1.18379760812516	-1.46666158899516	-1.42588018317134	-1.58592777073409	-1.41719885162844	-1.33959705032995	-1.45459666656954	-1.39506617136681	NA	-1.27616214800811	-1.49420793552081	-1.61472923219334	-1.19874509175746	-1.48269917432967	-1.36629193663237	-1.26789989743298	-1.1591725825765	-1.23553737408821	-1.38526908598092	-1.42267338054807	-1.36877115792672	NA	-1.87315533151337	-1.11560915685004	-1.25097368941824	-1.48151177834552	-1.51910832559095	-1.65368124118665	NA	-1.44397114463631	-1.59429559950707	-1.50620697914322	-1.31618254141989	-1.36987805125338	NA	-1.47286893761313	-1.45106362454995	-1.58054577911792
chr1	21950000	22000000	-1.45033238234363	-1.08525032350324	-1.17823163769469	-1.31939381253573	-1.21916373475505	-1.57658380366408	-1.19146774810983	-1.26811940692762	-1.36156201361863	-1.33336352361374	-1.29942012560004	-1.28982979403334	-1.58023080041513	-1.32286514575475	-1.42508943970966	-1.54128542318565	-1.26869022364883	-1.47004821669287	-1.1186536413729	-1.26821260272332	-1.60073584313314	-1.30205505113194	-1.3991280042017	-1.56198868307207	-1.21939041586093	-1.11236138001447	-1.17474347829719	-1.35605321878665	-1.45601869464418	-1.60723096128575	-1.39537115334723	-1.93812879912534	-1.27522015002507	-1.27545563331964	-1.25289850615629	-1.41232189757826	-1.80040839589612	NA	-1.585022461526	-1.34528519642976	-1.48852992445498	-1.20374545047241	-1.43533611895243	-1.1123970969652	-1.43842469037964	-1.40029130861967	-1.68338464051059
chr1	22000000	22050000	-1.36690070366964	-1.1362450818642	-1.1220497455569	-1.43848413923906	-1.0854917658803	-1.49214990784166	-1.41226828934132	-1.39646966442744	-1.72656077811242	-1.54227218261863	-1.21980386394148	-1.21289951958371	-1.53974489683587	-1.15393689186404	-1.71126218137555	-1.34116010631072	-1.29910514298838	-1.5019103605445	-1.32083807505797	-1.00403172681949	-1.44196558974424	-1.61343077985952	-1.26470786874644	-1.80564724928983	-1.01023196721863	-1.07357852457802	-1.20507714402602	-1.36284678926005	-1.48607996927322	-1.8185934221896	-1.35213783344898	-1.87125569681782	-1.55444451359652	NA	-1.20559955143372	-1.30242094443204	-1.65602910141194	NA	-1.54370850442185	-1.16412883888559	-1.20956063971254	-1.1267142670692	-1.26386444944708	-1.14094023281331	-1.43749706992851	-1.41645325389852	-1.52579473730069
chr1	22050000	22100000	-1.4044129575224	-1.09119169478332	-1.06082799640557	-1.47526566207943	-0.962927228314881	-1.43280116547527	-1.70049004236297	-1.69082270914384	-1.56073641214618	NA	-1.25264532894779	-1.16474304296831	-1.51247163911286	-0.912709641292464	-1.57013334216035	-1.22645463145712	-1.32174808041886	-1.44287568867443	-1.33311134429079	-1.01511185903389	-1.35366387317793	-1.65219018341579	-1.28515863012495	-1.62070475766157	-1.13903978715597	-1.17292103964571	-1.07357852457802	-1.13530439114567	NA	-1.73480054739177	-1.30081614390773	-1.33168965740303	-1.77677825286854	-1.26225797006985	NA	-1.18805365399894	-1.60481255327929	NA	-1.3749106551108	-1.06349661719095	-1.20642214935542	-1.12523062017572	-1.10888416408409	-1.13064147473856	-1.40387422931437	-1.39530935545101	-1.33964745450936
chr1	22100000	22150000	-1.41956074536872	-1.02616299831124	-1.1806924550082	-1.52580876681934	-0.948823105266877	-1.30715410873324	-1.35216631716532	-1.48486823624297	-1.4656829428892	-1.25169564674929	-1.22028823783195	-0.963407077434623	-1.16423893854814	-1.10359970362911	-1.51313527235735	-1.34895309413194	-1.55855638683477	-1.2019433821576	-0.974931293959794	-1.02043496458486	-1.39757615649987	-1.32210520917442	-1.28251435541137	-1.58432393436852	-1.23995541370449	-1.33925706693135	-1.01948764103475	-0.981758858963386	-1.33294663968255	-1.62229610344687	-1.33481214107533	-1.33837193315376	-1.54131610786941	-1.17044380698208	-1.25560331493441	-1.16373201973787	-1.55466155040381	NA	-1.45728345710824	-1.63875215175527	-1.1858225636844	-1.13843618897062	-1.34109090891226	-0.782306846161983	-1.4508810180451	-1.37420552502572	-1.21287023420326
chr1	22150000	22200000	-1.24940906075094	-1.03934277715809	-1.15640474060754	-1.14625225318104	-1.01441064200685	-1.50465796021593	-1.49753123274281	-1.23012549931275	-1.55232874139634	-1.2616305157564	-1.06861464970996	-0.853279345789571	-0.954465459104501	-1.3016383312632	-1.47340854332027	-1.29905015273766	-1.73120355811898	-1.23030026853773	-0.757508753575123	-1.22580981837155	NA	-1.42206625970528	-1.05806300981207	-1.76713008532262	-1.03105768821738	-1.04509119492608	-1.06578950611275	-1.04039759061449	-1.35082701145248	-1.48987690997147	-1.29629460972143	-1.26015933406021	-1.21620777910788	-0.997766862966188	-1.2479470837088	-1.17787248851578	-1.33579097445206	NA	-1.53461182372488	-1.45488170183789	-1.18198971750165	-1.08016830463379	-1.1645624650203	-0.494526101666173	NA	-1.44009600570152	-1.07560433800903
chr1	22200000	22250000	-0.961201979663104	-1.05228652765971	-1.09889188077904	-0.708230501937042	-0.874647121323398	-1.64919287634805	-1.7330688461234	-1.36539710247623	-1.63003073616927	-1.37350623654179	-0.836605299947376	-0.741669787897743	-0.815010143225058	-0.983841883489485	-1.23341076545994	-1.22722270145729	-1.39310701569682	-1.41166378698646	-0.845909019651355	-0.918131251448703	-1.27600842912501	-1.49679105755882	-0.828746172157294	-1.6936219994416	-0.83324649668332	-0.967766746887319	-0.965590089253681	-1.00372227332187	-1.46111232271521	-1.34038913634298	-1.22843390556037	-1.1524950903319	-1.25326127122634	-0.815805523082963	-1.11253316270159	-1.12151954825052	-0.948180067817857	NA	-1.58321987878238	-1.28794404716804	-1.15728814638487	-0.968258397053314	-0.921195500878071	-0.348047568532389	-1.48353803517741	-1.28210848126659	-1.43049523420769
chr1	22250000	22300000	-0.669083316690976	-0.871799415645669	-0.898193512626679	-0.636617541289442	-0.710266944471418	-1.42950781945575	-1.46241127767264	-1.3743649626027	-1.5752031647064	-1.28371817206261	-0.662129466198165	-0.557161646487677	-0.736548865585435	-0.632054402894639	-1.12999346379773	-1.35141665366224	-1.10206637476078	-1.35418162324257	-0.64105945319984	-0.613387945524344	-1.22357622994176	-1.26671447004521	-0.725574872961695	-1.74726097555358	-0.465581469152142	-0.88821892650554	-0.790260626291097	-0.809579193376435	-1.59591998545932	-1.11649194182024	-1.19915041419722	-1.05646634624136	-1.34825873029959	-1.0946186661212	-0.976421442327548	-1.01009730606691	-0.995094577110097	-1.19472385087027	-1.34311460644968	-1.32955779901535	-1.0653742686969	-0.910307178126854	-0.703890542892744	-0.282075479046738	-1.42292803524738	-1.17523507483208	-1.30317983433644
chr1	22300000	22350000	-0.590096654129634	-0.687971040578647	-0.717076709192733	-0.622943012336073	-0.655473954135399	-1.14025171559167	-1.20174737816196	-1.20539477872043	-1.43374801717974	-1.06835098029178	-0.637209972801001	-0.668271551420848	-0.673774067019438	-0.592946194987296	-1.10371317925113	-1.49004358619807	-1.13158736441728	-1.01742259119047	-0.543087735334082	-0.532425173592851	-1.4557061928032	-1.31669253970897	-0.652234065325351	-1.6853570322585	-0.414301300352966	-0.672305777607388	-0.594488408744691	-0.656623659778765	-1.26306785315199	-1.13894230006585	-1.1819254358191	-0.945867725239144	-0.915610498375225	-0.843604744384048	-0.853361145993127	-0.801923542742035	-1.34413234375523	NA	-1.2267136188061	-1.38683639618012	-1.00854201595036	-0.876504937570827	-0.53604336084708	-0.219245920869765	-1.34407384831614	-1.19649902682879	-1.03546110387984
chr1	22350000	22400000	-0.536875363149164	-0.67566802557714	-0.709790363696911	-0.66235838932245	-0.640836792494231	-0.93084521486105	-1.44673374469792	-1.29034638920019	-1.31336344595481	-1.00121330722397	-0.623856255218335	-0.765520617229587	-0.654573944449033	-0.64227624970779	-1.02120827917693	-1.46661233751149	-1.15971389299098	-0.883998057053122	-0.63432802978955	-0.459832521211266	-1.67898961056221	-1.28759768142795	-0.630362430217167	-1.59073122995422	-0.400036485106659	-0.632566889236229	-0.518627146190502	-0.566616532009418	-0.967969782771152	-1.31392435336524	-1.10590631435931	-0.902671756755245	-0.904749165043743	-0.854196337285746	-0.705258305806451	-0.861858748852449	-1.63785199735261	-1.18461204176285	-1.19786904622061	-1.36358960456376	-0.82945855512857	-0.786238720258384	-0.389755445874516	-0.180982699154591	-1.26126290560603	-1.19219126842659	-0.797431310801024
chr1	22400000	22450000	-0.524816907808594	-0.767681099566158	-0.757971712002497	-0.683603699420166	-0.569513260572069	-0.938143264986896	-1.65441566764331	-1.4181352079327	-1.37974450246454	-1.05231903400644	-0.520889076940682	-0.427099504004458	-0.635657591736833	-0.554303802734005	-0.944470255472458	-1.3046718704667	-1.11292126458414	-0.954716239431766	-0.619222294996813	-0.462595129694432	-1.42070362108632	-1.09302795108321	-0.736772950355986	-1.32817933754996	-0.33404811594955	-0.549960888608815	-0.608622574504815	-0.493063686425742	-0.987410939878338	-1.25834353948992	-1.08080562752768	-0.940780140485641	-0.974242171764375	-0.940688427822766	-0.704074960970868	-0.914505599668032	-1.54530544680861	NA	-1.20185503154457	-1.24370604755069	-0.858115781867408	-0.810568581378214	-0.303684034559552	-0.237144301064745	-1.06992588270509	-1.32041028062673	-0.684433909938877
chr1	22450000	22500000	-0.493077940758522	-0.993530408187656	-0.856585449628699	-0.650699473085838	-0.489135166803803	-0.9827459711233	-1.01351222335711	-1.38407826435348	-1.27203006541134	-1.16103153049444	-0.428189988606799	-0.393086205244582	-0.528227060288995	-0.517085495434107	-0.950693424290117	-0.666547393756173	-0.993908791991172	-0.79963371568164	-0.428664077657344	-0.530452755634615	-1.21650868601973	-1.04168185266147	-0.810362246221346	-1.08904849914946	-0.413771853026326	-0.379345530160421	-0.797359910708003	-0.526609980084146	-1.10857203692574	-1.0191522257076	-1.15958726533217	-0.965027373051687	-0.935572013720916	-0.927537521446245	-0.704728425889398	-0.61948537132805	NA	NA	-1.1627154607581	NA	-0.891083454156212	-0.859870037725824	-0.527624052667487	-0.328074760937864	NA	-1.4015960017201	-0.833453109488568
chr1	22500000	22550000	-0.515329492017237	-0.857019527350954	-0.758982008474046	-0.692903419646376	-0.560608377212509	-1.04551726390504	-1.1770323635674	-1.37933812333556	-1.1481586969621	-1.25697816839992	-0.46721412199021	-0.460045258569848	-0.647879247078392	-0.692708279404208	-1.02702860340824	-1.02299799137414	-1.04665231538075	-1.06035043671532	-0.28679452689256	-0.648460164297375	-1.13387812799337	-1.13709573183204	-0.754719814048386	-1.13561591700453	-0.448700188000106	-0.637158593355954	-0.825906620176955	-0.604984750392383	-1.07659400821019	-1.2587714375572	-1.19613164338095	-0.870104978374446	-0.838130541986787	-0.869519526191787	-0.715730988903198	-0.670311133927536	-1.3990328545935	NA	-1.21829855845695	-1.20307793154826	-0.902096595971754	-0.862845898947464	-0.470445394349363	-0.0362738195438549	-1.0765188999536	-1.03323758420004	-0.959603376001615
chr1	22550000	22600000	-0.793299487371023	-0.78877467350231	-0.769903575072852	-0.810767012965471	-0.693056760864392	-1.21583793487467	-1.4309949254035	-1.41721917444154	-1.23647796546889	-1.41239000644206	-0.711956090045963	-0.682467955478319	-0.853237323824952	-0.889394446157942	-1.04776965619003	-1.48694380005964	-1.28355005313307	-1.32148454582529	-0.499606740554872	-0.809098178042714	-1.0659518065375	-1.37375261289655	-0.778255977646447	-1.21217900345388	-0.587676041217663	-0.746075846330035	-0.75048577844433	-0.671862529328547	-1.05884429265404	-1.74325257853952	-1.15117088288258	-0.973213866579458	-1.03442629768377	-0.917306853424817	-0.834428278107836	-0.787225541894548	-1.34128217725525	-1.10962388539128	-1.37398260459941	-1.39739898482812	-1.0546793183699	-0.900953495132199	-0.506997735352928	-0.240424722367028	-1.15496233389085	-1.05278739708216	-0.88039420150614
chr1	22600000	22650000	-0.931271005816519	-1.02375897183389	-1.08945764304375	-1.03159946635755	-0.870337093081892	-1.38577457005472	-1.40433615176901	-1.4838612581972	-1.19159573546958	-1.2372429833069	-0.869283465495087	-0.815202328172405	-0.975445712735438	-0.973142721660237	-1.13074444944975	-1.53230852241418	-1.33232300274161	-1.13672626194118	-0.714813701819879	-0.970806305424076	-1.13387812799337	-1.45692507322558	-0.892615249572889	-1.15064393794258	-0.888884827619725	-0.855330260424687	-0.703596605143794	-0.735190424184111	-1.0996039640433	-1.71212321914384	NA	-1.17447551030378	-1.36954114508677	-0.935536627593826	-0.983268015724014	-1.05710871487448	-1.3044206564684	-1.24569930500656	-1.49704346005042	-1.57816150467083	-1.24290400521112	-0.997074551891947	-0.774373340937917	-0.569513260572069	-1.34911207150382	-1.16695579769049	-1.02521851880352
chr1	22650000	22700000	-1.00555989133656	-1.19760240933396	-1.31710181661548	-1.14130288150274	-1.02383175698308	-1.48534232236196	-1.36580380818375	-1.36397468905953	-1.3251500418948	-1.15331733127362	-0.969793588857941	-1.05239311311709	-1.07428654799256	-1.03274466613818	-1.38436693532544	-1.48794754096102	-1.27676143715787	-1.28145500654989	-0.936886993464041	-1.14406942623844	-1.17450686671906	-1.3752507621226	-1.07006915129322	-1.46008145987999	-1.21340016062013	-1.04313537824739	-0.845633923155533	-0.845018525030952	-1.23277050645065	-1.57158672258298	-1.26951823852304	-1.09934912229915	-1.22268607589222	NA	-1.10248373500185	-1.13031947819849	-1.5959204483849	-1.26295660615448	-1.53512194600797	NA	-1.23389815368567	-1.08377329960195	-0.957475081032501	-0.563880592001821	-1.47940095891168	-1.33861444792638	-1.09338549287065
chr1	22700000	22750000	-1.09958684995761	-1.24514736723139	-1.34921340160874	-1.20468696023336	-1.303689616143	-1.52959899371897	-1.49091033906307	-1.53855198939426	-1.46630538974868	-1.34406074234405	-1.1030210640975	-1.21750947186733	-1.12688048829662	-1.16429788644226	-1.56878250405316	-1.6583785614205	-1.47786638334939	-1.7573313561443	-1.12347098412768	-1.38827073010363	-1.28346673749211	-1.51557009556991	-1.32317813523035	-1.77792677400493	-1.30686081326979	-1.25304486574819	-1.04220420427324	-1.10364573358968	-1.15217169120638	-1.58090018341907	-1.37909739571385	-1.1627826125939	-1.39927492159897	-1.27279926052881	-1.19271876376608	-1.2087858865678	-1.87609111005322	NA	NA	-1.51944166371062	-1.31475816750306	-1.19943126422721	-1.00141385330053	-0.855857067685632	-1.51509408282568	-1.4309725260033	-1.15121449015021
chr1	22750000	22800000	-1.18747431211255	-1.46419536258745	-1.58611570037886	-1.76555282876193	-1.55561419026978	-1.54604815775108	-1.57779423267104	-1.71492303373105	-1.44205652230546	-1.6080043685181	-1.31917411315918	-1.3636393367272	-1.26605563624621	-1.47941902974632	-1.55645341340381	-1.70828095488878	-1.49472585711101	-1.33948073650198	-1.16717116987366	-1.53888827673493	-1.28496500654046	-1.57793884138403	-1.55382593343435	-1.65345030046379	-1.37744085738079	-1.31884877613667	-1.09981023219517	-1.44839935702535	-1.22753088149746	-1.55304304756585	-1.51201071457981	-1.51079077831219	-1.6838419006818	NA	-1.25434264682232	-1.37106456256522	-1.47097242462555	NA	-1.4556167469213	-1.4942859388194	NA	-1.29151085637237	-1.15932345426004	-1.22419602647432	NA	-1.42997237271937	-1.3318588248103
chr1	22800000	22850000	-1.37333259075374	-1.6937060622783	-1.7724329515022	-1.45787099405179	-1.19625619027221	-1.61765710657584	-1.70800025162187	-1.73446222835162	-1.38072256318485	-1.62068289082212	-1.33846354999667	-1.37188713123115	-1.76402753666569	-1.47041638591098	-1.49037431466665	-0.909741688948011	-1.48793779725675	-0.805021711023975	-1.3427959033049	-1.6101085816784	-1.54989320316806	-1.18207123886121	-1.4929233619368	-1.53689083827422	-1.44919013488392	-1.30452806407324	-1.09388892332021	-1.78095403647319	-1.24921521495092	-1.41215108911052	NA	-1.84548659601599	-1.65062988937606	NA	-1.42524221051831	-1.4621937537388	-1.46950575825698	NA	-1.35292052323469	-1.46663156577121	NA	-1.3361219271152	-1.61325119581451	NA	NA	-1.43922717082852	-1.5418799587286
chr1	22850000	22900000	-1.62849354429723	-1.63856052633464	-1.71585798574941	-1.18819023126489	-1.23397070269275	-1.66680287279775	-1.78505480447583	-1.76761985761715	-1.24685316977983	NA	-1.42076978216497	-1.30538670477558	-1.57766889265347	-1.53084384484502	-1.57273860725322	-1.07725337990947	-1.58633874131898	-1.45910297276532	-1.61528752517981	-1.79730895839086	-1.40702582819546	-1.60001978253147	-1.46097107186109	-1.64895285155789	NA	NA	-1.16482791950618	-1.61893948861527	-1.25085857742482	-1.34310975432769	NA	-1.56917423937656	-1.5109867085504	NA	-1.54484496299129	-1.32944555343387	-1.73900107557555	NA	-1.42869537675569	-1.58893257755557	-1.41500828105309	-1.30547782623713	-1.71179708235533	-1.2073567822385	NA	-1.55707780237695	-1.57608339921513
chr1	22900000	22950000	-1.71273793728217	-1.65668370123746	-1.72546263541365	-1.54348293149131	-1.31593313093267	-1.67091879895529	-1.77021594412691	-1.67152348136759	-1.47475071838351	-1.26155423705131	-1.5819213794184	-1.17490656291678	-1.41403042315569	-1.52492477815109	-1.59733626285771	-1.54632601294885	-1.69015681112158	-1.41822591912572	-1.60705326678215	-1.71325817646905	-1.36053861015455	-1.83152302889087	-1.5823611829893	-1.61795435372961	-1.47002674512795	-1.47005034567734	-1.29251141428485	-1.43420950484409	-1.45459472699761	-1.41341884434571	-1.49021394473977	-1.15912118704826	-1.5273617495825	-1.3793473994283	-1.6011984406903	-1.25660043660912	-1.77843464898392	-1.20593088346385	NA	-1.70676912455175	NA	-1.3566771458771	-1.56117153976778	NA	NA	-1.63074283448216	-1.53088713971261
chr1	22950000	23000000	-1.60597224120896	-1.66020115743011	-1.62193667047629	-1.77042484792383	-0.947179404690963	-1.67794057116193	-1.59636660811949	-1.47744328253844	-1.72382613811879	NA	-1.62503384958105	-1.28048542159922	-1.37481554242816	-1.63937867095873	-1.60567948609672	-1.40339416140554	-1.67576808385932	-1.17283339880512	-1.60655874070721	-1.77438185905316	-1.36351545788604	-1.4710343936034	-1.3476908178152	-1.73713710799732	-1.50081524405366	-1.53272906110779	-1.26614165688798	-1.23973845208308	-1.27982891192967	-1.70450505687363	-1.51120837354761	-1.10595838189206	-1.55602247431696	NA	-1.67101437512197	-1.41237605005373	-1.65929130158326	-1.29285839886106	-1.60913950580159	-1.63534168258937	NA	-1.53600411094674	-1.5708995267501	-1.30673501395586	-1.52625231428881	-1.5789940801059	-1.60886767878465
chr1	23000000	23050000	-1.43660382187493	-1.70492847852374	-1.64054933498776	-1.44188920138919	-1.47104755419616	NA	-1.51557105107134	-1.60719624773024	-1.6087928894696	-1.50806672656456	NA	-1.41742450257415	-1.41453181796453	-1.76239530062355	-1.698804872211	-1.29661422812119	-1.37824355616044	-1.15832861438715	-1.67939116118095	-1.85647636941741	-1.21650868601973	-1.31797856432831	-1.40241414522872	-1.63181398119197	-1.35648688125521	-1.57661722384871	-1.43053652423599	-0.977183984217563	-1.09977334221965	-1.66784685024151	NA	-1.16601036493046	-1.80977986312118	-1.23946977116758	NA	NA	-1.73138879923023	NA	-1.53164444966262	-1.51895289774998	-1.38760602972548	-1.54171557667613	-1.74676438077884	-1.32828102684491	-1.45606248246059	-1.57815883980801	-1.68631475294569
chr1	23050000	23100000	-1.42185924242174	-1.5545141680209	-1.52207500333637	-1.10598309052368	-1.71972971176124	-1.62592249229514	-1.60100267971587	-1.70337856755772	-1.45690587809203	-1.61043887003283	NA	-1.30359160671506	-1.48957661027204	-1.51348272883925	-1.54412191215655	-1.26189460938658	-1.33195377445287	-1.27375600795012	-1.7405445350665	-1.69598273203789	-1.25025832326987	-1.64181891878304	-1.49578751983161	-1.44097748987783	-1.20815652738527	-1.56661181296795	-1.57407691602511	-1.45547811817984	NA	-1.50661258847879	-1.45895022437812	-1.46555149114721	-1.40067790209283	NA	NA	-1.16994933325632	-1.8294478981322	-1.20337043902418	-1.59407325336279	-1.28303724484232	-1.28886970808397	-1.23180346600493	-1.59766134186151	NA	-1.38216869632591	-1.70086535972234	-1.5857858508612
chr1	23100000	23150000	-1.53784078439858	-1.28004778733365	-1.18600159240813	-1.48435511593787	-1.22978346864117	-1.68852670469723	-1.70928338068653	-1.78758919447516	-1.59681486784026	-1.59737020981202	-1.40308093192352	-1.45549051315822	-1.32777560363801	-1.32692049403253	-1.41389754425141	-1.09766022228167	-1.4963305741573	-1.27614313636329	-1.76028531674898	-1.65296028493693	-1.32134086983917	-1.76781260653356	-1.39276630509073	-1.54986213600435	NA	-1.50752243153779	-1.53549928336708	-1.60053531146538	-1.27379842176826	-1.68845844341993	-1.40351839546113	-1.88282096698368	-1.05941621458664	-1.25371381715681	-1.3604822667146	-1.14544798047044	-1.69366412228502	NA	-1.59987170261152	-1.33221098920813	-1.14072102068082	-1.23200336300271	-1.33818680738252	-1.15607143882321	-1.42441545082046	-1.65219060003861	-1.46379511351328
chr1	23150000	23200000	-1.49998494689741	-1.38027867863678	-1.45222038262685	-1.46465705798812	-0.942377240257576	-1.67754512222915	-1.8391106921316	-1.7667818401472	-1.28939901998288	NA	-1.35571686416644	-1.54190933613045	-1.32469371957139	-1.33723278653876	-1.39246946927502	-1.3342600688745	-1.59826478182124	-1.29956758139215	-1.73046477881909	-1.56332151758251	-1.19127777440275	-1.31088531704169	-1.29897479358502	-1.53893639437017	-1.46866240595415	NA	-1.49018411922124	-1.71460399845722	-1.19789628494639	-1.80735105756871	-1.49105244418167	-1.69199778196814	-1.48731685885257	NA	-1.26496452198284	-1.44377226445633	-1.65544311912315	NA	-1.22430618018295	-1.28081370408872	-1.51686174769265	-1.26315591524244	-1.69791559634992	-1.10205574114118	-1.33590784906935	-1.45848877844904	-1.56032426512463
chr1	23200000	23250000	-1.24410756570274	-1.53895849380876	-1.71546905578772	-1.40056900460539	-1.0261990231988	-1.28339359552261	-1.85119955624344	-1.72900776292356	-1.14729450407328	-1.66384766700274	-1.40792944407976	-1.4250790261874	-1.41333942506129	-1.44050334222411	-1.37588338456533	-1.43137926150067	-1.49533229523444	-1.28521349652585	-1.65999311016935	-1.22271790754151	-1.17537146048543	-1.48808146760861	-1.20491201355167	-1.23984084862219	-1.44998411160704	-1.34834299306272	-1.39496415174629	-1.56733163143512	-1.14799330022544	-1.70028227162355	-1.58143304479247	-1.50375198774498	-1.8295499808594	-1.23946977116758	-1.23796936777148	NA	-1.61006589902499	-1.21704170913899	-1.19128243969251	NA	-1.33490728098546	-1.30837691462708	-1.37425460137165	-0.979926967889266	-1.27551904652469	-1.40652220500152	-1.74796854068408
chr1	23250000	23300000	NA	-1.6976774531645	-1.7764269007816	-1.57856123272035	NA	NA	-1.73476168744456	-1.52835201280723	-1.43580657227232	NA	NA	-1.44828647849411	-1.45695622507954	-1.36217903823206	NA	-1.37797394934115	-1.37706164263429	-1.29565437712098	-1.41816301696578	-1.01143167837583	-1.21650868601973	-1.67139300009459	-1.03176988808531	NA	NA	-1.28063752098595	NA	-1.42255023840112	NA	NA	NA	-1.24800853309144	-1.49328473722498	NA	-1.2414891092758	-1.26349053246974	NA	NA	-1.21061232711287	NA	-1.08377329960195	-1.40603984649049	-0.956662300372639	NA	NA	-1.30228671160352	-1.62952325407979
chr1	23300000	23350000	NA	-1.50731623549094	-1.45586979704684	-1.85983932055227	-1.17520697968133	NA	-1.49916087297247	-1.21578149511142	-1.46051952660885	-1.61937992535769	-1.59838302436239	-1.53577754969848	-1.52878689629207	-1.18337217420472	-1.54409171058626	-1.47872898423755	-1.35840418881455	-1.57078827757403	-1.31190217107618	-1.26232898523723	-1.22929416019379	-1.68233368086501	-1.33043698037803	-1.2057662421748	-1.43991227760313	-1.33304869384463	-1.20163446890119	-1.59336139664754	-1.43691958617551	-1.57711789173722	NA	-1.41013901947262	-1.31109193242701	-0.982482070060209	-1.26723554021696	-1.20589942025727	-1.58717997584361	NA	-1.32415680362087	-1.36523751798285	-1.20042022519109	-1.33918344679365	-1.20912797808488	-1.1350629612991	NA	-1.27175203153707	-1.42776550265739
chr1	23350000	23400000	-1.58054964386915	-1.24637688099654	-1.2464011475171	-1.71420043189738	-1.33437853612667	-1.45430168469875	-1.38023387066193	-1.3436547310924	-1.31249883969272	NA	-1.4733808938422	-1.59206229955956	-1.71351778983831	-1.19196009062248	-1.58685504745424	-1.48247661526328	-1.40167478344309	-1.72631779636448	-1.41066488921983	-1.62857986026869	-1.15468414673798	-1.88050009924181	-1.21654716228227	-1.3434489315122	-1.23913069927324	-1.14908801467627	NA	-1.69202925909512	NA	-1.33784926146331	-1.31457984941886	-1.70310668584597	-1.53238310900877	-1.07486265559916	-1.17421477506749	-1.003212675451	-1.53855728952481	NA	-1.45837986133494	-1.56834573331096	-1.24665538880799	-1.21974650370584	-1.51289987063868	-1.09725260061198	-1.30712186326168	-1.25923632062888	-1.34036800550254
chr1	23400000	23450000	-1.58981012107514	-1.20100307283827	-1.24911406068738	-1.48830586535307	-1.25758906663749	-1.60207717060699	-1.31148843025472	-1.47712066415023	-1.38193361205974	-1.64342095520381	-1.2979391976517	-1.0346035994134	-1.66557067137528	-1.53518761758002	-1.53431246962549	-1.36225294977927	-1.45286697926725	-1.40505827734989	-1.56144047678319	-1.77060439114345	-1.42013723195465	-1.83108382659036	-1.12006547164366	-1.48969156214955	NA	-1.2038211187308	-1.16266003435976	-1.55520433252512	NA	-1.29248822037106	-1.3608153273394	-1.78844079365478	-1.60339071327409	NA	-1.19128555819339	-1.12744928289988	-1.45773516194286	-1.54878161496849	-1.39044878177965	-1.58249986807297	-1.31405413265239	-1.38220700264969	-1.36766401817892	-1.15473690262101	-1.32681704438287	-1.31066251271337	-1.21906007711521
chr1	23450000	23500000	-1.55629191426352	-1.2616885819563	-1.34307902913093	-1.63509265401818	-1.13689176000292	-1.5533119933462	-1.28345092852686	-1.54801446018523	-1.36872494588196	-1.65198433520895	-1.40421090924933	-1.3444484867891	-1.53867778351695	-1.58556655571768	-1.59542826475688	NA	-1.55952745335124	-1.29153811994792	-1.59457848463523	-1.70769011172121	-1.58992234469494	-1.71135757426688	-1.45620485086411	-1.49847799045613	-1.21267053159853	-1.51220410066915	-1.31237692691409	-1.41906311204019	-1.21025615654094	-1.44363818794562	NA	-1.71947546906455	-1.7311557326604	NA	NA	-1.39082541118841	-1.3534761360642	NA	-1.3121192943175	-1.46754530342565	-1.39784405488746	-1.3713485170912	-1.25967828397464	-1.15331945715559	-1.33894653462713	-1.30426959395994	-1.05408077493852
chr1	23500000	23550000	-1.59721039795343	-1.68923539805009	-1.83613877631141	-1.65786542246374	-1.51336920087974	-1.6361800022394	-1.55390356061676	-1.7307458484648	-1.47580059796595	-1.25699956712316	-1.63320879577265	-1.70962679727301	-1.71528559650959	-1.41025248685235	-1.66459257339944	-1.09913406863753	-1.49463942470711	-1.71540637684579	-1.46820511152255	-1.72574135099644	-1.27491487177657	-1.69804428301272	-1.77521107699613	-1.67488586219337	-1.31824054027584	-1.56320021551469	-1.43754299913635	-1.44875578103595	-1.22940345144979	-1.53617273500182	-1.44940528131723	-1.28509765006445	-1.52461396207295	NA	-1.27852964634366	-1.59565486020005	-1.48967583032992	NA	-1.42907428725764	NA	-1.45996414295959	-1.28336985766991	-1.30528317215176	-1.22370206599383	-1.49841906739479	-1.19050743901955	-1.34667361819155
chr1	23550000	23600000	NA	-1.46947696400909	-1.64873471149718	-1.44744092221679	-1.69021619576753	-1.61267278516322	-1.43542651976223	-1.75938667026154	-1.75569086668152	-0.874225084707681	NA	-1.49626573892719	-1.61427280062411	-1.30348264956001	NA	NA	-1.3191881752241	-1.56791039482671	-1.37298155216253	-1.86786308252706	NA	-1.8490858612205	-1.50744067448625	-1.80846612588382	-1.31829095413316	-1.56709623086476	NA	-1.48102077959041	-1.13005696924139	-1.39601425488962	-1.45704632566779	-1.3687048035572	-1.26585850347866	-1.17380850466444	-1.30007274829053	-1.64284304484315	-1.44930997997242	NA	-1.40969096220508	-1.49786832706812	-1.43601573279368	-1.14191413438106	-1.30964492480365	-1.23899443621866	-1.46293092229644	-1.35414778601507	-1.74552901354144
chr1	23600000	23650000	-1.5715122887359	-1.09883714314508	-1.20123268909215	-1.22250804509597	-1.15782763028451	-1.35068483382254	-1.06865075890341	-1.57784692640708	-1.91017884871291	-0.982692408893385	-1.58342118110451	-1.23661646652302	-1.50341200791671	-1.23363253088495	-1.48909530344737	-1.26289196685736	-1.25780861274383	-1.28135971711648	-1.30835872721591	-1.20971666226681	-1.50538328166205	-1.79173197753383	-1.1114882692161	-1.14384930791097	-1.2958904994111	-1.53264166560924	-1.34811627177906	-1.41294551572965	-1.10307644116252	-1.26459276222925	-1.49264053022494	-1.48040458283119	-1.14608229373253	-1.13784109962515	-1.26014589574007	-1.30696402583549	-1.22795156937396	-1.21704170913899	-1.25494610038549	-1.42992618560527	-1.19160067264087	-1.00776714342487	-1.34766741583185	-1.16406300796109	-1.4159699221711	-1.29050710865056	-1.85347060282293
chr1	23650000	23700000	-1.25440693018746	-1.14399122501822	-1.12932634082715	-1.0687680716467	-0.771152192047687	-1.41135799253418	-1.04766495633237	-1.50190043345156	-1.86736808072245	-0.940564093680647	-1.40455758651999	-1.09309442802323	-1.3679310326534	-1.22320268333194	-1.33155775265811	-1.32964922853829	-1.23435484608663	-1.16277616228439	-1.12920525749249	-0.987521586638898	-1.48503751454202	-1.2957586300606	-0.953954775697765	-0.871839949503353	-1.29513488968031	-1.17728115401065	NA	-1.27581545698246	-1.2581743261214	-1.21195022677887	-1.39010046211776	-1.45194147928204	-1.00274795259414	-1.06863555154205	-1.16586180095844	-0.99148939986186	-1.04011621386668	-1.05252904590001	-1.21336948161834	-1.24045752915646	-0.919198018297885	-0.982779171613505	-1.60285353195017	NA	-1.21833317820145	-1.20649961185657	-1.73651491439581
chr1	23700000	23750000	-0.976708511953943	-1.22941731969746	-1.10939940687785	-1.01747883768601	-0.682278067936267	-1.36829202524983	-1.10356174820641	-1.1438168053892	-1.46432755283124	-0.827361911221075	-1.21913941920983	-0.910550255809245	-1.17458015374519	-1.27971037008248	-1.1502097194155	-1.09825877314889	-1.16841981468952	-1.14060646160328	-1.02162764169132	-0.738553953772567	-1.22041835899605	-0.840984776877715	-0.890460956216714	-0.747464817236323	-1.09546976938344	-1.07373868692302	-1.25196723213415	-1.05710871487448	-1.34541264365769	-1.06676348308052	-0.957748955706947	-1.27899101259297	-0.877466668934888	-0.967036478769536	-0.896650954362494	-1.02313407881293	-0.934016799338064	-1.21939464427348	-1.06370568641481	-1.03951518701836	-0.769077191713201	-0.873952333243865	-1.66398369814602	-1.01899746847055	-1.06103325116434	-1.06533812560829	-1.33580006487148
chr1	23750000	23800000	-0.887880835163931	-1.06161471349539	-0.98628980732619	-0.957901476458454	-0.407090057442567	-1.13789506137329	-0.935102266396424	-0.908556630216475	-0.918131425631484	-0.704333278448816	-1.09921789867087	-0.999450102537903	-0.994081945392096	-1.03825700360141	-1.00805179064548	-0.800666218380827	-1.07065371888238	-0.977832921982083	-0.99655946016581	-0.608616756918999	-0.904871169479487	-0.681499235608019	-0.760914899756399	-0.580957243755411	-0.824896051230973	-1.28173378164371	-1.27050727740846	-1.09489459204855	-1.05212952446651	-1.05466805686402	-0.921426130961926	-1.09304122060931	-0.77218614081165	-0.603204724908901	-0.597329148513175	-0.848692684227711	-0.866978454592419	-0.865127073425424	-0.842205857784239	-0.731959741305763	-0.602798948377683	-0.610578194219057	-1.36186087139445	-0.83132258771068	-0.93408743029236	-0.874887514568753	-0.9870532884146
chr1	23800000	23850000	-0.860330919474434	-0.861697572160327	-0.921953376516639	-0.846944395896303	-0.175296998385312	-0.904033531878325	-0.734369043294659	-0.778725165760845	-0.867481538468731	-0.703551313309641	-0.9975564836587	-0.987525246882195	-0.890026403398848	-0.968834406767191	-1.00706407641223	-0.744189299005586	-0.921354255948745	-0.70124743834303	-0.922676851125478	-0.692330759182545	-0.765175635008125	-0.536129561265914	-0.537487238991203	-0.386775391870512	-0.75379048406495	-1.52945574742226	-1.16525609615346	-1.21734394228225	-0.87147299184052	-0.978366704857498	-0.980418306259978	-0.948958900457136	-0.587490875329377	-0.561068736686223	-0.578248723235226	-0.641408283777542	-0.765891691124791	-0.620577219048929	-0.654119043681402	-0.489301969074151	-0.528816788635294	-0.584520158171566	-1.1577306289666	-0.685487435325817	-0.852044443964198	-0.827225453247765	-0.882451829801785
chr1	23850000	23900000	-0.826051932275397	-0.705336491552251	-0.820132717810115	-0.785685455022001	-0.15180164706941	-0.739058545023282	-0.718618106983672	-0.542041784118708	-0.975022584467316	-0.724628959612862	-0.84356048216705	-0.806825895031122	-0.986284868713289	-0.980321023795178	-0.892158360129649	-0.601830282000228	-0.80143995051516	-0.60920424006008	-0.720687323677026	-0.595699346308155	-0.587069611040347	-0.365695671613466	-0.409847326561846	-0.27802102692441	-0.699048175142825	-1.46691003328329	-1.04383900227128	-0.999373260448615	-0.786387504975125	-0.795104865154663	-0.865358568602402	-0.743075273990189	-0.398436282604913	-0.604091532863377	-0.583907463595921	-0.538941576169698	-0.511309998036023	-0.61242071040366	-0.455826709879884	-0.635306593526084	-0.400886780265213	-0.613769636826086	-0.813860056844146	-1.1822149252102	-0.777556388092639	-0.786784145204266	-0.809579193376435
chr1	23900000	23950000	-0.681177276959329	-0.511105356216406	-0.561520281508384	-0.751334451096904	-0.0694010528975119	-0.580761797139374	-0.422901056236555	-0.199124238937234	-0.765716935134131	-0.583907463595921	-0.744676355531485	-0.350369908976453	-0.864909300931152	-0.701613179456655	-0.765322327962038	-0.22196867771192	-0.724782598528682	-0.589439091126106	-0.330724346886048	-0.306135153514039	-0.110604121467638	-0.242045411765906	-0.29358902774102	-0.182627836902594	-0.554955522113483	-1.03175381217153	-1.16169380307581	-0.805558727127275	-0.606910143169986	-0.710504734943785	-0.786834157282602	-0.647576945234727	-0.318198037962187	-0.595989978786246	-0.375173940918122	-0.42343790862462	-0.376545591994013	-0.645760756512013	-0.302631843958423	-0.466778463263464	-0.276119978577334	-0.517010967384797	-0.799353749905676	-0.723231858639183	-0.654458609128591	-0.5365494942687	-0.651481490281925
chr1	23950000	24000000	-0.516574308426905	-0.460807246748139	-0.465057042920551	-0.701984689089546	-0.083465438279473	-0.476398390411408	-0.288324385420951	-0.183215011578716	-0.548252224033265	-0.357386906518409	-0.865068988982703	-0.308368301600501	-0.703717704610941	-0.450537582209651	-0.579643172228585	-0.142479013431317	-0.727336122558645	-0.534173019822421	-0.103624252309543	-0.21373844091946	-0.167200756373925	-0.222099550201643	-0.203665831985503	0.00807076420145076	-0.516872680701619	-0.814150952669094	-1.00008622468179	-0.87125187420627	-0.488206134390682	-0.784320128961576	-0.733712078806881	-0.688429804650367	-0.317135909368331	-0.285498637542174	-0.30238647892403	-0.367915958026406	-0.403918023177754	-0.287242560782403	-0.225924991039453	-0.314543331599007	-0.282207816987312	-0.50914210232377	-0.857732859125078	-0.467039792961089	-0.570231095361817	-0.681144795394484	-0.539591388905109
chr1	24000000	24050000	-0.486232368581186	-0.606879138410466	-0.689275006324915	-0.780274251456064	-0.22213998377226	-0.598663132997747	-0.464606880643169	-0.434112645904069	-0.663650412338364	-0.301351117008223	-0.825242232561487	-0.434334132838808	-0.793054902842619	-0.413646547673616	-0.640562316230557	-0.255111078241316	-0.81296032828947	-0.46677365221685	-0.139051487807845	-0.336261558466771	-0.464302507165181	-0.295955187438947	-0.374817148826856	-0.0615585162791646	-0.570414637918019	-1.17627447227169	-0.846540958487658	-0.95493275799239	-0.522415583974702	-0.880881513493837	-0.707368271149997	-0.722872523126721	-0.370458225624015	-0.211118943949943	-0.367193209397342	-0.380087117434073	-0.423000349325269	-0.0377547365997024	-0.209281177390681	-0.378058082320894	-0.33495069827399	-0.430974416243278	-0.741364957169464	-0.414352752086058	-0.547898752850779	-0.872695309103386	-0.540563166711128
chr1	24050000	24100000	-0.76246705287098	-0.773065880751849	-0.881526439061123	-0.9734653803171	-0.303583717808324	-0.75363682908374	-0.659984554125889	-0.605007204901944	-0.875144310381471	-0.632018934927453	-0.782869074601932	-0.703803009955123	-0.923898354406236	-0.479107944327366	-0.759983218160117	-0.391742409775142	-0.828094363972573	-0.480754569685995	-0.683603699420166	-0.549336592583995	-0.720192116495963	-0.281486970222619	-0.426268191617047	-0.231922363655237	-0.619222294996813	-1.07853413367205	-0.977183984217563	-0.856856192815862	-0.647783192600167	-0.844751478441909	-0.686396996209539	-0.592862921733559	-0.582063661033041	-0.446842368036623	-0.512675276383845	-0.491197920035813	-0.399052538921012	-0.304649101170212	-0.269960553440521	-0.520930187756042	-0.463902075635639	-0.304472311780949	-0.724446109606371	-0.541515568545739	-0.649355943339546	-0.829583844288023	-0.654496675703753
chr1	24100000	24150000	-0.938672070308588	-0.904986790270523	-0.931247995403578	-1.03326004714233	-0.450834965821614	-0.910033791235695	-0.832780754503005	-0.826479632997523	-0.901193002879883	-0.685136413984633	-0.979572308749976	-0.837074796254155	-1.00176543605476	-0.717457371470029	-0.88777791525644	-0.499471057606412	-0.908305380415821	-0.632716560065118	-0.648020868914065	-0.737296617869307	-0.64887719793905	-0.406804878559215	-0.516945525563227	-0.409948014881303	-0.663592091747306	-1.05968061849794	-1.06558012962899	-0.789572658827877	-0.881182484406079	-1.04313473687296	-0.879085202441899	-0.590439406361519	-0.630210903807551	-0.601141401938034	-0.647530489814802	-0.627776370216532	-0.617171470819612	-0.637956443737391	-0.53135681129939	-0.612527345606568	-0.625505543920232	-0.594733084310612	-1.04731364812244	-0.724741334303657	-0.756598352356175	-0.792261248066465	-0.835293227268584
chr1	24150000	24200000	-1.08339428987798	-1.03809527464435	-1.05343226650237	-1.08092866061123	-0.613923482363675	-1.09598486858338	-1.02648203709646	-1.09932116905242	-0.974921825453126	-0.742033809262919	-1.17167592781825	-0.955602560774481	-1.14552809955848	-0.836731155559058	-0.996219948959064	-0.928511622767732	-1.0711973879209	-0.827582751304149	-0.532338151985281	-0.688748099782714	-0.659779213382555	-0.763880648932233	-0.602155136609506	-0.544138264685044	-0.771501562876506	-1.16031948486092	-1.27932018330003	-1.07055988741192	-0.966568450626293	-1.26085664348483	-1.08630269891554	-0.959593924195492	-0.6817736520717	-0.918422471000333	-0.812846471014595	-0.768053469694612	-0.900782018838582	-0.984321006187007	-0.695533552732696	-0.726980411241507	-0.75351463391931	-0.750133903588992	-1.332094605579	-0.904117670644356	-1.0037521349842	-0.905837113152954	-1.15156225250636
chr1	24200000	24250000	-1.14144091018989	-1.18495301617305	-1.14990545755908	-1.22726060968763	-0.594048868345644	-1.31800768718247	-1.01934844294536	-1.1443833345624	-1.29164882673965	-0.843817318831277	-1.25610622331456	-1.28099765352228	-1.19307760253064	-1.03927854627966	-1.11179948067035	-1.22934115775173	-1.21603671336743	-1.09116596785815	-0.933400689203138	-0.74433824709069	-0.840649766169749	-0.931514527909739	-0.672094326442016	-0.752506349337383	-0.943860796957923	-1.30915456488159	-1.30621811166965	-1.18198535988167	-0.945224418153054	-1.21895911736393	-1.04227642412817	-1.32309414115222	-0.85308172420075	-0.977965381990747	-0.890209484082375	-0.940989331972624	-0.861959242008576	-0.983520810830441	-0.890779781108808	-0.912884286054668	-0.867252006725327	-0.866833764594191	-1.3921443645585	-0.973994431561125	-1.1441888967656	-1.06268743837697	-1.41219465897527
chr1	24250000	24300000	-1.18649657930659	-1.32771534362984	-1.32845044263132	-1.45921135901679	-0.626260523014496	-1.35440224205088	-1.1111907838999	-1.16239188100449	-1.45196211971364	-1.16384696878721	-1.34481358086973	-1.64695491765591	-1.27722692887175	-1.18136779524672	-1.24978350737342	-0.951041825559771	-1.30184498371321	-1.16948146951963	-1.31157831739035	-0.957420454068181	-1.11193002332215	-0.90330871527088	-0.817377010469473	-1.02101766767898	-1.13810907985976	-1.58657357152399	-1.30580540442	-1.19559449429379	-1.12313235831914	-1.16777330280554	-1.14300809197928	-1.68242812946856	-0.993699214685855	-1.05421076478833	-1.06642047956103	-1.02705731151481	-0.941270857630493	-1.14094023281331	-1.16132646872426	-1.09984218227752	-1.01558409260692	-1.03032846827552	-1.42573057232665	-1.09824813514521	-1.26120522362709	-1.22309891534966	-1.44555783592704
chr1	24300000	24350000	-1.26554372560832	-1.3466658088222	-1.4131370027946	-1.66994151928608	-0.75847510635847	-1.42153717139767	-1.12079069127053	-1.19387468323564	-1.49904807423326	-1.40194522730059	-1.28346935958299	-1.75175936592218	-1.39030145079015	-1.23845786953361	-1.36008424499127	-1.2565920918386	-1.41816517822247	-1.25811663997901	-1.53066769092259	-1.13111377558495	-1.40611454599433	-1.13503136133041	-0.976332076053665	-1.02195984275481	-1.3822474014256	-1.76467310520366	-1.39616689362223	-1.42075947490778	-1.21023874715711	-1.32007359986923	-1.43609502062301	-1.76810054871097	-1.26364023269341	-1.12724819292879	-1.30561935984064	-1.0815407080183	-1.20439519559566	-1.23890689995688	-1.26153945105165	-1.17668490322867	-1.19776494159606	-1.18398576305794	-1.30983705289925	-1.17611692316009	-1.3161739198198	-1.32521761078687	-1.51498889351946
chr1	24350000	24400000	-1.37254035276373	-1.48773689256312	-1.49559625719889	-1.62160545776376	-0.923320496592481	-1.51869565371992	-1.0662598033267	-1.12791894427273	-1.38677409823089	-1.27676143715787	-1.26544282355568	-1.70467896012609	-1.39100892405251	-1.527747579033	-1.36015476760682	-1.48034194097346	-1.53422155484253	-1.63943646486652	-1.35040249461423	-1.48589915478335	-1.4954729817236	-1.13582834320851	-1.37639903194089	-1.30521124588516	-1.53343571672871	-1.7291710255118	-1.38380970939097	-1.69055134217074	-1.26908323440785	-1.45644702510814	-1.54971404155928	-1.81495900381825	-1.53238310900877	-1.18445150204548	-1.45903042977363	-1.34187764328726	-1.34657411538459	-1.20588356805889	-1.23938500731501	-1.23095414596897	-1.36917848382951	-1.23407972309785	-1.53702381556403	-1.26521114583632	-1.382506328499	-1.37289711584596	-1.41904991848567
chr1	24400000	24450000	-1.72290297434659	-1.70310668584597	-1.64978996332003	-1.57516263549621	-1.50852326306588	-1.32125518098875	-1.10967509874844	-1.11784482072125	-1.39180828461054	-1.30803828069616	-1.44271190286351	-1.39738410414531	-1.33681925919145	-1.67413671845556	-1.36087345704582	-1.71937618429908	-1.21688858868805	-1.56220406796656	-1.03986684274978	-1.38806581786074	-1.64197940920161	-1.40478350788028	-1.73800466727443	-1.45113076006549	-1.58797995108697	-1.66883996077308	-1.37230610033776	-1.72267190106852	NA	-1.34921991597083	-1.41560861468956	-1.49319267692214	-1.28308973671919	NA	-1.53492959141192	-1.40635466020644	-1.16094510144964	-1.10505268582507	-1.18246994886801	-1.24245546225152	-1.39580019961848	-1.24423704142034	-1.80498128748918	-1.29938130131212	-1.43442193779132	-1.3019161647177	-1.35887056689001
chr1	24450000	24500000	-1.65026616478561	-1.68160912073432	-1.66734848718437	-1.69250162000271	-1.35849285677483	-1.35451299990113	-1.31650769672981	-1.32627542436223	-1.55944766359634	-1.56886043855043	-1.42622958005524	-1.40075428675623	-1.47353524752054	-1.21434272160143	-1.5232777529058	-1.46618296852761	-1.33324964360784	-1.30546390695476	-1.22057780146257	-1.38716657180594	-1.6093133817018	-1.51979071752411	-1.80591095034185	-1.2951071227323	-1.52294935949441	-1.81851999109844	-1.44772920082142	-1.75811350887174	-1.37274758810453	-1.43412146617059	-1.14376759003553	-1.35815332557026	-1.49123571669385	-1.21785370369629	-1.59368181165891	-1.39775330956105	-1.0946038848456	-1.01811844424504	-1.2313817903253	-1.25333567104877	-1.47745524545497	-1.17649783122894	-1.64768685658204	-1.31964651013656	-1.34017852075438	-1.20049361756096	-1.2486032488927
chr1	24500000	24550000	-1.45622017470655	-1.54808675436654	-1.62301837913452	-1.8162405287146	-1.2079385428512	-1.30673537428099	-1.41208661379687	-1.48646133785781	-1.61201253955385	-1.70233956306333	-1.50842455379138	-1.62379936035092	-1.57961784756384	-1.3541170427036	-1.49108311496952	-1.18279958242583	-1.37886037317954	-1.12328038669215	-1.52139757252979	-1.69558807056504	-1.28810976871534	-1.34435212072871	-1.67613602924198	-1.14301403405738	-1.47094425716926	-1.8372775616642	-1.48905117790811	-1.54835833550104	NA	-1.49032657212619	-1.10757975646968	-1.47684064887728	-1.57755116957546	-1.26527182438565	-1.59802838230027	-1.2215154443096	-1.13992007944333	-1.19007252432387	-1.2075457156901	-1.27256369758997	-1.53847843545674	-1.27508575209707	-1.55022768205615	-1.31624341700988	-1.21760265584065	-1.17752290886259	-1.29870294769709
chr1	24550000	24600000	-1.48223916936413	-1.48031506631716	-1.49199218464642	-1.67362705516378	-1.22616272944318	-1.20431804541737	-1.32392880134349	-1.24406039846925	-1.26312919996574	-1.46170856118922	-1.7081496811124	-1.60997845371889	-1.50302821539658	-1.68898649706925	-1.47795074752359	-1.31151701948345	-1.29228877235133	-1.1259442205895	-1.36956268833999	-1.69230732261435	-1.11097874873777	-1.25808606948665	-1.62440845652321	-1.1395598451286	-1.48366498369724	-1.67777337537445	-1.46460844276819	-1.4790896218259	-1.21886428510308	-1.35809750735089	-1.20082210149468	-1.38708839999265	-1.5698783184043	NA	-1.56950012007867	-1.28508193702404	-1.30181751827278	-1.25610622331456	-1.14382007354786	-1.17893580465005	-1.43584384270939	-1.33326363607892	-1.38536166006419	-1.31011984511289	-1.13615177147592	-1.18168845218459	-1.25587647587938
chr1	24600000	24650000	-1.47339179001226	-1.54969956303094	-1.61078496471227	-1.46563918723274	-1.34799180678571	-1.09239617925529	-1.05491526557949	-0.891083454156212	-1.12066801015584	-1.4844911581409	-1.30825585410501	-1.50382296433873	-1.38497372048152	-1.57794398313914	-1.07198003277075	-1.06511807234999	-1.21633034867634	-1.26447783528233	-1.45818298634636	-1.29953924681896	-1.18036533184231	-1.03773768971092	-1.335995685512	-1.14888579689158	-1.30208864056303	-1.50492850288624	-1.45596620239233	-1.49932327247565	-1.11452175280269	-1.08690606274704	-1.2077779774436	-1.32853658399116	-1.57871245311514	-1.24353971158885	-1.42452529948562	-1.30889505360938	-1.14409976964106	-1.09543583374651	-1.04617925310936	-1.06370765362218	-1.47412590917918	-1.41048897022261	-1.53646631455694	NA	-1.16775180415781	-1.15425875590432	-1.04964533706671
chr1	24650000	24700000	-1.33885361738855	-1.65293345539995	-1.72575984362739	-1.28457150385205	-1.53683902381879	-1.01776663786426	-0.886921161947266	-0.963418280344889	-1.12131760937196	-1.30377243701126	-1.15034720698193	-1.53130372682083	-1.2526917270847	-1.38170808630492	-0.914710017179744	-0.897672614481509	-1.02359168013357	-1.02932368484724	-1.73240558866149	-1.01969635419492	-1.33203783943491	-1.03006942043231	-1.02054356177952	-1.0468934741385	-1.15318164058035	-1.37619961513847	-1.38300553731561	-1.36968712255221	-1.05343226650237	-1.043055406188	-1.1887758651194	-1.22827954533276	-1.47229380741267	-1.18005678138065	-1.29509361519954	-1.20963654777172	-1.03947769780314	-1.01990129529235	-0.945437242182728	-0.998182115263531	-1.45721442132642	-1.52221378534999	-1.70157382735533	-1.31735831623122	-1.02126164022144	-1.09095138396227	-0.935267630902537
chr1	24700000	24750000	-1.1572297994549	-1.35771053945188	-1.338931602618	-1.36971173321079	-1.44535478698327	-0.983559312388956	-0.83029840753138	-1.0319514871696	-1.05881514135431	-0.858746157959957	-1.14163712342893	-1.48630541090061	-1.0926563216223	-1.39451129986503	-0.892807203205497	-0.721238196569999	-0.822587326387498	-0.79317588852571	-1.50065188540606	-0.959549667242787	-0.975511852996313	-1.10862238770096	-1.42917922297864	-0.862130965405085	-1.17123008281574	-1.46882415980258	-1.20031896727645	-1.19005263957816	-0.86888736048327	-1.16387481141543	-1.14674994619003	-1.11589634769981	-1.36106988512536	NA	-1.12027292671604	-1.29521999366496	-1.02113799037798	-0.90520941530953	-0.847565982406841	-0.897375899702367	-1.16211216211689	-1.36462481588921	-1.507299536058	-1.052553991595	-0.909568796890176	-1.06044425554334	-0.895865585191689
chr1	24750000	24800000	-1.08525233124074	-1.13730254584343	-1.0654334323594	-1.52392300087895	-1.20256321734502	-0.743577689247007	-0.76083272895351	-0.660424142585713	-0.930942945194295	-1.1970800017181	-1.16541109854396	-1.1847135189748	-1.05458730939834	-1.34993124328209	-0.683691047345756	-0.4584700968962	-0.817221234188361	-0.896781153738558	-1.19081578135202	-1.0848869449505	-0.618681495083366	-0.953272467687546	-1.26061715378382	-0.716871987444085	-1.23139463424035	-1.50928605407267	-1.15555814717465	-1.19354046664067	-0.704151531627001	-1.02036637499451	-1.02286081141774	-1.025254680633	-1.18134790867877	-0.843604744384048	-1.0870312497719	-1.27525199913052	-0.944387571066761	-0.814489529381095	-0.651602311983621	-0.820301899918692	-1.10470650730653	-1.15610230093529	-1.21229798667106	-1.1426152178478	-0.842483367215706	-1.09709439499433	-0.777199434866562
chr1	24800000	24850000	-1.1485445262635	-1.22043119487888	-1.15427917928216	-1.50118064103302	-1.16966030687932	-0.80214441731521	-0.843322649864723	-0.863656845418302	-0.919876964217063	-1.59124307121631	-1.21328471264653	-1.28931983450098	-1.1654382098164	-1.20057597252238	-0.836342437706613	-0.607641084787485	-0.932258138025757	-0.845018525030952	-1.30389269610843	-1.20646520452884	-0.754486284605083	-0.868664647244299	-1.00498648410864	-0.794998548852022	-1.22784891563848	-1.41285397167606	-1.14520889218334	-1.23399324525676	-0.93560023296783	-0.947709634190768	-0.956047139026199	-1.0041589640438	-1.35355263122839	-1.08674591167249	-1.0877787043038	-1.33684847284278	-0.852264181274765	-0.913885850269792	-0.658253608991358	-0.856738741202105	-1.16236781297177	-1.33248186462065	-1.05451874327728	-1.27844840171792	-0.919698907063677	-1.14603236248085	-0.784685253853897
chr1	24850000	24900000	-1.19037675184937	-1.31130665572523	-1.17038751414019	-1.60789878721859	-0.913435618146336	-0.906218504447717	-0.896997856287718	-1.01217570657037	-1.04567959737434	-1.69330978793474	-1.18360265243975	-1.45260022458929	-1.20221018163298	-1.10106097109208	-0.993203433398833	-0.829638083638369	-1.05992801511495	-0.539840708979911	-1.31666075583742	-1.17309151479769	-0.943084826870821	-0.863785966054776	-1.39263431844789	-0.8507446287053	-1.23509972497695	-1.28021726850781	-1.09442431209156	-1.07668525364729	-1.03024740871028	-0.7654796824679	-0.898612607889726	-1.11782098482435	-1.26656605619291	-1.21785370369629	-1.08420431138197	-1.33085807027478	-0.839765941520435	-0.767112798012435	-0.657335831104417	-0.832360351091183	-1.38182913566678	-1.27433196404332	-1.09122394922376	-1.09732902225493	-1.02616299831124	-1.05329097427209	-0.979814733142149
chr1	24900000	24950000	-1.12932759209004	-1.34517451658828	-1.26233569592493	-1.80093067798619	-1.06786830768012	-1.07533631087525	-0.857999470662359	-0.952968152091622	-1.2508914513206	-1.18969591116974	-1.16113699984023	-1.41515526350952	-1.27628132645961	-1.17468961611017	-1.00053647002789	-0.807251410032182	-1.1057170047857	-0.748935089646154	-1.18218663993807	-0.951893424097447	-1.05373935276332	-0.701424835290457	-1.70587752785428	-0.78927497954921	-1.19939781851535	-1.1591725825765	-1.0318201044106	-1.16074308796991	-1.02830091864542	-0.722661846402255	-0.898465024125776	-1.26835964593841	-1.13751219913475	-1.03152335488806	-1.08192902164544	-1.19429950183976	-0.984917685783287	-0.851189645657577	-0.549501925508914	-0.733327600593948	-1.50548163589327	-1.14354181982015	-1.62358925634681	-1.03792945568235	-0.974278640462034	-0.941791232707401	-0.970898258568814
chr1	24950000	25000000	-1.13566438538575	-1.18604735093189	-1.12830403082006	-1.49822900220969	-1.3829559312732	-1.05029628587866	-0.902840585412248	-0.914737986994659	-1.13127567274877	-0.864502115080137	-1.37169805709202	-1.26929032404049	-1.17477498485353	-1.22285359520992	-0.996523928966458	-0.650938007481533	-1.09224297427868	-0.750939797297969	-0.997195934875742	-0.793599654625679	-0.876351650695932	-0.637965679069957	-1.4026718744814	-0.742887338100954	-1.26525728980185	-1.28691454270846	-1.08409482684057	-1.20007385256815	-0.93921771500564	-0.73246822907192	-0.909159577403498	-1.16144196309247	-1.19428968296812	-0.935356747882879	-1.02691595750998	-1.08760922764406	-0.756591932259879	-0.937215025505231	-0.543520381652179	-0.619799543066217	-1.30347296401741	-1.18979062261577	-1.35350277339101	-1.04826714326366	-1.07710642285058	-0.999310993655522	-0.844028093214593
chr1	25000000	25050000	-1.18148273462564	-0.940136185512568	-0.908893925861025	-1.13034855695241	-1.52489594690466	-1.01662805493009	-0.938022348334396	-0.92738540135332	-1.00519432398572	-0.902934203423371	-1.18991403332626	-1.26763766165667	-1.00984112743536	-0.974951939916891	-1.01322476786289	-0.644452365675644	-1.03206967306565	-0.638956339820583	-0.742808833736939	-0.992043096619419	-0.541004970827984	-0.97048104850004	-1.25489164392897	-0.710144086130727	-1.37300498003619	-1.44744092221679	-1.05192010651788	-1.03566424310123	-0.883542799717756	-0.773400504349468	-0.666014990714814	-1.07302170653845	-1.21982101975914	-0.975051308365269	-0.991604713523193	-0.894859100103482	-0.650714402171896	-0.785803342030968	-0.532200080007475	-0.596566692254354	-1.17432870052845	-1.26053730658669	-1.03908612533557	-1.00585522623339	-1.15220228519196	-0.952001356613429	-0.861154168947613
chr1	25050000	25100000	-1.20623955686841	-1.05768332529387	-1.06213766161623	-1.07779264124088	-1.66667625524286	-1.35302341968963	-1.02597063926192	-0.997956992889649	-1.09642853461736	-0.875035433546074	-1.0581271988103	-1.31587902707612	-1.0108990282528	-1.06374475947616	-1.04455634657988	-0.80640145855554	-1.05070697487109	-0.778014948146061	-1.07680593487504	-1.46884966577136	-0.66986219199148	-1.27185202653438	-1.16687906323585	-0.765738155707719	-1.13670170726569	-1.23391836016236	-1.13058757867971	-0.920526607184336	-0.910874558344841	-0.887648243364285	-0.646995819898624	-1.03852284828117	-1.23573004550206	-1.09625143858713	-1.03165169022611	-1.20069617497851	-0.797910795076755	-0.899539061217582	-0.556973514891693	-0.771128701086246	-1.2385213501249	-1.25365516177394	-0.944455974158804	-1.033621824454	-1.1138123112076	-0.921670968796502	-1.08071858729056
chr1	25100000	25150000	-1.15362171464791	-1.21301967079064	-1.25683046997419	-1.15937389644576	-1.25816334511948	-1.29200679784244	-1.034370174802	-1.06828739796259	-1.08924605632189	-1.05131797661737	-1.18081446449993	-0.654550242304615	-1.07552697091425	-1.36696676942473	-1.14993823018405	-0.923166300758239	-1.25816334511948	-0.925987817913027	-1.35698571694318	-1.42761751902799	-1.00261391821015	-1.04449409705755	-1.14671597155251	-0.76465959401445	-0.996257056645264	-1.03545603607178	-1.1718884494966	-1.25872179517044	-1.02844108505883	-0.970542426482567	-0.764418533690526	-1.21269026594068	-1.15027498268279	-1.09289566250306	-1.0010885486441	-1.46654610004226	-0.888554183818568	-1.09045876077259	-0.796537063083934	-0.874887514568753	-1.29735756094929	-1.28592744442984	-0.848589558214201	-0.905672951822666	-1.14709874779709	-0.963678937650239	-1.19808861166985
chr1	25150000	25200000	-1.02923375048226	-1.10895507142247	-1.15335535623685	-1.11313560547071	-1.33022399319604	-1.22105569970212	-1.18339451457316	-1.17087302675289	-1.14310833242178	-1.25664452603219	-1.21913941920983	-0.799050518162304	-1.17446967697045	-1.10551670513764	-1.05035141594242	-0.899935146807789	-1.16593873676663	-0.957311898583076	-1.17303872185081	-1.34340168966736	-1.02810084625286	-0.851027169878108	-1.21541486290415	-0.871441192280916	-1.04053784735844	-1.00180775835501	-1.21880827069645	-1.55179117512724	-1.0506355616702	-0.940589887989351	-0.939599009599281	-1.50973192952834	-1.34226307672491	NA	-1.01128784676289	-1.35589675004961	-0.982099831364927	-1.10177504281919	-1.04258265333221	-0.982016852514041	-1.25409648430069	-1.46457785035831	-0.919558447523976	-0.88696299386063	-1.21741992376145	-0.999208651848591	-1.21242800754405
chr1	25200000	25250000	-1.16692670585863	-1.09227231341985	-1.07198003277075	-1.08516793482761	-1.46786393377236	-1.12609282281503	-1.41285397167606	-1.22095717600177	-1.23859503302365	NA	-1.05744623822426	-0.947029505399533	-1.29565437712098	-0.9999092868162	-0.977915362051668	-0.938433093503495	-1.08103819919678	-1.01373994892304	-1.12920525749249	-1.12579036775251	-1.08438645118196	-0.926029443309388	-1.12865090184857	-0.996750440928243	-1.19146774810983	-1.07971262679182	-0.98317137957876	-1.04854590746729	-1.12553062235039	-0.988726864824398	-1.1287182595049	-1.47524333361629	-1.55707780237695	NA	-1.33788498958663	-1.31016959886394	-1.07463343901117	-1.18747818974664	-1.03844115377108	-1.06083735669876	-1.18420620326925	-1.48936501271837	-1.02944404112749	-0.94769056999401	-1.21779429150283	-1.15264966235991	-1.26437449207595
chr1	25250000	25300000	-1.22397769551157	-1.19224024316285	-1.25164048969344	-1.06910951340868	-1.45609698789992	-1.08071858729056	-1.11016004201027	-1.13840666237991	-1.25892986272074	-1.27483995276542	-1.07942027224512	-1.23661646652302	-1.3001976627771	-0.928993982644688	-0.977149387078665	-1.21498389319066	-1.09209458893295	-1.09974836996133	-1.22718479322694	-1.16590257292413	-1.3671343384956	-1.08293691009911	-1.02907433715293	-1.08299750255998	-1.27998517955052	-1.1030210640975	-1.0319259077726	-1.26795016392116	-1.26764292256842	-1.03133431638451	-1.22064140682938	-1.24508789761517	-1.72103474788801	-1.14680926150214	-1.36468893107739	-1.38327627560835	-1.05067090676493	-1.20593088346385	-0.990125911864742	-1.08359729017263	-1.33267504448751	-1.56257507877879	-1.08946144528075	-0.982814680032669	-1.19130235769885	-1.24797875678909	-1.36638338751939
chr1	25300000	25350000	-1.25364323618567	-1.26436879902723	-1.29923373417776	-1.03486447930988	-1.51051675665406	-1.18764181490221	-1.27269425733188	-1.21134272089399	-1.44369731096186	-1.47145186942966	-1.41184631049118	-1.29396650806188	-1.15906337463451	-1.13454731480436	-1.33971607577472	-1.34065213973344	-1.19939781851535	-1.35266521906683	-1.49722239696589	-1.59714438366165	-1.53093980017658	-1.41552724895056	-1.1261403889763	-1.22334226874237	-1.22351315792183	-1.04865410222738	-1.18248181874317	-1.59547875079958	-1.59610280045993	-0.999177213758231	-1.26422152893528	-1.20177181981368	-1.7982288787016	NA	-1.38329828169003	-1.37045166054752	-1.15860796761567	-0.986250680035947	-1.06472813665387	-1.11115329578218	-1.40460411948	-1.58740129640558	-1.17978007984835	-1.15717093821529	-1.24646440501329	-1.16753515861166	-1.32267842735818
chr1	25350000	25400000	-1.43049523420769	-1.23147912582868	-1.38340439657692	-1.15820913161166	-1.46985069667826	-1.27778519227909	-1.35558454265549	-1.4718370244662	-1.66380414149264	-1.66027129788914	-1.35716226932516	-1.1893032075455	-1.24755973934774	-1.45173461059739	-1.54900941909249	NA	-1.52915201850474	-1.49900828340857	-1.59272982394478	-1.8830355766664	-1.51459174108872	-1.77237129858361	-1.33078431608827	-1.18670273713585	-1.34313877836823	-1.09048008197022	-1.28547641522977	-1.5021667536737	NA	-1.18439747362278	-1.23915776769798	-1.52288064378328	-1.5660287965049	NA	-1.36606130533647	NA	-1.2393185683721	NA	-1.15122902589624	-1.19593526679498	-1.23349220376538	-1.55256659599877	-1.16718967258644	NA	NA	-1.28439042545521	-1.26772253368965
chr1	25400000	25450000	-1.37890365092625	-1.32264378297757	-1.42854112152888	-1.24020714986037	-1.21916373475505	NA	-1.50814390868235	-1.5195983282787	-1.58388432191618	-1.47452409507139	-1.25970199296764	-1.18369916202909	-1.4648777015334	-1.37391475077647	-1.12187610241333	-1.41719054674919	-1.6869067369249	-1.38475106031227	NA	-1.64763048550464	-0.952476863564193	-1.92249160631818	-1.68923539805009	-1.223109419729	-1.48737590407296	-1.48166117768897	NA	-1.25691921079635	NA	-1.34774170655877	-1.26979875938643	-1.75840489297654	-1.51185356304773	NA	NA	NA	-1.19057529405383	-0.858481544495583	-1.2464266487171	-1.42817497897895	NA	-1.65410180045159	-1.10917457317713	NA	NA	-1.40227802033542	-1.10009034590385
[truncated: 48,755 more rows]
[truncated: 21 more columns]
