# Supplementary material for: Master transcription-factor binding sites constitute the core of early replication control elements
Source: EMBO J. 2025 Jul 17;44(16):4499–524. doi: 10.1038/s44318-025-00501-5 (PMC12361434; doi:10.1038/s44318-025-00501-5)
Supplement: Supplementary file 9 — Source data Fig. 3 [file 44318_2025_501_MOESM9_ESM.zip › Figure3/3C-E/stats.csv]

DELETION	delta_area	p-value
A.B	-24.83850633	9.999E-05
A.B.C	-40.61470666	9.999E-05
A.BOSN1.COSN123	-17.49236671	0.0019998
A.BOSN12.COSN123	-28.99941349	9.999E-05
A.C	-23.61238169	9.999E-05
A.COSN123	-17.38073181	9.999E-05
AOSN.BOSN1.COSN123	-12.71449547	0.00359964
AOSN.BOSN12.COSN123	-19.03152858	9.999E-05
B.C	-19.32548615	9.999E-05
BOSN1.COSN123	-13.23599014	9.999E-05
BOSN12.COSN123	-19.73738457	0.00069993
COSN123	-13.84171917	9.999E-05
