# Supplementary material for: Master transcription-factor binding sites constitute the core of early replication control elements
Source: EMBO J. 2025 Jul 17;44(16):4499–524. doi: 10.1038/s44318-025-00501-5 (PMC12361434; doi:10.1038/s44318-025-00501-5)
Supplement: Supplementary file 10 — Source data Fig. 5 [file 44318_2025_501_MOESM10_ESM.zip]

Archive with 5 entries (2 files):
- Figure5/
- Figure5/5A/
- Figure5/5A/README
- Figure5/5B/
- Figure5/5B/README
